# Supplementary material for: Mutation-based clustering and classification analysis reveals distinctive age groups and age-related biomarkers for glioma
Source: BMC Med Inform Decis Mak. 2021 Feb 27;21:77. doi: 10.1186/s12911-021-01420-1 (PMC7913451; doi:10.1186/s12911-021-01420-1)
Supplement: Supplementary file 1 — Additional file 1. List of top mutated 140 genes used for query. [file 12911_2021_1420_MOESM1_ESM.txt]

TP53
IDH1
ATRX
NF1
KMT2C
BRAF
PTEN
STAG2
PIK3R1
H3F3A
FBXW7
MSH2
AR
PIK3CA
TSC2
EGFR
TSC1
ALK
TTN
CIC
AHNAK2
KDM5A
RB1
SETD2
ATM
NOTCH1
NSD2
NOTCH2
ROS1
RNF43
ARID1A
TET2
ARID1B
BCOR
MUC16
SPEN
PDGFRA
FLT4
BRD4
TGFBR2
FLG2
CSF1R
MSH6
AHNAK
MUC17
ERBB4
KDR
JMJD1C
MAP3K1
FANCA
BRCA2
SDHA
MLH1
INPP4B
IKBKE
DOT1L
GATA3
PIK3R2
TERT
KMT2A
ERBB2
ATR
BCORL1
FLG
PIK3CG
KDM6A
IL7R
RAMP2
AXL
BRCA1
BARD1
PBRM1
EP300
KMT2D
RPTOR
U2AF1
EZH2
RELN
PHLPP1
SMO
CREBBP
KIT
H3F3B
USH2A
GNAS
SUZ12
MAP2K2
EPHA3
IRF4
SMARCA4
PTCH1
RYR2
EPHA5
PDGFRB
RAD21
CARD11
PPM1D
IRS2
SF3A1
SOX1
BLM
CDKN2A
FLT3
TCHH
SMC3
NTRK1
SUSD2
FUBP1
MED12
ASXL1
MUC4
PRDM1
FGFR3
PALB2
TEX13D
BCL6
APC
SVIL
ASXL2
ERBB3
MUTYH
TNFRSF14
OBSCN
RET
TNFAIP3
HMCN1
RICTOR
PCLO
FOXL2
ISM2
ABL1
CTNNB1
FGFR1
MPL
NF2
TSHR
ACVR1
MKI67
GRIN2A
JAK3
