# Supplementary material for: Mutation-based clustering and classification analysis reveals distinctive age groups and age-related biomarkers for glioma
Source: BMC Med Inform Decis Mak. 2021 Feb 27;21:77. doi: 10.1186/s12911-021-01420-1 (PMC7913451; doi:10.1186/s12911-021-01420-1)
Supplement: Supplementary file 2 — Additional file 2. Raw Mutation data downloaded from pedcbioportal and cbioportal, filtered, processed, merged and again filtered, provided as semicolon separated file as used in the python scripts. [file 12911_2021_1420_MOESM2_ESM.csv]

Cancer Study	Sample ID	Gender	Age	Mutation_Count	DifferentMutatedGenesCount	TP53	IDH1	ATRX	NF1	PIK3R2	TERT	KMT2A	ERBB2	ATR	BCORL1	FLG	PIK3CG	KDM6A	IL7R	RAMP2	AXL	BRCA1	BARD1	PBRM1	EP300	KMT2D	RPTOR	U2AF1	EZH2	RELN	PHLPP1	SMO	CREBBP	KIT	H3F3B	USH2A	GNAS	SUZ12	MAP2K2	EPHA3	IRF4	SMARCA4	PTCH1	RYR2	EPHA5	PDGFRB	RAD21	CARD11	PPM1D
pbta_all	7316-100-T	Female	7	11	0	0	0	0	0	0	0	0	0	0	0	0	0	0	0	0	0	0	0	0	0	0	0	0	0	0	0	0	0	0	0	0	0	0	0	0	0	0	0	0	0	0	0	0	0
pbta_all	7316-1069-T-353281	Female	13	12	1	0	0	0	0	0	0	0	0	0	0	0	0	Q91del	0	0	0	0	0	0	0	0	0	0	0	0	0	0	0	0	0	0	0	0	0	0	0	0	0	0	0	0	0	0	0
pbta_all	7316-1070-T-353296	Female	22	23	2	0	0	0	0	0	0	0	0	0	0	0	0	0	0	0	0	0	0	0	0	0	0	0	0	0	0	0	0	0	0	0	0	0	0	0	0	0	0	0	0	0	0	0	A1320T
pbta_all	7316-1071-T-353309	Female	1	5	2	0	0	0	0	0	KIAA1549--BRAF	0	0	0	0	0	0	0	0	0	0	0	0	0	0	0	0	0	0	0	0	0	0	0	0	0	0	0	0	0	0	0	0	0	K153Sfs*35	0	0	0	0
pbta_all	7316-1072-T-353324	Male	11	11	0	0	0	0	0	0	0	0	0	0	0	0	0	0	0	0	0	0	0	0	0	0	0	0	0	0	0	0	0	0	0	0	0	0	0	0	0	0	0	0	0	0	0	0	0
pbta_all	7316-1073-T-353340	Male	3	16	0	0	0	0	0	0	0	0	0	0	0	0	0	0	0	0	0	0	0	0	0	0	0	0	0	0	0	0	0	0	0	0	0	0	0	0	0	0	0	0	0	0	0	0	0
pbta_all	7316-1075-T-353369	Male	12	6	1	0	0	0	0	0	0	0	0	0	0	0	0	0	0	0	0	0	0	0	0	V2368I	0	0	0	0	0	0	0	0	0	0	0	0	0	0	0	0	0	0	0	0	0	0	0
pbta_all	7316-1078-T-353415	Male	6	13	1	0	0	0	0	C391* R380L	0	0	0	0	0	0	0	0	0	0	0	0	0	0	0	0	0	0	0	0	0	0	0	0	0	0	0	0	0	0	0	0	0	0	0	0	0	0	0
pbta_all	7316-1079-T-353429	Male	12	33	2	0	0	0	V7G	0	0	0	0	0	0	0	0	0	0	0	0	0	0	0	0	M3731T	0	0	0	0	0	0	0	0	0	0	0	0	0	0	0	0	0	0	0	0	0	0	0
pbta_all	7316-1080-T-353445	Female	19	22	2	0	0	0	0	0	0	0	0	0	0	0	0	0	0	0	0	0	0	0	0	0	0	0	0	0	0	0	0	0	0	0	0	0	0	0	0	0	0	0	0	0	0	0	0
pbta_all	7316-1081-T-353459	Male	4	5	1	0	0	0	0	0	KIAA1549--BRAF	0	0	0	0	0	0	0	0	0	0	0	0	0	0	0	0	0	0	0	0	0	0	0	0	0	0	0	0	0	0	0	0	0	0	0	0	0	0
pbta_all	7316-1082-T-353474	Female	13	7	0	0	0	0	0	0	0	0	0	0	0	0	0	0	0	0	0	0	0	0	0	0	0	0	0	0	0	0	0	0	0	0	0	0	0	0	0	0	0	0	0	0	0	0	0
pbta_all	7316-1083-T-353489	Male	4	37	5	0	0	0	0	0	0	0	0	0	0	0	0	0	0	0	0	0	0	K1706T	0	P3345S L1392V	0	0	0	0	0	0	0	0	0	0	0	0	0	0	0	0	0	0	0	Y2033S	0	0	A1320T
pbta_all	7316-1084-T-353504	Female	20	15	1	0	0	0	0	0	V600E	0	0	0	0	0	0	0	0	0	0	0	0	0	0	0	0	0	0	0	0	0	0	0	0	0	0	0	0	0	0	0	0	0	0	0	0	0	0
pbta_all	7316-1085-T-353519	Female	9	31	3	I195T	0	0	0	0	0	0	0	0	K28M	0	0	0	0	0	0	0	0	V19526I	0	0	0	0	0	0	0	0	0	0	0	0	0	0	0	0	0	0	0	0	0	0	0	0	0
pbta_all	7316-1086-T-353536	Female	18	34	9	H214R	R132H	0	0	0	0	0	0	0	0	0	0	0	0	0	0	0	0	0	0	E825D	0	0	0	0	A1418T	0	0	0	0	0	0	0	0	A11020T	0	0	0	0	0	P1964H	0	0	V3807M
pbta_all	7316-1087-T-353550	Male	7	13	0	0	0	0	0	0	0	0	0	0	0	0	0	0	0	0	0	0	0	0	0	0	0	0	0	0	0	0	0	0	0	0	0	0	0	0	0	0	0	0	0	0	0	0	0
pbta_all	7316-1088-T-353564	Female	6	10	2	0	0	0	0	0	0	0	0	0	0	0	0	0	0	0	0	0	0	0	0	0	0	0	0	0	0	0	0	0	0	0	0	0	0	0	0	K380T L381V	0	0	0	0	0	0	0
pbta_all	7316-1089-T-353579	Female	17	6	0	0	0	0	0	0	0	0	0	0	0	0	0	0	0	0	0	0	0	0	0	0	0	0	0	0	0	0	0	0	0	0	0	0	0	0	0	0	0	0	0	0	0	0	0
pbta_all	7316-1090-T-353596	Male	2	21	2	0	0	0	0	0	KIAA1549--BRAF	0	0	0	0	0	0	0	0	0	0	0	0	0	0	0	0	0	0	0	0	0	0	0	0	0	0	0	0	0	0	0	0	0	0	0	0	0	R3924H
pbta_all	7316-1093-T-353639	Male	11	12	3	0	0	0	0	0	0	0	0	0	0	0	0	0	0	0	0	0	0	E12170K	0	K2773E	0	0	0	0	0	0	0	0	0	0	0	0	0	0	0	0	0	0	0	0	0	0	0
pbta_all	7316-1094-T-353655	Male	18	26	1	0	0	0	0	0	0	0	0	0	0	0	0	0	0	0	0	0	0	0	0	0	0	0	0	0	0	0	0	0	0	0	0	0	0	0	0	0	0	0	0	G1952R	0	0	0
pbta_all	7316-1095-T-353669	Male	1	31	2	0	0	0	0	0	0	0	0	0	0	0	0	0	0	0	0	0	0	0	0	0	0	0	0	0	0	0	0	0	0	0	0	0	0	0	0	0	0	0	0	0	0	0	T1986A
pbta_all	7316-1096-T-353684	Female	15	28	3	0	0	0	0	0	0	0	0	0	0	0	0	0	0	0	0	0	0	0	0	V1197L	0	0	0	0	0	0	0	0	0	0	0	0	0	0	0	0	0	0	0	0	0	0	0
pbta_all	7316-1099-T-353730	Male	18	62	7	Q192*	0	MUTATED	0	0	0	I101Tfs*12	0	0	G35R	K404Sfs*32	0	0	0	Q1525Vfs*3	0	0	0	0	0	0	0	0	0	0	0	0	0	0	0	0	0	0	0	0	0	0	0	0	0	0	0	0	0
pbta_all	7316-10-T-7439	Female	18	31	3	0	0	0	0	R380L	0	0	0	0	0	0	0	0	0	0	0	0	0	0	0	E3463D	0	0	0	0	0	0	0	0	0	0	0	0	0	0	0	0	0	0	0	S2108Y	0	0	0
pbta_all	7316-1100-T-353746	Female	3	19	1	0	0	0	0	0	0	0	0	0	0	0	K537E	0	0	0	0	0	0	0	0	0	0	0	0	0	0	0	0	0	0	0	0	0	0	0	0	0	0	0	0	0	0	0	0
pbta_all	7316-1101-T-353760	Male	3	17	1	0	0	0	0	0	0	0	0	0	0	0	0	0	0	0	0	0	0	0	0	0	0	0	0	0	0	0	0	0	0	0	0	0	0	0	0	0	0	0	0	0	0	0	0
pbta_all	7316-1102-T-353776	Female	12	32	2	0	0	0	0	0	0	0	0	0	K28M	0	0	0	0	0	0	0	0	0	0	0	0	0	0	0	0	0	0	0	0	0	0	0	0	0	0	Y849S	0	0	0	0	0	0	0
pbta_all	7316-1103-T-353789	Female	19	16	0	0	0	0	0	0	0	0	0	0	0	0	0	0	0	0	0	0	0	0	0	0	0	0	0	0	0	0	0	0	0	0	0	0	0	0	0	0	0	0	0	0	0	0	0
pbta_all	7316-1105-T-353821	Male	14	173	7	N311Kfs*24 S261Vfs*84	0	L413Kfs*20	0	0	0	0	0	0	G35R	0	0	0	0	0	0	0	0	0	0	P907S	0	0	0	0	0	0	K849Rfs*6	0	0	0	0	0	0	0	0	X311_splice	0	0	0	0	0	0	0
pbta_all	7316-1106-T-353836	Male	16	16	1	0	0	0	0	0	V600E	0	0	0	0	0	0	0	0	0	0	0	0	0	0	0	0	0	0	0	0	0	0	0	0	0	0	0	0	0	0	0	0	0	0	0	0	0	0
pbta_all	7316-1107-T-353850	Male	2	27	2	0	0	0	0	0	0	0	0	0	0	0	0	0	0	0	0	0	0	0	0	L2079F	0	0	0	0	0	0	0	0	0	0	0	0	0	0	0	0	0	0	0	0	0	0	F2695L R3924H
pbta_all	7316-1108-T-353866	Male	14	17	2	0	0	0	0	0	T599dup	0	0	0	0	0	0	0	0	0	0	0	0	0	0	0	0	0	0	0	0	0	0	0	0	0	0	0	0	0	0	0	0	0	0	0	0	0	0
pbta_all	7316-1109-T-353881	Male	12	19	1	0	0	0	0	R380L	0	0	0	0	0	0	0	0	0	0	0	0	0	0	0	0	0	0	0	0	0	0	0	0	0	0	0	0	0	0	0	0	0	0	0	0	0	0	0
pbta_all	7316-1111-T-353909	Female	13	32	4	0	0	0	S749*	0	0	0	0	0	0	0	0	0	0	0	0	0	0	0	0	V1527M	0	0	0	0	0	0	0	0	0	0	0	0	0	0	0	0	0	0	0	T1580S S1081T	0	0	H4772Q
pbta_all	7316-1113-T-353939	Female	6	15	2	0	0	E1464del	0	0	0	0	0	0	0	0	0	0	0	0	0	0	0	0	0	0	0	0	0	0	0	0	0	0	0	0	0	0	0	0	0	0	0	0	0	0	0	0	0
pbta_all	7316-1114-T-353956	Female	0	26	3	0	0	0	0	0	0	0	0	0	0	0	0	0	0	0	0	0	0	0	0	0	0	0	0	0	0	0	0	0	0	0	0	0	0	0	0	0	0	0	0	A2098T S2108Y	0	0	A2114T
pbta_all	7316-1115-T-353971	Male	0	38	4	0	0	0	0	0	0	0	0	0	0	0	0	0	0	0	0	0	0	0	0	0	0	0	0	0	0	0	0	0	0	0	0	0	0	0	0	0	0	0	0	A818S	0	0	F2902I
pbta_all	7316-1116-T-353986	Male	16	56	2	0	0	0	0	0	0	0	0	0	0	0	0	0	0	0	0	0	0	X12931_splice	0	0	0	0	0	0	0	0	0	0	0	0	0	0	0	0	0	0	0	0	0	0	0	0	0
pbta_all	7316-1117-T-353999	Male	21	7	2	0	0	0	0	0	0	0	0	R574S	0	0	0	0	0	0	0	0	0	R30179H	0	0	0	0	0	0	0	0	0	0	0	0	0	0	0	0	0	0	0	0	0	0	0	0	0
pbta_all	7316-1134-T-356677	Female	3	17	2	0	0	0	0	0	KIAA1549--BRAF	0	0	0	0	0	0	0	0	0	0	0	0	0	0	0	0	0	0	0	0	0	0	0	0	0	0	0	0	0	0	0	0	0	0	0	0	0	A1852T
cptac_cbttc	7316-114-T-106822	Female	30	45	1	0	0	0	0	0	0	0	0	0	0	0	0	0	0	0	0	0	0	0	0	0	0	0	0	K2440N D2448H E2457Q	0	0	0	0	0	0	0	0	0	0	0	0	0	0	0	0	0	0	0
dipg_cbttc	7316-116-T-108048	Female	10	43	5	G244C	0	0	0	0	0	0	0	0	K28M	0	0	0	0	0	0	0	0	0	0	Q1895H	0	0	0	0	0	0	0	0	0	0	0	0	0	0	0	PDGFRA--LNX1	0	0	0	0	0	0	0
cptac_cbttc	7316-117-T-108479	Male	9	9	1	0	0	0	0	0	KIAA1549--BRAF	0	0	0	0	0	0	0	0	0	0	0	0	0	0	0	0	0	0	0	0	0	0	0	0	0	0	0	0	0	0	0	0	0	0	0	0	0	0
cptac_cbttc	7316-119-T	Male	1	18	1	0	0	0	0	0	KIAA1549--BRAF	0	0	0	0	0	0	0	0	0	0	0	0	0	0	0	0	0	0	0	0	0	0	0	0	0	0	0	0	0	0	0	0	0	0	0	0	0	0
cptac_cbttc	7316-120-T-109958	Female	17	13	1	0	0	0	0	0	KIAA1549--BRAF	0	0	0	0	0	0	0	0	0	0	0	0	0	0	0	0	0	0	0	0	0	0	0	0	0	0	0	0	0	0	0	0	0	0	0	0	0	0
cptac_cbttc	7316-121-T-110375	Male	6	8	1	0	0	0	0	0	KIAA1549--BRAF	0	0	0	0	0	0	0	0	0	0	0	0	0	0	0	0	0	0	0	0	0	0	0	0	0	0	0	0	0	0	0	0	0	0	0	0	0	0
pbta_all	7316-1226-T-356777	Female	13	13	1	0	0	0	0	0	KIAA1549--BRAF	0	0	0	0	0	0	0	0	0	0	0	0	0	0	0	0	0	0	0	0	0	0	0	0	0	0	0	0	0	0	0	0	0	0	0	0	0	0
pbta_all	7316-122-T-110806	Female	8	83	1	0	0	0	0	0	0	0	0	0	0	0	0	0	0	0	0	0	0	0	0	0	0	0	0	0	0	0	0	0	0	0	0	0	0	0	0	0	0	0	0	0	0	0	0
pbta_all	7316-123-T-111230	Female	0	21	3	0	0	0	0	0	0	0	0	0	0	0	0	0	0	0	0	0	0	0	0	E825D	0	0	0	0	0	0	0	0	0	0	0	0	0	0	0	0	0	0	0	A818S	0	0	A4046V
cptac_cbttc	7316-124-T	Male	10	36	1	0	0	0	0	0	0	0	0	0	0	0	0	0	0	0	0	0	0	0	0	K5725Nfs*26	0	0	0	0	0	0	0	0	0	0	0	0	0	0	0	0	0	0	0	0	0	0	0
dipg_cbttc	7316-126-T	Female	10	28	3	G244C	0	0	0	0	0	0	0	0	K28M	0	0	0	0	0	0	0	0	0	0	0	0	0	0	0	0	0	0	0	0	0	0	0	0	0	0	0	0	0	0	0	0	0	0
cptac_cbttc	7316-127-T-112912	Female	7	10	1	0	0	0	0	0	KIAA1549--BRAF	0	0	0	0	0	0	0	0	0	0	0	0	0	0	0	0	0	0	0	0	0	0	0	0	0	0	0	0	0	0	0	0	0	0	0	0	0	0
pbta_all	7316-129-T-251674	Male	11	27	0	0	0	0	0	0	0	0	0	0	0	0	0	0	0	0	0	0	0	0	0	0	0	0	0	0	0	0	0	0	0	0	0	0	0	0	0	0	0	0	0	0	0	0	0
pbta_all	7316-133-T-115470	Male	13	10	1	0	R132H	0	0	0	0	0	0	0	0	0	0	0	0	0	0	0	0	0	0	0	0	0	0	0	0	0	0	0	0	0	0	0	0	0	0	0	0	0	0	0	0	0	0
cptac_cbttc	7316-134-T-115887	Male	6	12	1	0	0	0	0	0	KIAA1549--BRAF	0	0	0	0	0	0	0	0	0	0	0	0	0	0	0	0	0	0	0	0	0	0	0	0	0	0	0	0	0	0	0	0	0	0	0	0	0	0
pbta_all	7316-135-T	Female	11	50	4	0	0	0	0	0	0	0	0	0	0	0	0	0	0	0	0	0	0	0	0	0	0	0	0	0	0	0	0	0	0	P21del T1514Rfs*13	0	0	0	MUTATED	0	0	0	0	0	0	0	0	0
pbta_all	7316-136-T-552494	Male	16	11	1	0	0	0	0	0	V600E	0	0	0	0	0	0	0	0	0	0	0	0	0	0	0	0	0	0	0	0	0	0	0	0	0	0	0	0	0	0	0	0	0	0	0	0	0	0
pbta_all	7316-13-T-8301	Male	16	3	0	0	0	0	0	0	0	0	0	0	0	0	0	0	0	0	0	0	0	0	0	0	0	0	0	0	0	0	0	0	0	0	0	0	0	0	0	0	0	0	0	0	0	0	0
pbta_all	7316-1456-T-357461	Male	18	33	3	0	0	0	0	0	0	0	0	0	0	0	0	0	0	0	0	0	0	0	0	A696D	0	0	0	0	0	0	0	0	0	0	0	0	0	0	0	0	0	0	0	0	0	0	V3807M D4045N A1852T A2525G
pbta_all	7316-1461-T-357546	Female	15	22	1	0	0	0	0	0	0	0	0	0	0	0	0	0	0	0	0	0	0	0	0	A894D	0	0	0	0	0	0	0	0	0	0	0	0	0	0	0	0	0	0	0	0	0	0	0
pbta_all	7316-1462-T-357564	Female	10	11	1	0	0	0	0	0	0	0	0	0	0	0	0	0	0	0	0	0	0	0	0	0	0	0	0	0	0	0	0	0	0	0	0	0	0	0	0	0	0	0	0	0	0	0	0
pbta_all	7316-1463-T-357623	Female	13	8	1	0	0	0	0	0	0	0	0	0	0	0	0	0	0	0	0	0	0	0	0	0	0	0	0	0	0	0	0	0	0	0	0	0	0	0	0	0	0	0	K153Sfs*35	0	0	0	0
cptac_cbttc	7316-146-T-145834	Female	6	4	1	0	0	0	0	0	KIAA1549--BRAF	0	0	0	0	0	0	0	0	0	0	0	0	0	0	0	0	0	0	0	0	0	0	0	0	0	0	0	0	0	0	0	0	0	0	0	0	0	0
pbta_all	7316-1476-T-358061	Female	0	20	1	0	0	0	0	0	0	0	0	0	0	0	0	0	0	0	0	0	0	0	0	0	0	0	0	0	0	0	0	0	0	0	0	0	0	L11067P	0	0	0	0	0	0	0	0	0
pbta_all	7316-147-T-145943	Male	7	5	0	0	0	0	0	0	0	0	0	0	0	0	0	0	0	0	0	0	0	0	0	0	0	0	0	0	0	0	0	0	0	0	0	0	0	0	0	0	0	0	0	0	0	0	0
cptac_cbttc	7316-148-T-146367	Male	16	8	0	0	0	0	0	0	0	0	0	0	0	0	0	0	0	0	0	0	0	0	0	0	0	0	0	0	0	0	0	0	0	0	0	0	0	0	0	0	0	0	0	0	0	0	0
pbta_all	7316-14-T-8725	Male	13	27	1	0	0	0	0	0	0	0	0	0	0	0	0	0	0	0	0	0	0	0	0	0	0	0	0	0	0	0	0	0	0	0	0	0	0	0	0	0	0	0	0	0	0	0	0
pbta_all	7316-152-T-148056	Male	22	4	1	0	0	0	0	0	0	0	0	0	0	0	0	0	0	0	0	0	0	0	0	0	0	0	0	0	0	0	0	0	0	0	0	0	0	0	0	0	0	0	0	0	0	0	0
cptac_cbttc	7316-153-T-148480	Male	4	31	2	0	0	0	0	0	0	0	0	0	0	0	0	0	0	0	0	0	0	R15346H	0	0	0	0	0	0	0	0	0	0	0	0	0	0	0	0	0	0	0	0	0	0	0	0	0
cptac_cbttc	7316-154-T-148904	Male	6	55	3	0	0	0	0	0	KIAA1549--BRAF	0	0	0	0	0	0	0	0	0	0	0	0	0	0	A894D	0	0	0	0	0	0	0	0	0	0	0	0	0	0	0	0	0	0	0	0	0	0	R3924L
pbta_all	7316-155-T	Female	2	25	2	0	0	0	0	0	0	0	0	0	0	0	0	0	0	0	0	0	0	A16226S	0	0	0	0	0	0	0	0	0	0	0	L298R	0	0	0	0	0	0	0	0	0	0	0	0	0
cptac_cbttc	7316-156-T-149745	Female	0	67	2	0	0	0	0	0	0	0	0	0	0	0	0	0	0	0	0	0	ALK--SPDYA PPP1CB--ALK ALK--PPP1CB SPDYA--ALK	0	0	0	0	0	0	0	0	0	0	0	0	0	0	0	0	0	0	0	0	0	0	0	0	0	0
pbta_all	7316-157-T-150176	Female	9	13	1	0	0	0	0	0	0	0	0	0	0	0	0	0	0	0	0	0	0	0	0	0	0	0	0	0	0	0	0	0	0	0	0	0	0	0	0	0	0	0	0	0	0	0	0
pbta_all	7316-158-T-150607	Male	17	35	3	C238W P152L	0	0	0	S143Kfs*27	0	0	0	0	G35R	0	0	0	0	0	0	0	0	0	0	0	0	0	0	0	0	0	0	0	0	0	0	0	0	0	0	0	0	0	0	0	0	0	0
pbta_all	7316-161-T	Male	16	36	4	R342P P72Lfs*48	0	0	0	0	0	0	0	0	0	0	0	0	0	Q63*	0	0	0	0	A1114Pfs*47	0	0	I297Yfs*13	0	0	0	0	0	0	0	0	0	0	0	0	0	0	0	0	0	0	0	0	0
cptac_cbttc	7316-162-T-152289	Male	17	7	1	0	0	0	0	0	KIAA1549--BRAF	0	0	0	0	0	0	0	0	0	0	0	0	0	0	0	0	0	0	0	0	0	0	0	0	0	0	0	0	0	0	0	0	0	0	0	0	0	0
pbta_all	7316-1635-T-360684	Female	13	10	1	0	0	0	0	0	V600E	0	0	0	0	0	0	0	0	0	0	0	0	0	0	0	0	0	0	0	0	0	0	0	0	0	0	0	0	0	0	0	0	0	0	0	0	0	0
pbta_all	7316-1636-T-360698	Male	10	9	1	0	0	0	0	0	V600E	0	0	0	0	0	0	0	0	0	0	0	0	0	0	0	0	0	0	0	0	0	0	0	0	0	0	0	0	0	0	0	0	0	0	0	0	0	0
gnos_cbttc	7316-1637-T-360714	Female	7	21	3	0	0	0	0	0	KIAA1549--BRAF	0	0	0	0	0	0	0	0	0	0	0	0	0	0	0	0	0	0	0	0	0	0	0	0	0	0	0	0	0	0	0	0	0	0	P1964H	0	0	F2695L
pbta_all	7316-1641-T-360775	Male	4	12	0	0	0	0	0	0	0	0	0	0	0	0	0	0	0	0	0	0	0	0	0	0	0	0	0	0	0	0	0	0	0	0	0	0	0	0	0	0	0	0	0	0	0	0	0
pbta_all	7316-1642-T-360790	Male	1	9	1	0	0	0	0	0	0	0	0	0	0	0	0	0	0	0	0	0	0	0	0	0	0	0	0	0	0	0	0	0	0	0	0	0	0	0	0	0	0	0	0	0	0	0	0
pbta_all	7316-1643-T-360803	Female	12	17	2	0	0	0	0	0	KIAA1549--BRAF	0	0	0	0	0	0	0	0	0	0	0	0	0	0	0	0	0	0	0	0	0	0	0	0	0	0	0	0	N6088S	0	0	0	0	0	0	0	0	0
pbta_all	7316-1646-T-360850	Female	9	36	3	0	0	0	0	0	KIAA1549--BRAF	0	0	0	0	0	0	0	0	0	0	0	0	0	0	V3083I	0	0	0	0	0	0	0	0	0	0	0	0	0	0	0	0	0	0	0	0	0	0	A1320T A2114T
pbta_all	7316-1648-T-360878	Male	1	4	2	0	0	0	0	0	KIAA1549--BRAF	0	0	0	0	0	0	Q91del	0	0	0	0	0	0	0	0	0	0	0	0	0	0	0	0	0	0	0	0	0	0	0	0	0	0	0	0	0	0	0
pbta_all	7316-1649-T-360895	Male	14	10	2	0	0	0	0	0	BRAF--TRG-AS1 MBNL1--BRAF	0	0	0	0	0	0	0	0	0	0	0	0	0	0	0	0	0	0	0	0	0	0	0	0	0	0	0	0	0	0	0	0	0	0	0	0	0	0
pbta_all	7316-1650-T-360908	Male	0	12	2	0	0	0	0	0	0	0	0	0	0	0	0	0	0	0	0	0	0	0	0	0	0	0	0	0	0	0	0	0	0	0	0	0	0	0	0	0	0	0	0	0	0	0	0
pbta_all	7316-1651-T-360924	Male	12	32	4	R273H	0	0	0	0	0	0	0	0	0	0	0	0	0	0	0	0	0	0	0	0	0	0	0	0	0	0	0	0	0	0	0	0	0	0	0	0	0	0	0	0	0	0	F2695L
pbta_all	7316-1652-T-360938	Female	12	11	3	0	0	0	0	0	TRIM24--BRAF BRAF--TRIM24 TAX1BP1--BRAF CAPZA2--BRAF	0	0	0	0	0	0	0	0	0	0	0	0	0	0	0	0	0	0	0	0	0	0	0	0	0	0	0	0	0	0	0	0	0	0	S1492R	0	0	E3951D
pbta_all	7316-1653-T-360954	Female	3	5	1	0	0	0	0	0	0	0	0	0	0	0	0	0	0	0	0	0	0	0	0	0	0	0	0	0	0	0	0	0	0	0	0	0	0	0	0	0	0	0	0	0	0	0	0
pbta_all	7316-1655-T-360984	Female	9	21	1	0	0	0	0	0	0	0	0	0	0	0	0	0	0	0	0	0	0	0	0	0	0	0	0	0	0	0	0	0	0	0	0	0	0	0	0	0	0	0	0	0	0	0	0
pbta_all	7316-1656-T-360998	Male	8	74	4	R248L	0	0	0	0	V600E	0	0	0	0	0	0	0	0	0	0	0	0	0	0	0	0	0	0	0	0	0	0	0	0	0	0	0	0	0	0	0	0	0	0	G1892V	0	0	0
pbta_all	7316-1658-T-361029	Female	0	17	1	0	0	0	0	0	0	0	0	0	0	0	0	0	0	0	0	0	0	0	0	V2368I	0	0	0	0	0	0	0	0	0	0	0	0	0	0	0	0	0	0	0	0	0	0	0
pbta_all	7316-1659-T-361043	Female	3	19	2	0	0	0	0	0	V600E	0	0	0	0	0	0	0	0	0	0	0	0	0	0	0	Q655R	0	0	0	0	0	0	0	0	0	0	0	0	0	0	0	0	0	0	0	0	0	0
pbta_all	7316-1660-T-361058	Male	11	8	1	0	0	0	0	0	0	0	0	0	0	0	0	0	0	0	0	0	0	0	0	0	0	0	0	0	0	0	0	GOPC--ROS1	0	0	0	0	0	0	0	0	0	0	0	0	0	0	0
pbta_all	7316-1661-T-361075	Female	12	39	1	0	0	0	0	0	0	0	0	0	0	0	0	0	0	0	0	0	0	0	0	0	0	0	0	0	0	0	0	0	0	0	0	0	0	0	0	0	0	0	0	0	0	0	0
pbta_all	7316-1664-T-361118	Female	8	12	2	0	0	0	0	0	KIAA1549--BRAF	0	0	0	0	0	0	0	0	0	0	0	0	0	0	0	0	0	0	0	0	0	0	0	0	0	0	0	0	0	0	0	0	0	0	0	0	0	0
pbta_all	7316-1666-T-361150	Female	3	62	3	0	0	0	0	0	0	0	0	0	0	0	0	0	0	0	0	0	0	0	0	0	0	0	0	0	0	0	0	0	0	0	0	0	0	0	R1898Q	0	0	0	0	V2113G	0	0	0
pbta_all	7316-1668-T-361179	Male	3	46	5	0	0	0	0	0	KIAA1549--BRAF	0	0	0	0	0	0	0	0	0	0	0	0	0	0	S1112G	0	0	0	0	F2223V	0	0	0	0	0	0	0	0	0	0	0	0	0	0	0	0	0	V3807M
pbta_all	7316-1669-T-361193	Female	2	32	2	0	0	0	0	0	0	0	0	0	0	0	0	0	0	0	0	0	0	0	0	0	0	0	0	0	0	0	0	0	0	0	0	0	0	0	0	0	0	0	0	R539G S548F Q540H	0	0	0
cptac_cbttc	7316-166-T	Male	5	53	1	0	0	0	0	0	0	0	0	0	0	0	0	0	0	0	0	0	0	0	0	0	0	0	0	0	0	0	0	0	0	0	0	0	0	0	0	0	0	0	0	0	0	0	0
pbta_all	7316-1670-T-361208	Male	6	30	3	0	0	0	0	0	0	0	0	0	0	0	0	0	0	0	0	0	0	0	0	0	0	0	0	0	0	0	0	0	0	0	0	0	0	0	0	0	0	0	0	Q2159H	0	0	E3951D
pbta_all	7316-1671-T-361223	Female	11	52	2	0	0	0	0	0	0	0	0	0	0	0	0	0	0	0	0	0	0	0	0	0	0	0	0	0	0	0	0	0	0	0	0	0	0	0	0	0	0	0	0	0	0	0	A4046V
pbta_all	7316-1674-T-361270	Male	0	29	3	0	0	0	0	0	0	0	0	0	0	0	0	0	0	0	0	0	0	0	0	T2363A	0	0	0	0	0	0	0	0	0	0	0	0	0	0	0	0	0	0	0	P1964H	0	0	A1320T
pbta_all	7316-1675-T-361285	Female	13	11	1	0	0	0	0	0	0	0	0	0	0	0	0	0	0	0	0	0	0	0	0	I3822M	0	0	0	0	0	0	0	0	0	0	0	0	0	0	0	0	0	0	0	0	0	0	0
pbta_all	7316-1676-T-361298	Female	3	41	3	R213Dfs*34 T211N	0	0	0	0	0	0	0	0	0	0	0	0	0	0	0	0	0	0	0	0	0	0	0	0	0	0	0	0	0	0	0	0	0	0	R1898Q	0	0	0	0	0	0	0	0
pbta_all	7316-1677-T-361313	Male	9	5	0	0	0	0	0	0	0	0	0	0	0	0	0	0	0	0	0	0	0	0	0	0	0	0	0	0	0	0	0	0	0	0	0	0	0	0	0	0	0	0	0	0	0	0	0
pbta_all	7316-1678-T-361328	Female	0	7	1	0	0	0	0	0	V600E	0	0	0	0	0	0	0	0	0	0	0	0	0	0	0	0	0	0	0	0	0	0	0	0	0	0	0	0	0	0	0	0	0	0	0	0	0	0
pbta_all	7316-1679-T-361343	Male	9	10	1	0	0	0	0	0	0	0	0	0	0	0	0	0	0	0	0	0	0	0	0	0	0	0	0	0	0	0	0	0	0	0	0	0	0	0	0	0	0	0	0	0	0	0	0
cptac_cbttc	7316-167-T	Male	21	15	4	S183Rfs*2	R132H	D214Rfs*5	0	0	0	0	0	0	0	0	0	0	0	0	0	0	0	0	0	0	0	0	0	0	0	0	0	0	0	0	0	0	0	0	0	0	0	0	0	0	0	0	0
pbta_all	7316-1680-T-361359	Female	1	18	3	0	0	0	0	R2610*	0	0	0	0	0	0	0	0	0	0	0	0	0	0	0	0	0	0	0	0	0	0	0	0	0	0	0	0	0	0	0	0	0	0	0	0	0	0	0
pbta_all	7316-1681-T-361375	Male	0	21	2	0	0	0	0	0	0	0	0	0	0	0	0	0	0	0	0	0	0	0	0	0	0	0	0	0	0	0	0	0	0	0	0	0	0	0	0	0	0	0	0	S2108Y P1964H	0	0	0
pbta_all	7316-1683-T-361403	Female	6	20	3	0	0	0	0	R380L	KIAA1549--BRAF	0	0	0	0	0	0	0	0	0	0	0	0	0	0	0	0	0	0	0	0	0	0	0	0	0	0	0	0	0	0	0	0	0	0	0	0	0	0
cptac_cbttc	7316-168-T-165669	Male	5	15	2	0	0	0	0	0	KIAA1549--BRAF	0	0	0	0	0	0	0	0	0	0	0	0	0	0	V3083I	0	0	0	0	0	0	0	0	0	0	0	0	0	0	0	0	0	0	0	0	0	0	0
pbta_all	7316-1693-T-362472	Female	11	21	2	0	0	0	0	0	0	0	0	0	0	0	0	0	0	0	0	0	0	0	0	A1095D	0	0	0	0	0	0	0	0	0	0	0	0	0	0	0	0	0	0	0	G1963V	0	0	0
pbta_all	7316-1703-T-362622	Male	15	47	1	0	0	0	0	0	0	0	0	0	0	0	0	0	0	0	EGFR--AC004899.1/GDI2P1	0	0	0	0	0	0	0	0	0	0	0	0	0	0	0	0	0	0	0	0	0	0	0	0	0	0	0	0
pbta_all	7316-1705-T-362652	Female	0	32	4	0	0	0	0	0	0	0	0	0	0	0	0	0	0	0	0	0	0	0	0	V906L	0	0	0	0	0	0	0	0	0	0	0	0	0	0	0	0	0	0	0	G1892V	0	0	F2695L
dipg_cbttc	7316-1708-T-362697	Male	7	44	2	R158G	0	0	0	0	0	0	0	0	K28M	0	0	0	0	0	0	0	0	0	0	0	0	0	0	0	0	0	0	0	0	0	0	0	0	0	0	0	0	0	0	0	0	0	0
pbta_all	7316-1710-T-362727	Male	4	25	2	0	0	0	0	0	KIAA1549--BRAF	0	0	0	0	0	0	0	0	0	0	0	0	0	0	0	0	0	0	0	0	0	0	0	G347S	0	0	0	0	0	0	0	0	0	0	0	0	0	0
pbta_all	7316-1711-T-362742	Female	7	12	2	0	0	0	0	0	KIAA1549--BRAF	0	0	0	0	0	0	0	0	0	0	0	0	0	0	0	0	0	0	0	0	0	0	0	0	0	0	0	0	0	0	0	0	0	0	0	0	0	0
cptac_cbttc	7316-173-T-167782	Female	13	16	1	0	0	0	0	0	0	0	0	0	0	0	0	0	0	0	0	0	0	0	0	0	0	0	0	0	0	0	0	0	0	0	0	0	0	0	0	0	0	0	0	0	0	0	0
pbta_all	7316-1744-T-365575	Female	12	42	3	0	0	0	0	0	0	0	0	0	0	0	0	0	0	0	0	0	0	0	0	V2368I	0	0	0	0	0	0	0	0	0	0	0	0	0	0	0	0	0	0	0	0	0	0	A1320T
pbta_all	7316-1745-T	Female	9	46	3	0	0	0	R816* S818Yfs*13	0	0	0	0	0	0	0	0	0	0	0	0	0	0	0	0	0	0	0	0	0	0	0	0	0	0	0	0	0	0	0	0	0	0	0	0	0	0	0	F2695L
cptac_cbttc	7316-1746-T-365613-CL-adh	Female	6	92	5	Y163C	0	0	0	0	0	0	0	0	0	0	0	0	0	0	0	0	0	0	0	0	0	0	0	0	0	0	0	0	0	0	0	0	0	P4416S	0	0	0	0	0	0	0	0	0
cptac_cbttc	7316-1746-T-365613-CL-susp	Female	6	155	5	Y163C	0	0	0	0	0	0	0	0	0	0	0	0	0	0	0	0	0	R20966C	0	MUTATED	0	0	0	0	0	0	0	0	0	0	0	0	0	0	0	0	0	0	0	0	0	0	0
pbta_all	7316-1747-T-365627	Female	1	6	3	X126_splice	0	0	0	0	0	0	0	0	0	0	0	0	0	0	0	0	0	0	0	0	0	0	0	0	0	0	0	0	0	0	0	0	0	0	0	0	0	0	0	0	0	0	0
pbta_all	7316-1748-T-365644	Female	5	10	0	0	0	0	0	0	0	0	0	0	0	0	0	0	0	0	0	0	0	0	0	0	0	0	0	0	0	0	0	0	0	0	0	0	0	0	0	0	0	0	0	0	0	0	0
pbta_all	7316-1749-T-365660	Female	19	16	4	0	0	0	0	C988F	0	0	0	0	0	0	0	0	0	0	0	0	0	0	0	0	0	0	0	M855L	0	0	0	0	0	0	0	0	0	0	0	0	0	0	0	0	0	0	0
cptac_cbttc	7316-1751-T-365695	Male	8	101	4	T125=	0	0	0	0	0	0	0	0	0	0	0	0	0	0	0	0	MUTATED	R25537H	0	0	0	0	0	0	0	0	0	0	0	0	0	0	0	0	0	0	0	0	0	0	0	0	A1320T
cptac_cbttc	7316-1760-T-365846	Female	9	41	4	0	0	0	0	0	V600E	0	0	0	0	0	0	0	0	0	0	0	0	0	0	0	0	0	0	0	0	0	0	0	0	0	0	0	0	0	Y650*	0	0	0	0	0	0	0	F2695L
cptac_cbttc	7316-1763-T-365898	Female	10	32	4	R213*	0	0	0	0	0	0	0	0	K28M	0	0	0	0	0	LANCL2--EGFR	0	0	0	0	0	0	0	0	0	0	0	0	0	0	0	0	0	0	0	0	0	0	0	0	N406I	0	0	0
cptac_cbttc	7316-1763-T-365902-CL-adh	Female	10	25	4	R213*	0	0	0	0	0	0	0	0	K28M	0	0	0	0	0	0	0	0	0	CIC--AC011466.3	0	0	0	0	0	0	0	0	0	0	0	0	0	0	0	0	0	0	0	0	N406I	0	0	0
cptac_cbttc	7316-1763-T-365902-CL-susp	Female	10	47	3	R213*	0	0	0	0	0	0	0	0	K28M	0	0	0	0	0	0	0	0	0	0	0	0	0	0	0	0	0	0	0	0	0	0	0	0	0	0	0	0	0	0	N406I	0	0	0
pbta_all	7316-1765-T-365931	Male	8	32	1	0	0	0	0	0	0	0	0	0	0	0	0	0	0	0	0	0	0	P11914Qfs*56	0	0	0	0	0	0	0	0	0	0	0	0	0	0	0	0	0	0	0	0	0	0	0	0	0
pbta_all	7316-1765-T-365932	Male	8	35	2	0	0	0	0	0	0	0	0	0	0	0	0	0	0	0	0	0	0	0	0	0	0	0	0	0	0	0	0	0	0	0	0	0	0	V11135A	0	0	0	0	0	0	0	0	A1320T
pbta_all	7316-1766-T-365950	Male	14	8	1	0	0	0	0	0	0	0	0	0	0	0	0	0	0	0	0	0	0	0	0	0	0	0	0	0	0	0	0	0	0	0	0	0	0	0	0	0	0	0	0	0	0	0	0
cptac_cbttc	7316-1767-T-365967	Female	13	25	1	0	0	0	R461*	0	0	0	0	0	0	0	0	0	0	0	0	0	0	0	0	0	0	0	0	0	0	0	0	0	0	0	0	0	0	0	0	0	0	0	0	0	0	0	0
cptac_cbttc	7316-1769-T-366000	Male	15	75	3	0	0	0	Y2285Tfs*5 NF1--ACACB ACACB--NF1	0	0	0	0	0	K28M	0	0	0	Q546H T1025A	0	0	0	0	0	0	0	0	0	0	0	0	0	0	0	0	0	0	0	0	0	0	0	0	0	0	0	0	0	0
cptac_cbttc	7316-1769-T-366002-CL-susp	Male	15	54	2	0	0	0	Y2285Tfs*5 NF1--ACACB ACACB--NF1	0	0	0	0	0	K28M	0	0	0	0	0	0	0	0	0	0	0	0	0	0	0	0	0	0	0	0	0	0	0	0	0	0	0	0	0	0	0	0	0	0
cptac_cbttc	7316-1772-T-366051	Male	3	71	3	A138T	0	0	0	0	0	0	0	0	0	0	0	0	0	0	0	0	0	A2644V	0	0	0	0	0	0	0	0	0	0	0	0	0	0	0	0	0	0	0	0	0	0	0	0	0
pbta_all	7316-1774-T-366086	Male	6	33	5	T125R	0	0	X420_splice	0	0	D52del	0	0	0	0	0	0	0	0	0	0	0	0	0	0	0	0	X1800_splice	0	0	0	0	0	0	0	0	0	0	0	0	0	0	0	0	0	0	0	0
cptac_cbttc	7316-1775-T-366103	Male	13	9	0	0	0	0	0	0	0	0	0	0	0	0	0	0	0	0	0	0	0	0	0	0	0	0	0	0	0	0	0	0	0	0	0	0	0	0	0	0	0	0	0	0	0	0	0
pbta_all	7316-1776-T-366118	Male	2	15	2	0	0	0	0	0	V600E	0	0	0	0	0	0	0	0	0	0	0	0	0	0	0	0	0	0	0	0	0	0	0	0	0	0	0	0	0	0	0	0	0	0	Y2033S	0	0	0
pbta_all	7316-1779-T-366169	Male	2	16	3	0	0	0	0	0	KIAA1549--BRAF	0	0	0	0	0	0	0	0	0	0	0	0	0	0	K997R	0	0	0	0	0	0	0	0	0	0	0	0	0	0	0	0	0	0	0	R1415S	0	0	0
pbta_all	7316-177-T	Female	14	167	6	0	N213Tfs*4	0	0	0	T599dup	0	0	0	0	0	F436Lfs*2	0	0	0	0	0	0	T19867Lfs*4	0	0	0	0	0	0	0	0	0	0	0	L2281*	0	0	0	0	0	0	0	0	0	0	0	0	0
cptac_cbttc	7316-1781-T-366204	Male	2	18	0	0	0	0	0	0	0	0	0	0	0	0	0	0	0	0	0	0	0	0	0	0	0	0	0	0	0	0	0	0	0	0	0	0	0	0	0	0	0	0	0	0	0	0	0
pbta_all	7316-1782-T-366220	Male	17	14	0	0	0	0	0	0	0	0	0	0	0	0	0	0	0	0	0	0	0	0	0	0	0	0	0	0	0	0	0	0	0	0	0	0	0	0	0	0	0	0	0	0	0	0	0
pbta_all	7316-1783-T-366237	Female	14	41	3	0	0	0	0	0	V600E	0	0	0	0	0	0	0	0	0	0	0	0	0	0	0	0	0	0	0	0	0	0	0	0	0	0	0	0	0	0	0	0	0	0	0	0	0	0
cptac_cbttc	7316-1784-T-366255	Male	3	50	5	0	0	0	0	0	0	0	0	0	0	0	0	0	0	E1426D	0	0	0	0	0	T1043A	0	0	0	0	0	0	0	0	0	0	0	0	0	0	0	0	D1274A	0	0	0	0	0	A1852T I3878F
pbta_all	7316-1785-T-366273	Male	16	25	2	0	0	0	0	0	0	0	0	0	0	0	0	0	0	0	0	0	0	0	0	0	0	0	0	0	0	0	0	0	0	0	0	0	0	0	0	0	0	0	0	A818S	0	0	0
pbta_all	7316-1786-T-366289	Female	26	8	1	0	0	0	0	0	0	0	0	0	0	0	0	0	0	0	0	0	0	0	0	0	0	0	0	0	0	0	0	0	0	0	0	S455A	0	0	0	0	0	0	0	0	0	0	0
cptac_cbttc	7316-1789-T-366339	Male	18	100	4	0	0	0	0	0	0	0	0	0	0	0	0	0	0	0	0	0	0	Y22126* K22069E	0	0	0	0	0	D1848E	0	0	0	0	0	0	0	0	0	0	0	0	R1075Q	0	0	0	0	0	0
cptac_cbttc	7316-178-T-169916	Female	3	25	2	0	0	0	0	0	0	0	0	0	0	0	0	0	0	0	0	0	0	0	0	V2022M	0	0	0	0	0	0	0	0	0	0	0	0	0	0	0	0	0	0	0	0	0	0	0
cptac_cbttc	7316-1790-T-366356	Female	4	122	1	0	0	0	0	0	0	0	0	0	0	0	0	0	0	0	0	0	0	0	0	0	0	0	0	0	0	0	0	0	0	0	0	0	0	0	0	0	0	0	0	0	0	0	G5755R
cptac_cbttc	7316-1793-T-366407	Female	11	13	2	0	0	0	0	0	V600E	0	0	0	0	0	0	0	0	0	0	0	0	0	0	0	0	0	0	0	0	0	0	0	0	0	0	0	0	0	0	0	0	0	0	0	0	0	0
pbta_all	7316-1794-T-366549	Male	16	4	2	0	0	0	0	0	KIAA1549--BRAF	0	0	0	0	0	0	0	0	0	0	0	0	0	0	0	0	0	0	0	0	0	0	0	0	0	0	0	0	0	0	0	0	0	0	0	0	0	F2695L
pbta_all	7316-1797-T-366592	Female	3	26	2	0	0	0	0	0	0	0	0	0	0	0	0	0	0	0	0	0	0	0	0	0	0	0	0	0	0	0	0	0	0	0	0	0	0	0	0	0	0	0	0	0	0	0	E3951D
pbta_all	7316-1803-T-366682	Male	3	10	1	0	0	0	0	0	KIAA1549--BRAF	0	0	0	0	0	0	0	0	0	0	0	0	0	0	0	0	0	0	0	0	0	0	0	0	0	0	0	0	0	0	0	0	0	0	0	0	0	0
pbta_all	7316-1805-T-366712	Male	1	9	1	0	0	0	0	0	KIAA1549--BRAF	0	0	0	0	0	0	0	0	0	0	0	0	0	0	0	0	0	0	0	0	0	0	0	0	0	0	0	0	0	0	0	0	0	0	0	0	0	0
pbta_all	7316-1806-T-366727	Female	1	9	1	0	0	0	0	0	0	0	0	0	0	0	0	0	0	0	0	0	0	0	0	0	0	0	0	0	0	0	0	0	0	0	0	0	0	0	0	0	0	0	0	0	0	0	0
pbta_all	7316-1808-T-366759	Female	11	13	0	0	0	0	0	0	0	0	0	0	0	0	0	0	0	0	0	0	0	0	0	0	0	0	0	0	0	0	0	0	0	0	0	0	0	0	0	0	0	0	0	0	0	0	0
pbta_all	7316-182-T-567915	Male	36	79	7	0	0	0	0	0	0	0	0	0	A115G	0	0	0	0	0	0	0	0	R19845H T6259N T66M	0	L2333P	0	0	0	0	0	0	0	0	0	0	0	0	0	0	0	0	0	0	0	0	0	0	F2695L
cptac_cbttc	7316-183-T-171598	Male	23	7	1	0	R132H	0	0	0	0	0	0	0	0	0	0	0	0	0	0	0	0	0	0	0	0	0	0	0	0	0	0	0	0	0	0	0	0	0	0	0	0	0	0	0	0	0	0
cptac_cbttc	7316-1851-T-373224	Male	15	18	3	0	0	0	0	0	KIAA1549--BRAF	0	0	0	0	0	0	0	0	0	0	0	0	0	0	0	0	0	W1782R	0	0	0	0	0	0	0	0	0	0	S11095P	0	0	0	0	0	0	0	0	0
cptac_cbttc	7316-1854-T-373285	Male	13	10	2	0	0	0	0	0	0	0	0	0	0	0	0	0	0	0	0	0	0	0	0	S3273G	0	0	0	0	0	0	0	0	0	0	0	0	0	0	0	0	0	0	0	0	0	0	0
pbta_all	7316-1855-T-373251	Male	8	31	2	0	0	0	0	0	0	0	0	0	0	0	0	0	0	0	0	0	0	0	0	0	0	0	0	0	0	0	0	0	0	H1170Vfs*9	0	0	0	0	0	0	0	0	0	0	0	0	0
pbta_all	7316-1866-T-373311	Female	12	8	1	0	0	0	0	0	V600E	0	0	0	0	0	0	0	0	0	0	0	0	0	0	0	0	0	0	0	0	0	0	0	0	0	0	0	0	0	0	0	0	0	0	0	0	0	0
cptac_cbttc	7316-186-T-172877	Female	12	9	5	0	0	0	0	R380L	PID1--BRAF BRAF--PID1	0	0	0	0	0	0	0	0	0	0	0	0	0	0	0	0	0	0	0	0	0	0	0	0	0	0	0	0	MUTATED	0	0	0	0	0	0	0	0	0
pbta_all	7316-187-T-173301	Male	0	10	2	0	0	0	0	0	0	0	0	0	0	0	0	0	E545K	0	0	0	0	0	0	D1155A	0	0	0	0	0	0	0	0	0	0	0	0	0	0	0	0	0	0	0	0	0	0	0
pbta_all	7316-188-T-173732	Male	14	15	2	0	0	0	0	0	0	0	0	0	0	0	0	0	0	0	0	0	0	0	0	0	0	0	0	0	0	0	0	0	0	0	0	0	0	0	0	0	0	0	0	0	0	0	0
pbta_all	7316-1890-T-376458	Female	0	9	2	R342Vfs*10	0	0	0	0	0	0	0	0	0	0	0	0	0	0	0	0	0	0	0	0	0	0	0	0	0	0	0	CLIP1--ROS1	0	0	0	0	0	0	0	0	0	0	0	0	0	0	0
cptac_cbttc	7316-189-T-174142	Female	4	8	0	0	0	0	0	0	0	0	0	0	0	0	0	0	0	0	0	0	0	0	0	0	0	0	0	0	0	0	0	0	0	0	0	0	0	0	0	0	0	0	0	0	0	0	0
pbta_all	7316-1926-T-379786	Male	13	14	1	0	0	0	0	0	KIAA1549--BRAF	0	0	0	0	0	0	0	0	0	0	0	0	0	0	0	0	0	0	0	0	0	0	0	0	0	0	0	0	0	0	0	0	0	0	0	0	0	0
pbta_all	7316-1927-T-384049	Male	6	119	4	0	0	0	0	0	0	0	0	0	0	0	0	0	0	0	0	0	F1245C	E14790K	0	V2423I	0	0	0	0	0	0	0	0	0	0	0	0	0	0	0	0	0	0	0	0	0	0	0
pbta_all	7316-1928-T-384021	Female	7	29	2	0	0	0	0	0	KIAA1549--BRAF	0	0	0	0	0	0	0	0	0	0	0	0	0	0	A696D V4113A	0	0	0	0	0	0	0	0	0	0	0	0	0	0	0	0	0	0	0	0	0	0	0
pbta_all	7316-1936-T-386237	Male	8	30	5	C242Y	0	R1742G	0	0	0	0	0	0	K28M	0	0	0	H1047R	0	0	0	0	0	0	0	0	0	0	0	0	0	0	0	0	0	0	0	0	0	0	0	0	0	0	0	0	0	0
pbta_all	7316-1937-T-386252	Male	8	30	3	C242Y	0	R1742G	0	0	0	0	0	0	K28M	0	0	0	0	0	0	0	0	0	0	0	0	0	0	0	0	0	0	0	0	0	0	0	0	0	0	0	0	0	0	0	0	0	0
pbta_all	7316-1938-T-386267	Male	10	23	2	0	0	0	0	0	0	0	0	0	0	0	0	0	0	0	0	0	0	0	0	0	0	0	0	0	0	0	0	0	0	0	0	0	0	0	0	0	0	0	0	0	0	0	F2695L
cptac_cbttc	7316-193-T	Male	3	101	1	0	0	0	0	0	V600E	0	0	0	0	0	0	0	0	0	0	0	0	0	0	0	0	0	0	0	0	0	0	0	0	0	0	0	0	0	0	0	0	0	0	0	0	0	0
pbta_all	7316-1940-T-389172	Male	3	23	2	0	0	0	0	0	V600E	0	0	0	0	0	0	0	0	0	0	0	0	0	0	L3729F	0	0	0	0	0	0	0	0	0	0	0	0	0	0	0	0	0	0	0	0	0	0	0
pbta_all	7316-1941-T-389189	Female	11	26	1	0	0	0	0	0	0	0	0	0	0	0	0	0	0	0	0	0	0	0	0	V2368I T2363A	0	0	0	0	0	0	0	0	0	0	0	0	0	0	0	0	0	0	0	0	0	0	0
pbta_all	7316-1942-T-389204	Male	4	13	2	0	0	0	0	0	KIAA1549--BRAF	0	0	0	0	0	0	0	0	0	0	0	0	0	0	0	0	0	0	0	0	0	0	0	0	0	0	0	0	0	0	0	0	0	0	0	0	0	V1781I
pbta_all	7316-1943-T-389219	Male	10	43	3	0	0	0	0	0	0	0	0	0	0	0	0	0	0	0	0	0	0	0	0	K997R	0	0	0	0	0	0	0	GOPC--ROS1	0	0	0	0	0	0	0	0	0	0	0	0	0	0	L2567F
pbta_all	7316-1944-T-389232	Female	2	23	1	0	0	0	0	0	0	0	0	0	0	0	0	0	0	0	0	0	0	0	0	0	0	0	0	0	0	0	0	0	0	0	0	0	0	0	0	0	0	0	0	0	0	0	0
pbta_all	7316-1945-T-389249	Male	6	20	2	S127Y	0	0	0	0	0	0	0	0	0	0	0	0	0	0	0	0	0	0	0	0	0	0	0	0	0	0	0	0	0	0	0	0	0	0	0	0	0	0	0	0	0	0	0
pbta_all	7316-1946-T-389263	Male	25	35	4	X126_splice	R132H	I360Rfs*6	0	0	0	0	0	0	0	0	0	0	0	0	0	0	0	0	0	0	0	0	0	0	0	0	0	0	0	0	0	0	0	0	0	0	0	0	0	0	0	0	0
pbta_all	7316-1948-T-389292	Male	15	14	0	0	0	0	0	0	0	0	0	0	0	0	0	0	0	0	0	0	0	0	0	0	0	0	0	0	0	0	0	0	0	0	0	0	0	0	0	0	0	0	0	0	0	0	0
pbta_all	7316-1949-T-389307	Female	12	57	2	0	0	0	0	0	KIAA1549--BRAF	0	0	0	0	0	0	0	0	0	0	0	0	0	0	0	0	0	0	0	0	0	0	0	0	0	0	0	0	0	0	0	0	0	0	0	0	0	0
cptac_cbttc	7316-194-T-202199	Female	6	12	2	0	0	0	0	0	0	0	0	0	0	0	0	0	P104_G106delinsR	0	0	0	0	0	0	0	0	0	0	0	0	0	0	0	0	0	0	0	0	0	0	0	0	0	0	0	0	0	0
pbta_all	7316-1950-T-389324	Male	6	24	1	0	0	0	0	0	0	0	0	0	0	0	0	0	0	0	0	0	0	0	0	0	0	0	0	0	0	0	0	0	0	0	0	0	0	0	0	0	0	0	0	0	0	0	0
pbta_all	7316-1952-T-389352	Male	10	16	1	0	0	0	0	0	KIAA1549--BRAF	0	0	0	0	0	0	0	0	0	0	0	0	0	0	0	0	0	0	0	0	0	0	0	0	0	0	0	0	0	0	0	0	0	0	0	0	0	0
pbta_all	7316-1953-T-389367	Female	20	19	2	0	0	0	0	0	KIAA1549--BRAF	0	0	0	0	0	0	0	0	0	0	0	0	0	0	K1657R	0	0	0	0	0	0	0	0	0	0	0	0	0	0	0	0	0	0	0	0	0	0	0
pbta_all	7316-1954-T-389384	Male	1	27	2	0	0	0	0	0	0	0	0	0	0	0	0	0	0	0	0	0	0	0	0	V4113A V1816M	0	0	0	0	0	0	0	0	0	0	0	0	0	0	0	0	0	0	0	0	0	0	0
pbta_all	7316-1955-T-389397	Male	18	24	4	0	0	0	0	0	0	0	0	0	0	0	0	0	0	0	0	0	0	0	0	0	0	0	0	0	0	0	0	0	0	0	0	0	0	0	0	0	0	0	0	E978G	0	0	0
pbta_all	7316-1956-T-389413	Female	12	42	6	0	0	X199_splice	Q1822* T467Hfs*6	0	0	0	0	0	K28M	0	0	0	N345D	0	0	0	0	V18971M	0	0	0	0	0	0	0	0	0	0	0	0	0	0	0	0	0	0	0	0	0	0	0	0	0
pbta_all	7316-1957-T-389427	Male	0	6	1	0	0	0	0	0	0	0	0	0	0	0	0	0	0	0	0	0	0	0	0	0	0	0	0	0	0	0	0	0	0	0	0	0	0	0	0	0	0	0	0	0	0	0	0
pbta_all	7316-1958-T-389443	Female	22	41	3	0	0	0	0	0	KIAA1549--BRAF	0	0	K379E	0	0	0	0	0	0	0	0	0	0	0	0	0	0	0	0	0	0	0	0	0	0	0	0	0	0	0	0	0	0	0	G1952A	0	0	0
pbta_all	7316-1959-T-389457	Male	0	20	3	0	0	0	0	C988F	0	0	0	0	0	0	0	0	0	0	0	0	0	0	0	0	0	0	0	0	0	0	0	0	0	0	0	0	0	0	0	0	0	0	0	0	0	0	0
cptac_cbttc	7316-195-T-202630	Male	9	38	5	X331_splice	0	0	0	0	0	0	0	0	K28M	0	0	0	0	0	0	0	0	0	0	0	0	0	0	0	0	0	0	0	0	0	0	0	0	0	0	0	0	0	0	0	0	0	0
cptac_cbttc	7316-195-T-202952-CL-adh	Male	9	53	3	X331_splice	0	0	0	0	0	0	0	0	K28M	0	0	0	0	0	0	0	0	0	0	0	0	0	0	0	0	0	0	0	0	0	0	0	0	0	0	0	0	0	0	0	0	0	0
cptac_cbttc	7316-195-T-203029-CL-susp	Male	9	68	5	X331_splice	0	0	0	0	0	0	0	0	K28M	0	A305V	0	0	0	0	0	0	0	0	0	0	0	0	0	0	0	0	0	0	0	0	0	0	N3405Y	0	0	0	0	0	0	0	0	0
pbta_all	7316-1962-T-389503	Female	11	6	1	0	0	0	0	0	0	0	0	0	0	0	0	0	0	0	0	0	0	0	0	0	0	0	0	0	0	0	0	0	0	0	0	0	0	0	0	0	0	0	0	0	0	0	0
pbta_all	7316-1963-T-389517	Male	10	20	2	0	0	0	0	0	KIAA1549--BRAF	0	0	0	0	0	0	0	0	0	0	0	0	0	0	E825D	0	0	0	0	0	0	0	0	0	0	0	0	0	0	0	0	0	0	0	0	0	0	0
pbta_all	7316-1968-T-389592	Female	3	13	1	0	0	0	0	0	0	0	0	0	0	0	0	0	0	0	0	0	0	0	0	0	0	0	0	0	0	0	0	0	0	0	0	0	0	0	0	0	0	0	0	G1952V	0	0	0
pbta_all	7316-1969-T-389607	Male	19	76	2	0	0	0	0	0	0	0	0	0	0	0	0	0	0	0	0	0	0	0	0	0	0	0	0	0	NOTCH1--AGPAT2/FAM69B	0	0	0	0	0	0	0	0	T13038A	0	0	0	0	0	0	0	0	0
cptac_cbttc	7316-196-T-203061	Male	8	22	1	0	0	0	0	0	0	0	0	0	0	0	0	0	0	0	0	0	0	0	0	0	0	0	0	0	0	0	0	0	0	0	0	0	0	0	0	0	0	0	0	0	0	0	0
pbta_all	7316-1972-T-389653	Female	31	38	5	0	0	0	N1451I	0	0	0	0	0	0	0	0	0	E545K	0	0	0	0	0	0	0	0	0	0	0	0	0	0	0	0	0	0	0	0	0	0	0	0	0	0	V2113G	0	0	F2695L
pbta_all	7316-1975-T-389698	Male	6	13	1	0	0	0	0	0	KIAA1549--BRAF	0	0	0	0	0	0	0	0	0	0	0	0	0	0	0	0	0	0	0	0	0	0	0	0	0	0	0	0	0	0	0	0	0	0	0	0	0	0
pbta_all	7316-1977-T-389729	Female	12	21	1	0	0	0	0	0	0	0	0	0	0	0	0	0	0	0	0	0	0	0	0	0	0	0	0	0	0	0	0	0	0	0	0	0	0	0	0	0	0	0	0	0	0	0	0
pbta_all	7316-1978-T-389743	Female	3	20	5	0	0	0	0	0	KIAA1549--BRAF	0	0	0	0	0	0	0	0	0	0	0	0	0	0	D736A	0	0	0	0	0	0	0	0	0	0	0	0	0	0	0	0	0	0	0	S1657T	0	0	T1986A
pbta_all	7316-197-T-203485	Female	8	10	0	0	0	0	0	0	0	0	0	0	0	0	0	0	0	0	0	0	0	0	0	0	0	0	0	0	0	0	0	0	0	0	0	0	0	0	0	0	0	0	0	0	0	0	0
pbta_all	7316-1981-T-389787	Female	0	13	0	0	0	0	0	0	0	0	0	0	0	0	0	0	0	0	0	0	0	0	0	0	0	0	0	0	0	0	0	0	0	0	0	0	0	0	0	0	0	0	0	0	0	0	0
pbta_all	7316-1985-T-389847	Male	3	6	1	0	0	0	0	0	0	0	0	0	0	0	0	0	0	0	0	0	0	0	0	0	0	0	0	0	0	0	0	0	0	0	0	0	0	0	0	0	0	0	0	0	0	0	0
pbta_all	7316-1986-T-389864	Male	22	39	2	0	0	0	0	0	0	0	0	0	0	0	0	0	0	0	0	0	0	0	0	E2454K	0	0	0	0	0	0	0	0	0	0	0	0	0	0	0	0	0	0	0	0	0	0	0
pbta_all	7316-1987-T-389879	Male	10	4	0	0	0	0	0	0	0	0	0	0	0	0	0	0	0	0	0	0	0	0	0	0	0	0	0	0	0	0	0	0	0	0	0	0	0	0	0	0	0	0	0	0	0	0	0
pbta_all	7316-2006-T-391850	Male	5	12	1	0	0	0	0	0	0	0	0	0	0	0	0	0	0	0	0	0	0	0	0	0	0	0	0	0	0	0	0	0	0	0	0	0	0	0	0	0	0	0	0	0	0	0	0
pbta_all	7316-204-T	Female	13	37	2	0	0	0	0	0	0	0	0	0	0	0	0	0	0	0	G588S L861Q	0	0	0	0	0	0	0	0	0	0	0	0	0	0	0	0	0	L1368Dfs*40	0	0	0	0	0	0	0	0	0	0
pbta_all	7316-205-T-211762	Male	7	6	0	0	0	0	0	0	0	0	0	0	0	0	0	0	0	0	0	0	0	0	0	0	0	0	0	0	0	0	0	0	0	0	0	0	0	0	0	0	0	0	0	0	0	0	0
pbta_all	7316-2069-T-407398	Male	6	64	4	0	0	0	Q1399Sfs*4	0	0	0	0	0	0	0	0	0	0	0	0	0	A436D	0	0	0	0	0	0	0	0	0	0	0	0	0	0	0	0	0	0	0	0	0	0	0	0	0	0
cptac_cbttc	7316-206-T-212179	Female	11	25	2	0	0	0	0	0	KIAA1549--BRAF	0	0	0	0	0	0	0	0	0	0	0	0	0	0	0	0	0	0	0	0	0	0	0	0	0	0	0	0	0	0	0	0	0	0	0	0	0	0
pbta_all	7316-2071-T-407424	Female	8	39	1	0	0	0	0	0	0	0	0	0	0	0	0	0	0	0	0	0	0	0	0	0	0	0	0	0	0	0	0	0	0	0	0	0	0	0	0	0	0	0	0	0	0	0	V1940A
pbta_all	7316-2075-T-407476	Female	14	14	2	0	0	0	0	0	V600E	0	0	0	0	0	0	0	0	0	0	0	0	0	0	0	0	0	0	0	0	0	0	0	0	0	0	0	0	0	0	0	0	0	0	0	0	0	0
pbta_all	7316-2079-T-407528	Female	0	19	2	0	0	0	0	0	0	0	0	0	0	0	0	0	0	0	0	0	0	0	0	A1850E	0	0	0	0	0	0	0	0	0	0	0	0	0	0	0	0	0	0	0	0	0	0	A1852T
cptac_cbttc	7316-207-T-212603	Female	5	13	1	0	0	0	0	0	0	0	0	0	0	0	0	0	0	0	0	0	DCTN1--ALK	0	0	0	0	0	0	0	0	0	0	0	0	0	0	0	0	0	0	0	0	0	0	0	0	0	0
pbta_all	7316-2085-T-407606	Female	7	12802	66	R213* R181C K139N	0	L2409F D2326Y E1365*	MUTATED R1846W S2751I	R4418M MUTATED G3919D L3469R E2866* S1803N	S465Y S446L	V133I R142Q	R110Q	X373_splice R386* A483D	0	A481V	E850* MUTATED	0	V146I P447L	M280I D1644N R1795C	R334H R776H	0	S553F	A34672V T32291I S30162P L29953F G29697* S28656F C26082* A25554V T24866A P24219L D24037G A23686V T20683A G19312D A18177V A17980V S17749R MUTATED T16796A V15347G Y15165C P14718H MUTATED R13963C V12773F H12095R P12029S P11188S A10694T MUTATED K8503N P6789L R6715I T5922A A2012V S1625Y V134M P16714S	A730T E447K X1059_splice	P5041S L4884I D3101N V3051A L2911I G2710D S2171F A1963D	S1690N W1466* P449H S400I	0	S2382Lfs*47 R1826H R1496* R388Q	R717W A1762T R2547I	G2126R L2113M S1791P L1059I S223I	A578S N601T D1022N R1355W	R1726H N918= G789= R692H X422_splice	E2030K T722M	0	R635I G1234V G1274R D1850Gfs*4 N2220S	G120E	Y545H S1202F A10T ARID1B--LDB2	0	R12194* P12075S P11338T T9175A G7733D T7553A G5546* I5233M N5122T D3357G W3293* S3172N A1487D	R844*	D842G S1054F	P1302H MUTATED D83Y	G1173E	0	S2160Y S2103Y Y1599C	V697I	S275N	D5286Y P4707S G4604C G4470C A3870S K1988N G1585E G1301D
pbta_all	7316-2090-T-407671	Female	2	66	4	0	0	0	0	0	0	0	0	0	0	0	0	V243G	0	0	0	0	0	0	0	A1850E	0	0	0	0	0	0	0	0	0	0	0	0	0	0	0	0	0	0	0	0	0	0	A2114T
pbta_all	7316-2091-T-407684	Male	6	87	6	0	0	0	Q1399Sfs*4	KMT2C--PTPRS	0	X55_splice	0	0	0	0	0	0	0	0	0	0	A436D	0	0	0	0	0	0	0	0	0	0	0	0	0	0	0	0	0	0	0	0	0	0	0	0	0	0
pbta_all	7316-2092-T-407697	Female	0	34	4	R342Vfs*10	0	S2041R	0	0	0	0	0	0	0	0	0	0	0	0	0	0	0	0	0	0	0	0	0	0	0	0	0	CLIP1--ROS1	0	0	0	0	0	0	0	0	0	0	0	A2027G	0	0	0
pbta_all	7316-2099-T-407788	Female	5	24	2	0	0	0	0	0	KIAA1549--BRAF	0	D209E	0	0	0	0	0	0	0	0	0	0	0	0	0	0	0	0	0	0	0	0	0	0	0	0	0	0	0	0	0	0	0	0	0	0	0	0
pbta_all	7316-209-T-213027	Male	22	21	2	0	0	0	0	0	0	0	0	0	0	0	0	0	0	0	0	0	0	0	0	0	0	0	0	0	0	0	0	0	0	0	0	0	0	0	0	0	0	0	0	0	0	0	0
cptac_cbttc	7316-20-T-15915	Male	4	5	2	0	0	0	0	0	KIAA1549--BRAF	0	0	0	0	0	0	0	0	0	0	0	0	0	0	0	0	0	0	0	0	0	0	0	0	0	0	0	0	0	0	0	0	0	0	0	0	0	0
pbta_all	7316-2100-T-407801	Female	0	20	3	R342Vfs*10	0	X1520_splice	0	0	0	0	0	0	0	0	0	0	0	0	0	0	0	0	0	0	0	0	0	0	0	0	0	CLIP1--ROS1	0	0	0	0	0	0	0	0	0	0	0	0	0	0	0
pbta_all	7316-2106-T-407879	Female	0	28	1	0	0	0	0	0	0	0	0	0	0	0	0	0	0	0	0	0	0	0	0	0	0	0	0	0	0	0	0	0	0	0	0	0	0	0	0	0	0	0	0	0	0	0	0
pbta_all	7316-2107-T-407892	Male	3	19	1	0	0	0	0	0	0	0	0	0	0	0	0	0	0	0	0	0	0	R5364C	0	0	0	0	0	0	0	0	0	0	0	0	0	0	0	0	0	0	0	0	0	0	0	0	0
pbta_all	7316-2109-T-407918	Male	5	41	3	0	0	0	0	0	0	0	0	0	0	0	0	0	0	0	0	0	0	0	0	0	0	0	0	0	0	0	0	0	0	0	0	0	0	0	0	0	0	0	0	G1588V	0	0	0
pbta_all	7316-2110-T-407931	Male	0	27	2	0	0	0	0	0	0	0	0	0	0	0	0	0	0	0	0	0	0	0	0	0	0	0	0	0	0	0	0	0	0	0	0	0	0	0	0	0	0	0	0	A818S	0	0	M1129I
pbta_all	7316-2125-T-408126	Female	5	53	0	0	0	0	0	0	0	0	0	0	0	0	0	0	0	0	0	0	0	0	0	0	0	0	0	0	0	0	0	0	0	0	0	0	0	0	0	0	0	0	0	0	0	0	0
pbta_all	7316-2133-T-408231	Female	12	19	1	0	0	0	0	0	0	0	0	0	0	0	0	0	0	0	0	0	0	0	0	0	0	0	0	0	0	0	0	0	0	0	0	0	0	0	0	0	0	0	0	0	0	0	0
pbta_all	7316-2134-T-408244	Female	3	11	1	0	0	0	0	0	0	0	0	0	0	0	0	0	0	0	0	0	0	0	0	0	0	0	0	ATM--ATP2B2	0	0	0	0	0	0	0	0	0	0	0	0	0	0	0	0	0	0	0
pbta_all	7316-2135-T-408257	Female	9	15	1	0	0	0	0	0	0	0	0	0	0	0	0	0	0	0	0	0	0	0	0	0	0	0	0	0	0	0	0	0	0	0	0	0	0	0	0	0	0	0	0	0	0	0	0
pbta_all	7316-2138-T-409090	Male	18	28	0	0	0	0	0	0	0	0	0	0	0	0	0	0	0	0	0	0	0	0	0	0	0	0	0	0	0	0	0	0	0	0	0	0	0	0	0	0	0	0	0	0	0	0	0
pbta_all	7316-2139-T-409104	Female	6	8	0	0	0	0	0	0	0	0	0	0	0	0	0	0	0	0	0	0	0	0	0	0	0	0	0	0	0	0	0	0	0	0	0	0	0	0	0	0	0	0	0	0	0	0	0
cptac_cbttc	7316-2140-T-409120	Male	20	53	3	R213L	R132L	X2169_splice	0	0	0	0	0	0	0	0	0	0	0	0	0	0	0	0	0	0	0	0	0	0	0	0	0	0	0	0	0	0	0	0	0	0	0	0	0	0	0	0	0
cptac_cbttc	7316-2141-T-446716	Male	1	15	0	0	0	0	0	0	0	0	0	0	0	0	0	0	0	0	0	0	0	0	0	0	0	0	0	0	0	0	0	0	0	0	0	0	0	0	0	0	0	0	0	0	0	0	0
pbta_all	7316-2142-T-409149	Female	17	17	1	0	0	0	0	0	0	0	0	0	0	0	0	0	0	0	0	0	0	0	0	0	0	0	0	0	0	0	0	0	0	0	0	0	0	0	0	0	0	0	0	0	0	0	0
cptac_cbttc	7316-2144-T-409180	Male	13	25	4	0	0	0	0	0	0	0	0	0	0	0	0	0	0	0	0	0	0	0	0	E825D	0	0	0	0	0	0	0	0	0	0	0	0	0	0	0	0	0	0	0	0	0	0	L2567F
cptac_cbttc	7316-2146-T-409210	Female	4	37	1	0	0	0	0	0	0	0	0	0	0	0	0	0	0	0	0	0	0	0	0	0	0	0	0	0	0	0	0	0	0	X1136_splice	0	0	0	0	0	0	0	0	0	0	0	0	0
pbta_all	7316-2147-T-409224	Male	10	58	3	0	0	0	0	0	KIAA1549--BRAF	0	0	0	0	0	0	0	0	0	0	0	0	0	0	V4113A E825D	0	0	0	0	0	0	0	0	0	0	0	0	0	0	0	0	0	0	0	G2038V	0	0	0
pbta_all	7316-2148-T-409241	Female	3	35	0	0	0	0	0	0	0	0	0	0	0	0	0	0	0	0	0	0	0	0	0	0	0	0	0	0	0	0	0	0	0	0	0	0	0	0	0	0	0	0	0	0	0	0	0
pbta_all	7316-2149-T-409254	Male	7	68	2	0	0	0	0	C391* R380L	0	0	0	0	0	0	0	0	0	0	0	0	0	0	0	0	0	0	0	0	0	0	0	0	0	0	0	0	0	0	0	0	0	0	0	0	0	0	N2192H N2190D
pbta_all	7316-214-T-225288	Male	16	23	4	0	0	0	0	0	0	0	0	0	0	0	0	0	0	0	0	0	0	0	0	E2454K	0	0	0	0	0	0	0	0	0	0	0	0	0	0	0	0	0	0	0	0	0	0	F2695L
pbta_all	7316-2150-T-409270	Female	8	15	0	0	0	0	0	0	0	0	0	0	0	0	0	0	0	0	0	0	0	0	0	0	0	0	0	0	0	0	0	0	0	0	0	0	0	0	0	0	0	0	0	0	0	0	0
cptac_cbttc	7316-2151-T-409284	Male	6	26	2	0	0	0	0	0	0	0	0	0	0	0	0	0	0	0	0	0	0	0	0	0	0	0	0	0	0	0	0	0	0	0	0	0	0	0	0	0	0	0	0	0	0	0	A1320T D4045N
cptac_cbttc	7316-2151-T-409293-CL-adh	Male	6	6	2	0	0	0	0	E864G	0	0	0	0	0	0	0	0	0	0	0	0	0	0	0	0	0	0	0	0	0	0	0	0	0	0	0	0	0	0	0	0	0	0	0	0	0	0	0
cptac_cbttc	7316-2152-T-409299	Male	12	55	7	R175H	0	ATRX--AL157778.1/AL137843.1	0	0	TRIM24--BRAF	0	0	0	K28M	0	0	0	0	0	A289V	0	0	Y27450H	0	0	0	0	0	0	0	0	0	0	0	0	0	0	0	K7854N	0	0	0	0	0	0	0	0	0
pbta_all	7316-2153-T-429732	Male	11	25	3	0	0	Q539Rfs*23	0	0	0	0	0	0	0	0	0	0	0	0	0	0	0	0	0	0	0	0	0	0	0	0	0	0	0	0	0	0	0	0	0	0	0	0	0	0	0	0	0
cptac_cbttc	7316-2155-T-409344	Female	9	15	1	0	0	0	0	0	0	0	D299Y	0	0	0	0	0	0	0	0	0	0	0	0	0	0	0	0	0	0	0	0	0	0	0	0	0	0	0	0	0	0	0	0	0	0	0	0
cptac_cbttc	7316-2156-T-409359	Male	0	3300	22	0	0	0	0	X3938_splice X1598_splice	0	0	0	0	0	0	0	H384P	0	X1044_splice X1095_splice	X1038_splice	0	0	I27775V X32997_splice X32302_splice X31806_splice X31707_splice X23138_splice X22054_splice X20074_splice X19976_splice X19679_splice X18423_splice X17961_splice X17469_splice X16953_splice X16750_splice X16350_splice X16254_splice X13962_splice X13575_splice X13273_splice X10450_splice X9017_splice X8169_splice X7228_splice X6290_splice X5073_splice X1321_splice X415_splice	X1003_splice X1265_splice X1487_splice	M1298I	0	0	0	0	0	X1172_splice	X422_splice	0	0	X721_splice	0	0	0	0	X3503_splice	0	0	X1261_splice	0	0	X921_splice X741_splice X400_splice	0	MUTATED
cptac_cbttc	7316-2157-T-409376	Female	9	10	0	0	0	0	0	0	0	0	0	0	0	0	0	0	0	0	0	0	0	0	0	0	0	0	0	0	0	0	0	0	0	0	0	0	0	0	0	0	0	0	0	0	0	0	0
pbta_all	7316-2158-T-409391	Male	8	5	1	0	0	0	0	0	0	0	0	0	0	0	0	0	0	0	0	0	0	0	0	0	0	0	0	0	0	0	0	0	0	0	0	0	0	0	0	0	0	0	0	0	0	0	0
pbta_all	7316-215-T-225301	Male	13	34	2	0	0	0	0	D348N	0	0	0	0	0	0	0	0	0	0	0	0	0	0	0	L3217P	0	0	0	0	0	0	0	0	0	0	0	0	0	0	0	0	0	0	0	0	0	0	0
pbta_all	7316-2166-T-425629	Female	18	30	1	0	0	0	0	0	0	0	0	0	0	0	0	0	0	0	0	0	0	0	0	R3241H	0	0	0	0	0	0	0	0	0	0	0	0	0	0	0	0	0	0	0	0	0	0	0
cptac_cbttc	7316-2167-T-425644	Male	15	9	1	0	0	0	0	0	L410Q KIAA1549--BRAF	0	0	0	0	0	0	0	0	0	0	0	0	0	0	0	0	0	0	0	0	0	0	0	0	0	0	0	0	0	0	0	0	0	0	0	0	0	0
pbta_all	7316-2169-T-425675	Male	6	15	1	0	0	0	0	0	0	0	0	0	0	0	0	0	0	0	0	0	0	0	0	0	0	0	0	0	0	0	0	0	0	0	0	0	0	0	0	0	0	0	0	0	0	0	0
cptac_cbttc	7316-2170-T-425688	Male	16	15	1	0	0	0	0	0	0	0	0	0	0	0	0	0	0	0	0	0	0	0	R775Lfs*42	0	0	0	0	0	0	0	0	0	0	0	0	0	0	0	0	0	0	0	0	0	0	0	0
sega_cbttc	7316-2171-T-425703	Female	18	19	0	0	0	0	0	0	0	0	0	0	0	0	0	0	0	0	0	0	0	0	0	0	0	0	0	0	0	0	0	0	0	0	0	0	0	0	0	0	0	0	0	0	0	0	0
cptac_cbttc	7316-2172-T-456310	Male	16	10	1	0	0	0	0	0	KIAA1549--BRAF	0	0	0	0	0	0	0	0	0	0	0	0	0	0	0	0	0	0	0	0	0	0	0	0	0	0	0	0	0	0	0	0	0	0	0	0	0	0
cptac_cbttc	7316-2174-T-425750	Female	10	24	2	0	0	0	0	0	0	0	0	0	0	0	0	0	0	0	0	0	0	0	0	0	0	0	0	0	0	0	0	0	0	0	0	V217G	0	0	0	0	0	0	0	0	0	0	V3807M
pbta_all	7316-2175-T-425764	Male	15	25	2	0	0	0	0	0	0	0	0	0	0	0	0	0	0	0	0	0	0	0	0	T3848A	0	0	0	0	0	0	0	0	0	0	0	0	0	0	0	0	0	0	0	0	0	0	0
pbta_all	7316-2176-T-425778	Female	16	6	0	0	0	0	0	0	0	0	0	0	0	0	0	0	0	0	0	0	0	0	0	0	0	0	0	0	0	0	0	0	0	0	0	0	0	0	0	0	0	0	0	0	0	0	0
pbta_all	7316-2178-T-425810	Male	14	43	1	0	0	0	0	0	0	0	0	0	0	0	0	0	0	0	0	0	0	0	0	0	0	0	0	0	0	0	0	0	0	0	0	0	0	0	0	0	0	0	0	0	0	0	0
pbta_all	7316-2180-T-425838	Female	12	45	1	0	0	0	0	0	0	0	0	0	0	0	0	0	0	0	0	0	0	0	0	0	0	0	0	0	0	0	0	0	0	0	0	0	0	0	0	0	0	0	0	H2039P Y1731S	0	0	0
cptac_cbttc	7316-2181-T-425854	Male	2	32	1	0	0	0	0	0	0	0	0	0	0	0	0	0	0	0	0	0	0	0	0	0	0	0	0	0	0	0	0	0	0	0	0	0	0	0	0	0	0	0	0	Y1958S	0	0	0
pbta_all	7316-2182-T-425868	Male	3	23	3	0	0	0	0	0	0	0	0	0	0	0	0	0	0	0	0	0	0	0	0	0	0	0	0	0	0	0	0	0	0	0	0	S41del	0	0	0	0	0	0	0	Q2159H H964Y	0	0	0
cptac_cbttc	7316-2183-T-425884	Female	9	19	2	0	0	0	0	0	0	0	0	0	0	0	0	0	H1047R	0	0	0	0	0	0	0	0	0	0	0	0	0	0	0	0	0	0	0	0	0	0	0	0	0	0	0	0	0	0
cptac_cbttc	7316-2184-T-425899	Female	9	6	2	0	0	0	0	0	KIAA1549--BRAF	0	0	0	0	0	0	0	0	0	0	0	0	0	0	0	0	0	0	0	0	0	0	0	0	0	0	0	0	0	0	0	0	0	0	0	0	0	0
pbta_all	7316-2186-T-425928	Female	0	20	2	0	0	0	0	0	0	0	0	0	A115G	0	0	0	0	0	0	0	0	0	0	0	0	0	0	0	0	0	0	0	0	0	0	0	0	0	0	0	0	0	0	0	0	0	0
cptac_cbttc	7316-2187-T-425944	Female	0	20	1	0	0	0	0	0	0	0	0	0	0	0	0	0	0	0	0	0	0	0	0	0	0	0	0	0	0	0	0	0	0	0	0	0	0	0	0	0	0	0	0	0	0	0	0
pbta_all	7316-2189-T-425973	Female	9	11009	58	R273C R306*	0	A2371V E1450Rfs*17 D1106V E557K A364S	G57D I679Dfs*21	R4874W A3959V R1906Q T994A	0	R335Q	0	R162*	0	R309C	E859*	S647F T650A	0	A80T MUTATED V892I R978H S983P A1622T	R776H A743T	0	R261*	T35786A P35237T R31175C G29364C A28833V T28563A R27443C V26143G A25873V S24766I A22660V D22143G R19228C Q17146* V17018I MUTATED A14692V P13939T A13937D P12835L A10237S V9067M P9012L A8275V V8258A R7877G Y7393C K6423E K5964Sfs*43 D3174N	R523H	D4118G A2765V R485* A463T R308C R90*	D1487G	P411Q	R2121H D2112G MUTATED G1248D F1131V S917Kfs*18	R1466* R2691H	A2037T A1918T A465T	K64T K214N V1161A	R1895H Y1661H V327A	0	0	P1574L R2143H A2184V	0	0	0	V10379A A5709S G2243E D1183G	D1254Y P1923S	Y288C	R1319W	0	0	0	V138I	F1088Lfs*5 R243H	R5779H D2666G D1237N
pbta_all	7316-2189-T-425982-CL-adh	Female	9	296	11	V157D G302Rfs*4	0	0	0	MUTATED	0	0	0	0	0	0	0	0	0	0	0	0	0	MUTATED	0	0	0	0	V1583A	0	0	0	0	0	0	0	0	H81Pfs*151 S736Ifs*27	0	E10284V S4313G	0	0	0	0	0	0	0	0	0
pbta_all	7316-2191-T-426004	Male	17	14	1	0	0	0	0	0	0	0	0	0	0	0	0	0	0	0	0	0	0	0	0	0	0	0	0	0	0	0	0	0	0	0	0	0	0	0	0	0	0	0	0	0	0	0	0
cptac_cbttc	7316-2193-T-426035	Male	10	15	1	0	0	0	0	0	KIAA1549--BRAF	0	0	0	0	0	0	0	0	0	0	0	0	0	0	0	0	0	0	0	0	0	0	0	0	0	0	0	0	0	0	0	0	0	0	0	0	0	0
cptac_cbttc	7316-2195-T-426065	Male	2	5	1	0	0	0	0	0	0	0	0	0	0	0	0	0	0	0	0	0	0	0	0	0	0	0	0	0	0	0	0	0	0	0	0	0	0	0	0	0	0	0	0	0	0	0	0
pbta_all	7316-2196-T-430364	Female	0	18	1	0	0	0	0	0	0	0	0	0	0	0	0	0	0	0	0	0	0	0	0	0	0	0	0	0	0	0	0	0	0	0	0	0	0	0	0	0	0	0	0	0	0	0	0
pbta_all	7316-2197-T-430377	Male	11	13	1	0	0	0	0	0	KIAA1549--BRAF	0	0	0	0	0	0	0	0	0	0	0	0	0	0	0	0	0	0	0	0	0	0	0	0	0	0	0	0	0	0	0	0	0	0	0	0	0	0
pbta_all	7316-219-T-225348	Female	10	39	1	0	0	0	0	0	0	0	0	0	0	0	0	0	0	0	0	0	0	0	0	0	0	0	0	0	0	0	0	0	0	0	0	0	0	0	0	0	0	0	0	0	0	0	0
pbta_all	7316-2203-T-430455	Male	6	19	1	0	0	0	0	0	0	0	0	0	0	0	0	0	0	0	0	0	0	0	0	0	0	0	0	0	0	0	0	0	0	0	0	0	0	0	0	0	0	0	0	0	0	0	F2695L
pbta_all	7316-2204-T-430468	Male	3	10	1	0	0	0	0	0	KIAA1549--BRAF	0	0	0	0	0	0	0	0	0	0	0	0	0	0	0	0	0	0	0	0	0	0	0	0	0	0	0	0	0	0	0	0	0	0	0	0	0	0
pbta_all	7316-2208-T-430520	Male	3	14	2	0	0	0	0	0	KIAA1549--BRAF	0	0	0	0	0	0	0	0	0	0	0	0	0	0	P3345S	0	0	0	0	0	0	0	0	0	0	0	0	0	0	0	0	0	0	0	0	0	0	0
pbta_all	7316-2215-T-431127	Male	6	13	1	0	0	0	0	0	V600E	0	0	0	0	0	0	0	0	0	0	0	0	0	0	0	0	0	0	0	0	0	0	0	0	0	0	0	0	0	0	0	0	0	0	0	0	0	0
pbta_all	7316-2216-T-431140	Male	6	3	1	0	0	0	0	0	V600E	0	0	0	0	0	0	0	0	0	0	0	0	0	0	0	0	0	0	0	0	0	0	0	0	0	0	0	0	0	0	0	0	0	0	0	0	0	0
pbta_all	7316-2217-T-431153	Male	14	45	5	H193Y	0	ATRX--Z83820.1	0	0	0	0	0	0	0	0	0	0	0	0	D770_N771insGLD	0	0	0	0	0	0	0	0	0	0	0	0	0	0	0	0	0	0	0	0	0	0	0	0	0	0	0	0
pbta_all	7316-221-T-225373	Male	6	16	1	0	0	0	0	0	0	0	0	0	0	0	0	0	0	0	0	0	0	0	0	L2079F	0	0	0	0	0	0	0	0	0	0	0	0	0	0	0	0	0	0	0	0	0	0	0
pbta_all	7316-2228-T-431296	Female	8	28	5	0	0	0	C1792*	0	V600E	0	0	0	0	0	0	0	0	0	0	0	0	0	0	D736A V2569L	0	0	0	0	0	0	0	0	0	0	0	0	0	0	0	0	0	0	0	A2027G	0	0	0
cptac_cbttc	7316-222-T-225384	Male	7	12	1	0	0	0	0	0	KIAA1549--BRAF	0	0	0	0	0	0	0	0	0	0	0	0	0	0	0	0	0	0	0	0	0	0	0	0	0	0	0	0	0	0	0	0	0	0	0	0	0	0
pbta_all	7316-2230-T-431322	Male	9	28	1	0	0	0	0	0	0	0	0	0	0	0	0	0	0	0	0	0	0	0	0	I2533V	0	0	0	0	0	0	0	0	0	0	0	0	0	0	0	0	0	0	0	0	0	0	0
pbta_all	7316-2237-T-431398	Male	21	30	1	C242_G245del	0	0	0	0	0	0	0	0	0	0	0	0	0	0	0	0	0	0	0	0	0	0	0	0	0	0	0	0	0	0	0	0	0	0	0	0	0	0	0	0	0	0	0
pbta_all	7316-223-T-225395	Male	17	25	3	0	0	0	0	0	0	0	0	0	0	0	0	0	0	0	0	0	0	0	0	0	0	0	0	0	0	0	0	0	0	0	0	0	0	0	0	0	0	0	0	S2108Y V2113G	0	0	N2789K
pbta_all	7316-2240-T-431401	Male	8	33	2	0	0	0	0	0	0	0	0	0	0	0	0	0	0	0	0	0	0	0	0	0	0	0	0	0	0	0	0	0	0	0	0	0	0	0	0	0	0	0	0	G1588V	0	0	0
pbta_all	7316-2244-T-435097	Female	14	13	1	0	0	0	0	0	0	0	0	0	0	0	0	0	0	0	0	0	0	0	0	0	0	0	0	0	0	0	0	0	0	0	0	0	0	0	0	0	0	0	0	0	0	0	0
pbta_all	7316-2245-T-435112	Female	16	10	0	0	0	0	0	0	0	0	0	0	0	0	0	0	0	0	0	0	0	0	0	0	0	0	0	0	0	0	0	0	0	0	0	0	0	0	0	0	0	0	0	0	0	0	0
pbta_all	7316-224-T-225408	Male	0	35	3	0	0	0	0	0	0	0	0	0	0	0	0	0	0	0	0	0	F1174L	0	0	0	0	0	0	0	0	0	0	0	0	0	0	0	0	0	0	0	0	0	0	G1892V V2113G	0	0	F2695L
pbta_all	7316-2250-T-435177	Male	8	17	0	0	0	0	0	0	0	0	0	0	0	0	0	0	0	0	0	0	0	0	0	0	0	0	0	0	0	0	0	0	0	0	0	0	0	0	0	0	0	0	0	0	0	0	0
pbta_all	7316-2252-T-435201	Male	9	17	1	0	0	0	0	0	0	0	0	0	0	0	0	0	0	0	0	0	0	0	0	E825D L3217P V3209L	0	0	0	0	0	0	0	0	0	0	0	0	0	0	0	0	0	0	0	0	0	0	0
pbta_all	7316-2255-T-435241	Female	2	23	2	0	0	0	0	0	0	I101Nfs*6	0	0	0	0	0	0	0	0	0	0	0	0	0	0	0	0	0	0	0	0	0	0	0	0	0	0	0	0	0	0	0	0	0	0	0	0	0
pbta_all	7316-225-T-225419	Male	4	56	1	0	0	0	0	0	0	0	0	0	0	0	0	0	0	0	0	0	0	0	0	0	0	0	0	0	0	0	0	0	0	0	0	0	0	0	0	0	0	0	0	0	0	0	F2695L
pbta_all	7316-2266-T-445047	Female	6	22	1	0	0	0	0	0	0	0	0	0	0	0	0	0	0	0	0	0	0	0	0	0	0	0	0	0	0	0	0	0	0	0	0	0	0	0	0	0	0	0	0	0	0	0	0
pbta_all	7316-2267-T-445060	Male	10	10	1	0	0	0	0	0	0	0	0	0	0	0	0	0	0	0	0	0	0	0	0	0	0	0	0	0	0	0	0	0	0	0	0	0	0	0	0	0	0	0	0	0	0	0	0
pbta_all	7316-2269-T-445086	Female	0	11	0	0	0	0	0	0	0	0	0	0	0	0	0	0	0	0	0	0	0	0	0	0	0	0	0	0	0	0	0	0	0	0	0	0	0	0	0	0	0	0	0	0	0	0	0
cptac_cbttc	7316-226-T	Male	7	17	0	0	0	0	0	0	0	0	0	0	0	0	0	0	0	0	0	0	0	0	0	0	0	0	0	0	0	0	0	0	0	0	0	0	0	0	0	0	0	0	0	0	0	0	0
pbta_all	7316-2271-T-445112	Female	7	97	1	0	0	0	0	0	0	0	0	0	0	0	0	0	0	0	0	0	0	T28711K	0	0	0	0	0	0	0	0	0	0	0	0	0	0	0	0	0	0	0	0	0	0	0	0	0
pbta_all	7316-2274-T-445151	Female	0	10	0	0	0	0	0	0	0	0	0	0	0	0	0	0	0	0	0	0	0	0	0	0	0	0	0	0	0	0	0	0	0	0	0	0	0	0	0	0	0	0	0	0	0	0	0
pbta_all	7316-2275-T-445164	Female	10	9	2	0	0	0	0	T316S	0	0	0	0	0	0	0	0	0	0	0	0	0	0	0	0	0	0	0	0	0	0	0	0	0	0	0	0	0	V8145A	0	0	0	0	0	0	0	0	0
pbta_all	7316-2278-T-445203	Female	7	65	1	0	0	0	0	0	0	0	0	0	0	0	0	0	0	0	0	0	0	0	0	0	0	0	0	0	0	0	0	0	0	0	0	0	0	0	0	0	0	0	0	0	0	0	0
pbta_all	7316-2285-T-465290	Female	17	39	3	0	0	0	0	D348N	0	0	0	0	0	0	0	0	0	0	0	0	0	0	0	A894D	0	0	0	0	0	0	0	0	0	0	0	0	0	0	0	0	0	0	0	0	0	0	0
pbta_all	7316-2288-T-465298	Female	11	44	3	0	0	0	0	0	0	0	0	0	0	0	0	0	M1043I	0	Q276L V774M	0	0	0	0	0	0	0	0	0	0	0	0	0	0	0	0	0	0	0	0	0	0	0	0	0	0	0	0
pbta_all	7316-2291-T-447766	Male	4	15	3	0	0	0	0	0	KIAA1549--BRAF	0	0	0	0	0	0	0	0	0	0	0	0	0	0	R3241H	0	0	0	0	0	0	0	0	0	0	0	0	0	0	0	0	0	0	0	S2108Y	0	0	0
pbta_all	7316-22-T-16756	Male	7	20	3	0	0	0	0	0	0	0	0	0	0	0	0	0	0	0	0	0	0	0	0	M3260T	0	0	0	0	0	0	0	0	0	0	0	0	0	0	0	0	0	0	0	0	0	0	0
pbta_all	7316-2300-T-447884	Male	14	10	3	0	0	0	0	0	KIAA1549--BRAF	0	0	0	0	0	0	0	0	0	0	0	0	0	0	0	0	0	0	0	0	0	0	0	0	0	0	0	0	0	0	0	0	0	0	0	0	0	0
pbta_all	7316-2305-T-458760	Male	6	8	2	0	0	0	0	0	KIAA1549--BRAF	0	0	0	0	0	0	0	0	0	0	0	0	0	0	0	0	0	0	0	0	0	0	0	0	0	0	0	0	0	0	P577R	0	0	0	0	0	0	0
pbta_all	7316-2307-T-458786	Female	17	744	22	R248W	0	Q883Rfs*21	Y628Tfs*3 F1275Pfs*8	0	0	0	0	R188H	0	0	0	0	0	A607V	0	0	0	R28228H R19101*	0	L2734V	0	0	R2510H D2064Pfs*8	K2811Sfs*46	0	0	0	0	0	0	0	0	0	0	P3317Rfs*83	0	0	0	0	A818S	0	0	A2114T
pbta_all	7316-2308-T-458799	Male	3	83	5	V173L	0	0	F1247Ifs*18	0	0	NUTM2A-AS1--PTEN	0	0	0	0	0	0	0	0	0	0	0	0	0	0	0	0	0	0	0	0	0	0	0	0	0	0	0	0	0	0	0	0	0	A2098T	0	0	0
cptac_cbttc	7316-230-T-232000	Female	0	44	1	0	R132H	0	0	0	0	0	0	0	0	0	0	0	0	0	0	0	0	0	0	0	0	0	0	0	0	0	0	0	0	0	0	0	0	0	0	0	0	0	0	0	0	0	0
pbta_all	7316-2310-T-458825	Male	14	31	2	0	0	0	0	0	V600E	0	0	0	0	0	0	0	0	0	0	0	0	0	0	0	0	0	0	0	0	0	0	0	0	0	0	V217G	0	0	0	0	0	0	0	0	0	0	0
pbta_all	7316-2311-T-458838	Male	6	36	2	0	0	0	0	0	0	0	0	0	0	0	0	0	0	0	0	0	0	0	0	0	0	0	0	0	0	0	0	0	0	0	0	0	0	0	0	0	0	0	0	Y559N	0	0	0
pbta_all	7316-2313-T-458864	Female	11	9	1	0	0	0	0	0	0	0	0	0	0	0	0	0	0	0	0	0	0	0	0	0	0	0	0	0	0	0	0	0	0	0	0	0	0	0	0	0	0	0	0	0	0	0	0
pbta_all	7316-2322-T-458981	Male	2	15	0	0	0	0	0	0	0	0	0	0	0	0	0	0	0	0	0	0	0	0	0	0	0	0	0	0	0	0	0	0	0	0	0	0	0	0	0	0	0	0	0	0	0	0	0
pbta_all	7316-2324-T-459010	Female	3	9	1	0	0	0	0	0	0	0	0	0	0	0	0	0	0	0	0	0	0	0	0	L2734V	0	0	0	0	0	0	0	0	0	0	0	0	0	0	0	0	0	0	0	0	0	0	0
pbta_all	7316-234-T-232048	Female	4	11	1	0	0	0	0	0	0	0	0	0	0	0	0	0	0	0	0	0	0	0	0	A696D	0	0	0	0	0	0	0	0	0	0	0	0	0	0	0	0	0	0	0	0	0	0	0
pbta_all	7316-235-T-232061	Female	0	4	1	0	0	0	0	0	V600E	0	0	0	0	0	0	0	0	0	0	0	0	0	0	0	0	0	0	0	0	0	0	0	0	0	0	0	0	0	0	0	0	0	0	0	0	0	0
pbta_all	7316-247-T-232204	Female	13	15	3	0	0	0	0	0	KIAA1549--BRAF	0	0	0	0	0	0	0	0	0	0	0	0	E12170K	0	0	0	0	0	0	0	0	0	0	0	0	0	0	0	A11025V	0	0	0	0	0	0	0	0	0
pbta_all	7316-2554-T-472283	Male	14	72	5	H193Y	0	0	0	0	0	0	0	0	0	0	0	0	0	0	D770_N771insGLD	0	0	MUTATED	0	0	0	0	0	0	0	0	0	0	0	0	0	N968Kfs*20	0	0	0	0	0	0	0	0	0	0	0
pbta_all	7316-2556-T-460339	Female	14	20	2	0	0	0	0	0	0	0	0	0	0	0	0	0	0	0	0	0	0	0	0	0	0	0	0	0	0	0	0	0	0	0	0	0	0	0	0	0	0	0	0	T1580S	0	0	V3824M
dipg_cbttc	7316-2557-T-460353	Female	7	20	4	0	0	0	0	0	0	0	0	0	K28M	0	0	0	H1047R	0	0	0	0	0	0	0	0	0	0	0	0	0	0	0	0	0	0	0	0	0	0	0	0	0	0	0	0	0	0
pbta_all	7316-2558-T-460366	Male	5	8	1	0	0	0	0	0	0	0	0	0	0	0	0	0	0	0	0	0	0	0	0	0	0	0	0	0	0	0	0	0	0	0	0	0	0	0	0	0	0	0	0	0	0	0	0
pbta_all	7316-2561-T-460404	Female	16	267	5	0	0	H2254R	0	0	0	0	0	0	G35R	0	0	0	0	0	0	0	0	MUTATED	0	0	0	0	0	0	0	0	0	0	0	0	0	0	K1366Tfs*42	0	0	0	0	0	0	0	0	0	0
pbta_all	7316-2562-T-460417	Male	13	36	4	0	0	0	0	E4617Dfs*9	0	0	0	0	0	0	0	0	0	0	0	0	0	0	0	0	0	0	0	0	0	0	0	0	0	0	0	0	0	0	0	0	0	0	0	0	0	0	A1852T
pbta_all	7316-2566-T-462544	Female	8	11	3	0	0	0	0	A2076P	KIAA1549--BRAF	0	0	0	0	0	0	0	0	0	0	0	0	0	0	0	0	0	0	0	0	0	0	0	0	0	0	0	0	0	0	0	0	0	0	0	0	0	0
pbta_all	7316-2567-T-462556	Male	9	13	0	0	0	0	0	0	0	0	0	0	0	0	0	0	0	0	0	0	0	0	0	0	0	0	0	0	0	0	0	0	0	0	0	0	0	0	0	0	0	0	0	0	0	0	0
pbta_all	7316-2571-T-463481	Female	19	12	3	0	0	0	0	0	V600E	0	0	0	0	0	0	0	0	0	0	0	0	0	0	0	0	0	SETD2--ROBO1	0	0	0	0	0	0	0	0	0	0	0	0	0	0	0	0	0	0	0	0
pbta_all	7316-2572-T-463497	Male	4	6	1	0	0	0	0	0	KIAA1549--BRAF	0	0	0	0	0	0	0	0	0	0	0	0	0	0	0	0	0	0	0	0	0	0	0	0	0	0	0	0	0	0	0	0	0	0	0	0	0	0
pbta_all	7316-2575-T-463541	Male	18	26	3	0	0	0	0	0	G469A	0	0	0	0	0	0	0	0	0	0	0	0	0	0	0	0	0	0	0	0	0	0	0	0	0	0	0	0	0	0	0	0	0	0	0	0	0	0
pbta_all	7316-2576-T-463558	Male	17	95	4	0	0	0	NF1--ABR	0	0	0	0	0	0	0	0	0	0	0	0	0	0	0	0	0	0	0	0	0	0	0	0	0	0	0	0	0	0	0	0	0	0	0	0	0	0	0	A2114T I2774F
pbta_all	7316-2577-T-463571	Male	1	26	2	0	0	0	0	0	0	0	0	0	0	0	0	0	0	0	0	0	0	0	0	A3518T T3353A	0	0	0	0	0	0	0	0	0	0	0	0	0	0	0	0	0	0	0	0	0	0	A4046V H4052Q I4226V
sega_cbttc	7316-2578-T-463586	Female	9	48	0	0	0	0	0	0	0	0	0	0	0	0	0	0	0	0	0	0	0	0	0	0	0	0	0	0	0	0	0	0	0	0	0	0	0	0	0	0	0	0	0	0	0	0	0
cptac_cbttc	7316-2581-T-463633	Male	10	16	1	0	0	0	0	0	V600E	0	0	0	0	0	0	0	0	0	0	0	0	0	0	0	0	0	0	0	0	0	0	0	0	0	0	0	0	0	0	0	0	0	0	0	0	0	0
pbta_all	7316-2582-T-463647	Female	15	34	1	0	0	0	0	0	0	0	0	0	0	0	0	0	0	0	0	0	0	0	0	V1816M	0	0	0	0	0	0	0	0	0	0	0	0	0	0	0	0	0	0	0	0	0	0	0
pbta_all	7316-2583-T-463662	Male	11	18	1	0	0	0	0	0	V600E	0	0	0	0	0	0	0	0	0	0	0	0	0	0	0	0	0	0	0	0	0	0	0	0	0	0	0	0	0	0	0	0	0	0	0	0	0	0
pbta_all	7316-2588-T-463738	Female	11	25	2	0	0	0	0	0	0	0	0	0	0	0	0	0	0	0	0	0	0	0	0	0	0	0	0	0	0	0	0	0	0	0	0	0	0	0	0	0	0	0	0	0	0	0	0
pbta_all	7316-2589-T-463752	Female	0	11	0	0	0	0	0	0	0	0	0	0	0	0	0	0	0	0	0	0	0	0	0	0	0	0	0	0	0	0	0	0	0	0	0	0	0	0	0	0	0	0	0	0	0	0	0
pbta_all	7316-258-T-246907	Female	11	14	2	0	0	0	0	0	0	0	0	0	0	0	0	0	0	0	0	0	0	0	0	S3273G	0	0	0	0	0	0	0	0	0	0	0	0	0	0	0	0	0	0	0	0	0	0	0
pbta_all	7316-2590-T-463767	Female	18	13	3	0	0	0	MUTATED	0	0	0	0	0	0	0	0	0	0	0	0	0	0	0	0	L712S	0	0	0	0	0	0	0	0	0	0	0	0	0	0	0	0	0	0	0	0	0	0	A1320T
pbta_all	7316-2591-T-463781	Male	5	6	3	0	0	0	0	0	0	0	STAG2--OPHN1	0	0	0	0	0	0	0	0	0	0	0	0	0	0	0	0	0	0	0	0	0	0	0	0	0	0	0	0	0	0	0	0	0	0	0	0
cptac_cbttc	7316-2594-T-463828	Male	7	245	8	0	0	R2197C	R1534* F1247Ifs*18	0	0	0	0	0	K28M	0	0	0	0	F298Lfs*65	0	0	0	0	0	0	0	0	0	F357Lfs*33	0	0	0	0	0	0	0	0	R752Sfs*19	T12022K	0	0	0	0	0	0	0	F1088Lfs*5	0
pbta_all	7316-2608-T-467444	Male	13	34	2	0	0	0	0	0	0	0	0	0	0	0	0	0	0	0	0	0	0	0	0	L2586I	0	0	0	0	0	0	0	0	0	0	0	0	0	0	0	0	0	0	0	0	0	0	0
pbta_all	7316-2610-T-467470	Female	4	32	1	0	0	0	0	0	0	0	0	0	0	0	0	0	0	0	0	0	0	0	0	0	0	0	0	0	0	0	0	0	0	0	0	0	0	0	0	0	0	0	0	0	0	0	0
pbta_all	7316-2614-T-467522	Male	8	45	1	0	0	0	0	0	0	0	0	0	0	0	0	0	0	0	0	0	0	0	0	0	0	0	0	0	0	0	0	0	0	0	0	0	0	0	0	0	0	0	0	0	0	0	0
pbta_all	7316-2622-T-469083	Female	13	29	3	0	0	0	0	0	0	0	0	0	0	0	0	0	0	0	0	Y604S	0	0	0	0	0	0	0	0	0	0	0	0	0	0	0	0	0	0	0	0	0	0	0	A818S	0	0	0
pbta_all	7316-2626-T-469135	Male	9	40	2	0	0	0	0	0	0	0	0	0	0	0	0	0	0	0	0	0	0	0	0	0	0	0	0	0	0	0	0	0	0	0	0	0	0	0	0	0	0	0	0	G2038V	0	0	A1873V
pbta_all	7316-2628-T-469161	Female	15	11	2	0	0	0	0	0	V600E	0	0	0	0	0	0	0	0	0	0	0	0	0	0	0	0	0	0	0	0	0	0	0	0	0	0	0	0	0	0	0	0	0	0	0	0	0	0
pbta_all	7316-2632-T-469213	Female	19	237	2	0	0	0	0	0	0	0	0	0	0	0	0	0	0	0	0	0	0	0	0	0	0	0	0	0	0	0	0	0	0	0	0	0	0	0	0	0	0	0	0	0	0	0	0
pbta_all	7316-263-T-249292	Male	23	36	1	0	0	0	0	0	0	0	0	0	0	0	0	0	0	0	0	0	0	0	0	0	0	0	0	0	0	0	0	0	0	0	0	0	0	0	0	0	0	0	0	0	0	0	0
pbta_all	7316-2640-T-475109	Male	5	8064	54	R273C	0	N1318Kfs*6	Y1607Lfs*15 E2357* T2491I	S4648P D2726N M487T	0	R14G N63Kfs*11	S1031P	T169A	0	0	0	A299V	E223D S499Y	R1745H	R324C R669Q	R228*	0	D32510G R31853H S29893A K28692N T26307I N23384D A22660D A22603V P18295L K17938E X14939_splice T11100I A9408D X2968_splice R1683* MUTATED A22371D A17266S	R101H V1331M R1465H R190H S1397Y	G5353C	L1454F S993Y L874H	0	R2399*	T2853M F172L	S2283I R2004H A1743S	S248I	N1999K	0	0	0	0	F831V P921H S1010A	0	R14413W G9190D G5226W S3966P D3911Y E7204D	D353N	G313D K666E	0	S703L R113C	V412M	0	0	0	G1394S S67L K1985N
pbta_all	7316-2641-T-475123	Male	0	8	2	0	0	0	0	0	0	0	0	0	0	0	0	0	0	0	0	0	0	0	0	K997R	0	0	0	0	0	0	0	0	0	0	0	0	0	0	0	0	0	0	0	0	K545Gfs*62 K543Afs*14	0	0
pbta_all	7316-2647-T-478915	Male	12	20	1	0	0	0	0	0	0	0	0	0	0	0	0	0	0	0	0	0	0	0	0	0	0	0	0	0	0	0	0	0	0	0	0	0	0	0	0	0	0	0	0	0	0	0	0
pbta_all	7316-264-T-232408	Male	12	15	1	0	0	0	0	0	0	0	0	0	0	0	0	0	H1047R	0	0	0	0	0	0	0	0	0	0	0	0	0	0	0	0	0	0	0	0	0	0	0	0	0	0	0	0	0	0
pbta_all	7316-2653-T-479003	Male	13	13	0	0	0	0	0	0	0	0	0	0	0	0	0	0	0	0	0	0	0	0	0	0	0	0	0	0	0	0	0	0	0	0	0	0	0	0	0	0	0	0	0	0	0	0	0
pbta_all	7316-2659-T-479093	Female	4	66	3	0	0	0	0	0	0	0	0	0	0	R505C	0	0	0	0	0	0	0	I12964K	0	0	0	0	0	0	0	0	0	0	0	0	0	0	0	0	0	0	0	0	0	0	0	0	0
pbta_all	7316-2660-T-479108	Female	4	76	1	0	0	0	0	0	0	0	0	0	0	0	0	0	0	0	0	0	0	0	0	0	0	0	I1758T	0	0	0	0	0	0	0	0	0	0	0	0	0	0	0	0	0	0	0	0
pbta_all	7316-2661-T-479125	Female	5	29	0	0	0	0	0	0	0	0	0	0	0	0	0	0	0	0	0	0	0	0	0	0	0	0	0	0	0	0	0	0	0	0	0	0	0	0	0	0	0	0	0	0	0	0	0
pbta_all	7316-2662-T-479139	Male	9	24	1	0	0	0	V2653Sfs*26	0	0	0	0	0	0	0	0	0	0	0	0	0	0	0	0	0	0	0	0	0	0	0	0	0	0	0	0	0	0	0	0	0	0	0	0	0	0	0	0
cptac_cbttc	7316-2663-T-479154	Male	3	22	4	0	0	0	0	0	KIAA1549--BRAF	0	0	0	0	0	0	0	0	0	0	0	0	0	0	K997R	0	0	0	0	0	0	0	0	0	0	0	0	0	P11551T	0	0	0	0	0	0	0	0	0
cptac_cbttc	7316-2664-T-479169	Male	3	24	4	0	0	0	0	0	0	0	0	0	0	0	0	0	0	0	0	0	0	0	0	V2368I	0	0	0	0	0	0	0	0	0	L2171P	0	0	0	0	0	0	0	0	0	E1381G	0	0	F2695L
pbta_all	7316-2665-T-506652	Female	18	23	3	0	0	0	X395_splice	C391* R380L	0	0	0	0	0	0	0	0	0	0	0	0	0	0	0	0	0	0	0	MUTATED	0	0	0	0	0	0	0	0	0	0	0	0	0	0	0	0	0	0	0
pbta_all	7316-2666-T-479199	Male	16	33	1	0	0	0	0	0	0	0	0	0	0	0	0	0	0	0	0	0	0	0	0	0	0	0	0	0	0	0	0	0	0	0	0	0	0	0	0	0	0	0	0	A818S G1892V Y1806S	0	0	0
cptac_cbttc	7316-2667-T	Male	12	30	3	0	0	0	NF1--AC007923.1/AC004253.2	0	0	0	0	0	0	0	0	0	H1047R	0	0	0	0	0	0	0	0	0	0	0	0	0	0	0	0	0	0	0	0	0	0	0	0	0	0	A818S	0	0	0
cptac_cbttc	7316-2669-T-479243	Female	3	31	3	0	0	0	0	0	KIAA1549--BRAF	0	0	0	0	0	0	0	0	0	0	0	0	0	0	E2608K	0	0	0	0	0	0	0	0	0	0	0	0	0	0	0	0	0	0	0	T1580S	0	0	0
pbta_all	7316-2670-T-479259	Female	3	10	1	0	0	0	0	0	0	0	0	0	0	0	0	0	0	0	0	0	0	0	0	S3273G	0	0	0	0	0	0	0	0	0	0	0	0	0	0	0	0	0	0	0	0	0	0	0
cptac_cbttc	7316-2671-T-479274	Male	7	6	1	0	0	0	0	0	0	0	0	0	0	0	0	0	0	0	0	0	0	0	0	0	0	0	0	0	0	0	0	0	0	0	0	0	0	0	0	0	0	0	0	0	0	0	0
pbta_all	7316-2672-T-485484	Male	0	15	1	0	0	0	0	0	0	0	0	0	0	0	0	0	0	0	0	0	0	0	0	0	0	0	R2490Q	0	0	0	0	0	0	0	0	0	0	0	0	0	0	0	0	0	0	0	0
cptac_cbttc	7316-267-T-232444	Female	14	12	1	0	0	0	0	0	T599dup	0	0	0	0	0	0	0	0	0	0	0	0	0	0	0	0	0	0	0	0	0	0	0	0	0	0	0	0	0	0	0	0	0	0	0	0	0	0
pbta_all	7316-2680-T-485589	Male	16	15	0	0	0	0	0	0	0	0	0	0	0	0	0	0	0	0	0	0	0	0	0	0	0	0	0	0	0	0	0	0	0	0	0	0	0	0	0	0	0	0	0	0	0	0	0
pbta_all	7316-2686-T-485666	Female	2	13	1	0	0	0	0	0	0	0	0	0	0	0	0	0	0	0	0	0	0	0	0	0	0	0	0	0	0	0	0	0	0	0	0	G328del	0	0	0	0	0	0	0	0	0	0	0
pbta_all	7316-2688-T-485693	Male	2	14	2	0	0	0	0	0	0	0	0	0	0	0	0	0	0	0	0	0	0	V12987=	0	0	0	0	0	0	0	0	0	0	0	0	0	0	0	0	0	0	0	0	0	0	0	0	0
pbta_all	7316-2689-T-485705	Male	4	14	2	0	0	0	0	0	KIAA1549--BRAF	0	0	0	0	0	0	0	0	0	0	0	0	0	0	0	0	0	0	0	0	0	0	0	0	0	0	0	0	0	0	0	0	0	0	0	0	0	F2695L
pbta_all	7316-2691-T-485730	Male	13	16	1	0	0	0	0	0	0	0	0	0	0	0	0	0	0	0	0	0	0	0	0	0	0	0	0	0	0	0	0	0	0	0	0	0	C1363Qfs*45	0	0	0	0	0	0	0	0	0	0
pbta_all	7316-2699-T-488835	Female	20	288	5	0	0	0	0	0	0	0	0	0	0	0	0	0	0	0	0	0	0	0	0	0	0	0	0	MUTATED	0	0	0	0	0	0	0	0	0	0	0	0	0	0	0	0	0	0	0
pbta_all	7316-2707-T-489304	Male	1	11	1	0	0	0	0	0	0	0	0	0	0	0	0	0	0	0	0	0	0	0	0	0	0	0	0	0	0	0	0	0	0	0	0	0	0	0	0	0	0	0	0	0	0	0	0
pbta_all	7316-2719-T-501453	Male	19	37	1	0	0	0	0	0	0	0	0	0	0	0	0	0	0	0	0	0	0	0	0	0	0	0	SETD2--ROBO1	0	0	0	0	0	0	0	0	0	0	0	0	0	0	0	0	0	0	0	0
pbta_all	7316-2720-T-501468	Male	19	3	1	0	0	0	0	0	0	0	0	0	0	0	0	0	0	0	0	0	0	0	0	0	0	0	0	0	0	0	0	0	0	0	0	0	0	0	0	0	0	0	0	0	0	0	0
cptac_cbttc	7316-2723-T-501511	Female	11	17	1	0	0	0	0	0	0	0	0	0	0	0	0	0	0	0	0	0	0	0	0	A696D V1249L	0	0	0	0	0	0	0	0	0	0	0	0	0	0	0	0	0	0	0	0	0	0	0
pbta_all	7316-2724-T-501526	Female	5	59	0	0	0	0	0	0	0	0	0	0	0	0	0	0	0	0	0	0	0	0	0	0	0	0	0	0	0	0	0	0	0	0	0	0	0	0	0	0	0	0	0	0	0	0	0
pbta_all	7316-2725-T-501541	Female	13	22	4	0	0	0	0	0	T599dup	0	0	0	0	0	0	0	0	0	0	0	0	0	0	R3241H A3338V	0	0	0	0	0	0	0	0	0	0	0	0	0	0	0	0	0	0	0	V2113G	0	0	V2923L
cptac_cbttc	7316-2729-T-501602	Male	2	8	1	0	0	0	0	0	KIAA1549--BRAF	0	0	0	0	0	0	0	0	0	0	0	0	0	0	0	0	0	0	0	0	0	0	0	0	0	0	0	0	0	0	0	0	0	0	0	0	0	0
pbta_all	7316-272-T-357633	Male	1	35	3	0	0	0	0	0	0	0	0	0	0	0	0	0	0	0	0	0	0	0	0	A894D D854A E1267D A1095D	0	0	0	0	0	0	0	0	0	0	0	0	0	0	0	0	0	0	0	R2018T	0	0	F2695L
pbta_all	7316-2732-T-501647	Female	16	31	1	0	0	0	0	0	0	0	0	0	0	0	0	0	0	0	0	0	0	0	0	A4013T	0	0	0	0	0	0	0	0	0	0	0	0	0	0	0	0	0	0	0	0	0	0	0
pbta_all	7316-2737-T-506177	Male	6	100	6	0	0	0	Q1399Sfs*4	0	0	0	0	0	0	0	0	0	0	0	0	0	A436D	0	0	0	0	0	0	0	0	0	0	0	0	0	0	Q131del	0	0	0	0	0	0	0	0	0	0	0
pbta_all	7316-2743-T-507981	Female	3	37	0	0	0	0	0	0	0	0	0	0	0	0	0	0	0	0	0	0	0	0	0	0	0	0	0	0	0	0	0	0	0	0	0	0	0	0	0	0	0	0	0	0	0	0	0
pbta_all	7316-2744-T-507997	Male	3	33	4	0	0	0	0	0	KIAA1549--BRAF	0	0	0	0	0	0	0	0	0	0	0	0	0	0	R2629W	0	0	0	0	0	0	0	0	0	0	0	A274del	0	0	0	0	0	0	0	0	0	0	0
cptac_cbttc	7316-2751-T-533306	Female	4	71	1	0	0	0	0	0	0	0	0	0	0	0	0	0	0	0	0	0	0	0	0	0	0	0	0	0	0	0	0	0	0	0	0	0	0	0	0	0	0	0	0	0	0	0	F2695L
pbta_all	7316-2753-T-508131	Female	10	11	2	Y236Hfs*8	0	0	0	0	0	0	0	0	0	0	0	0	0	0	0	0	0	0	0	0	0	0	0	0	0	0	0	0	0	0	0	0	0	0	0	K385I	0	0	0	0	0	0	0
cptac_cbttc	7316-2755-T-543410	Male	10	10	3	0	0	0	0	C988F	KIAA1549--BRAF	0	0	0	0	0	0	0	0	0	0	0	0	0	0	0	0	0	0	0	0	0	0	0	0	0	0	0	0	0	0	0	0	0	0	A2083G	0	0	0
pbta_all	7316-2756-T-508176	Female	11	53	4	0	0	I1756S	0	0	0	X70_splice	0	0	K28M	0	0	0	0	0	0	0	0	K12339Nfs*608	0	0	0	0	0	0	0	0	0	0	0	0	0	0	0	0	0	0	0	0	0	0	0	0	0
cptac_cbttc	7316-2757-T-508192	Male	17	27	0	0	0	0	0	0	0	0	0	0	0	0	0	0	0	0	0	0	0	0	0	0	0	0	0	0	0	0	0	0	0	0	0	0	0	0	0	0	0	0	0	0	0	0	0
pbta_all	7316-275-T-232540	Male	5	8	2	0	0	0	0	0	0	0	0	0	0	0	0	0	0	0	0	0	0	0	0	0	0	0	0	0	0	0	0	0	0	0	0	0	0	0	0	0	0	0	0	0	0	0	A1852T
cptac_cbttc	7316-2760-T-513364	Male	4	18	2	0	0	0	0	0	0	0	0	0	0	0	0	0	0	0	0	0	0	0	0	E825D	0	0	0	0	0	0	0	0	0	0	0	0	0	0	0	0	0	0	0	0	0	0	0
pbta_all	7316-2779-T-513417	Male	0	38	4	0	0	0	0	0	0	0	0	0	0	0	0	0	0	0	0	0	0	0	0	E2608K R1162K	0	0	0	0	0	0	0	0	0	0	0	0	0	0	0	0	0	0	0	S1651T	0	0	I3842V
pbta_all	7316-2780-T-513427	Male	4	17	1	0	0	0	0	0	0	0	0	0	0	0	0	0	0	0	0	0	0	0	0	0	0	0	0	R2832C	0	0	0	0	0	0	0	0	0	0	0	0	0	0	0	0	0	0	0
cptac_cbttc	7316-278-T	Female	15	67	5	R175H	0	0	0	0	0	0	0	0	0	0	0	0	0	0	0	0	0	V13000M X11283_splice	0	0	0	0	0	0	0	0	0	0	0	0	0	0	0	0	0	0	0	0	0	V2113G G2102A	0	0	0
pbta_all	7316-279-T-246899	Male	26	10	1	0	0	0	0	0	0	0	0	0	0	0	0	0	0	0	0	0	0	0	0	0	0	0	0	0	0	0	0	0	0	0	0	0	0	0	0	0	0	0	0	0	0	0	0
pbta_all	7316-2811-T-513640	Male	7	7	1	0	0	0	0	0	0	0	0	0	0	0	0	0	0	0	0	0	0	0	0	0	0	0	0	0	0	0	0	0	0	0	0	0	0	0	0	0	0	0	0	0	0	0	0
gnos_cbttc	7316-2856-T-513830	Male	17	4	0	0	0	0	0	0	0	0	0	0	0	0	0	0	0	0	0	0	0	0	0	0	0	0	0	0	0	0	0	0	0	0	0	0	0	0	0	0	0	0	0	0	0	0	0
pbta_all	7316-2860-T-513878	Female	16	6	2	0	0	0	0	E864G	0	0	0	0	0	0	0	0	0	0	0	0	0	0	0	0	0	0	0	0	0	0	0	0	0	0	0	0	0	0	0	0	0	0	0	0	0	0	0
pbta_all	7316-2864-T-513926	Male	0	5	1	0	0	0	0	0	0	0	0	0	0	0	0	0	0	0	0	0	0	0	0	0	0	0	0	0	0	0	0	D1988N GOPC--ROS1	0	0	0	0	0	0	0	0	0	0	0	0	0	0	0
pbta_all	7316-2865-T-513937	Female	4	22	1	0	0	0	0	0	0	0	0	0	0	0	0	0	0	0	0	0	0	0	0	0	0	0	0	0	0	0	0	0	0	0	0	0	0	L10981S	0	0	0	0	0	0	0	0	0
pbta_all	7316-2893-T-514013	Male	9	32	1	0	0	0	0	0	0	0	0	0	0	0	0	0	0	0	0	0	0	0	0	0	0	0	0	0	0	0	0	0	0	0	0	N138H	0	0	0	0	0	0	0	0	0	0	0
pbta_all	7316-2897-T-542852	Male	4	38	3	0	0	0	0	0	0	0	0	0	0	0	0	0	0	0	0	0	0	0	0	0	0	0	0	0	0	0	0	0	0	0	0	0	0	0	0	0	0	0	0	Y810H V2117G S1883Y	0	0	0
cptac_cbttc	7316-2899-T-542859	Female	4	18	1	0	0	0	0	0	0	0	R1045*	0	0	0	0	0	0	0	0	0	0	0	0	0	0	0	0	0	0	0	0	0	0	0	0	0	0	0	0	0	0	0	0	0	0	0	0
cptac_cbttc	7316-2901-T-514021	Female	0	7	1	0	0	0	0	0	0	0	0	0	0	0	0	0	0	0	0	0	ALK--SPDYA PPP1CB--ALK ALK--PPP1CB SPDYA--ALK	0	0	0	0	0	0	0	0	0	0	0	0	0	0	0	0	0	0	0	0	0	0	0	0	0	0
pbta_all	7316-292-T-458270	Male	18	13	0	0	0	0	0	0	0	0	0	0	0	0	0	0	0	0	0	0	0	0	0	0	0	0	0	0	0	0	0	0	0	0	0	0	0	0	0	0	0	0	0	0	0	0	0
cptac_cbttc	7316-2933-T-533958	Female	0	57	4	0	0	0	0	0	0	0	0	0	0	0	0	0	0	0	0	0	0	0	0	M3260T	0	0	0	0	0	0	0	0	0	0	0	0	0	0	0	0	0	0	0	A2027G	0	0	A1873V V1781I
pbta_all	7316-2934-T-533972	Male	5	21	2	0	0	0	0	0	0	0	R1045*	0	0	0	0	0	V346E	0	0	0	0	0	0	0	0	0	0	0	0	0	0	0	0	0	0	0	0	0	0	0	0	0	0	0	0	0	0
pbta_all	7316-2935-T-533986	Female	4	60	4	0	0	0	0	0	0	0	0	0	0	0	0	0	0	0	0	0	0	0	0	0	0	0	0	0	0	0	0	0	0	0	0	0	0	0	0	0	0	0	0	0	0	0	A4046V M2513V L747M
cptac_cbttc	7316-2959-T-534959	Female	8	18	0	0	0	0	0	0	0	0	0	0	0	0	0	0	0	0	0	0	0	0	0	0	0	0	0	0	0	0	0	0	0	0	0	0	0	0	0	0	0	0	0	0	0	0	0
pbta_all	7316-2961-T-534961	Female	12	31	3	0	0	0	0	0	0	0	0	0	0	0	0	0	0	0	0	0	0	0	0	0	0	0	0	0	0	0	0	0	0	0	0	0	0	0	0	0	0	0	0	A2027G	0	0	0
pbta_all	7316-2962-T-534962	Female	3	51	4	0	0	0	0	0	KIAA1549--BRAF	0	0	0	0	0	0	0	0	0	0	0	0	0	0	A696D R2629W	0	0	0	0	0	0	0	0	0	0	0	0	0	0	0	0	0	0	0	0	0	0	E3951D
pbta_all	7316-2971-T-534971	Male	13	19	2	0	0	0	0	M630Cfs*5	0	0	0	0	0	0	0	0	0	0	0	0	0	0	0	0	0	0	0	0	0	0	0	0	0	0	0	0	0	0	0	0	0	0	0	0	0	0	0
pbta_all	7316-2972-T-534972	Male	18	17	0	0	0	0	0	0	0	0	0	0	0	0	0	0	0	0	0	0	0	0	0	0	0	0	0	0	0	0	0	0	0	0	0	0	0	0	0	0	0	0	0	0	0	0	0
pbta_all	7316-297-T-233051	Female	1	4	1	0	0	0	0	0	KIAA1549--BRAF	0	0	0	0	0	0	0	0	0	0	0	0	0	0	0	0	0	0	0	0	0	0	0	0	0	0	0	0	0	0	0	0	0	0	0	0	0	0
pbta_all	7316-2980-T-534980	Male	8	406	9	R273C R213*	0	R840Efs*29	R1534* C2134Yfs*8	0	0	K267Rfs*9	0	0	0	0	0	0	0	0	0	0	0	R11018W MUTATED	0	0	0	0	0	0	0	0	0	0	0	0	0	0	0	0	0	0	0	P1065L	0	0	0	0	0
pbta_all	7316-2987-T-534987	Female	16	29	2	0	0	0	0	0	0	0	0	0	0	0	0	0	0	0	0	0	0	0	0	L3217P V3209L	0	0	0	0	0	0	0	0	0	0	0	0	0	0	0	0	0	0	0	0	0	0	0
pbta_all	7316-2988-T-534988	Female	10	7	1	0	0	0	0	0	0	0	0	0	0	0	0	0	0	0	0	0	0	0	0	0	0	0	0	0	0	0	0	0	0	0	0	0	0	0	0	K385I	0	0	0	0	0	0	0
pbta_all	7316-2989-T-534989	Male	6	20	2	0	0	0	0	0	0	0	0	0	0	0	0	0	H1047R	0	0	0	0	M12972V	0	0	0	0	0	0	0	0	0	0	0	0	0	0	0	0	0	0	0	0	0	0	0	0	0
pbta_all	7316-2990-T-534990	Male	20	24	1	0	0	0	Q1822*	0	0	0	0	0	0	0	0	0	0	0	0	0	0	0	0	0	0	0	0	0	0	0	0	0	0	0	0	0	0	0	0	0	0	0	0	0	0	0	0
pbta_all	7316-29-T-24639	Female	9	8	1	0	0	0	0	0	0	0	0	0	0	0	0	0	0	0	0	0	0	0	0	0	0	0	0	0	0	0	0	0	0	0	0	0	0	0	0	0	0	0	0	0	0	0	0
pbta_all	7316-3000-T-536211	Female	9	38	1	0	0	0	0	0	0	0	0	0	0	0	0	0	0	0	0	0	0	0	0	0	0	0	0	0	0	0	0	0	0	0	0	0	0	P10068Lfs*9	0	0	0	0	0	0	0	0	0
pbta_all	7316-3010-T-539916	Female	10	50	2	0	0	0	0	0	0	0	0	0	0	0	0	0	0	0	T1085N	0	0	0	0	0	0	0	0	0	0	0	0	0	0	0	0	0	0	0	0	0	0	0	0	0	0	0	0
pbta_all	7316-3017-T-541091	Male	16	16	1	0	0	0	0	0	0	0	0	0	0	0	0	0	0	0	0	0	0	0	0	D854A	0	0	0	0	0	0	0	0	0	0	0	0	0	0	0	0	0	0	0	0	0	0	0
sega_cbttc	7316-3019-T-541118	Male	4	15	3	0	0	0	0	0	0	0	0	0	0	0	0	0	0	0	0	0	0	0	0	A3338E	0	0	0	0	0	0	0	0	0	0	0	0	0	0	0	0	0	0	0	0	0	0	M2513V
pbta_all	7316-3020-T-541133	Male	11	9	0	0	0	0	0	0	0	0	0	0	0	0	0	0	0	0	0	0	0	0	0	0	0	0	0	0	0	0	0	0	0	0	0	0	0	0	0	0	0	0	0	0	0	0	0
cptac_cbttc	7316-3022-T-541161	Male	20	107	2	Y236C	0	0	Q1822*	0	0	0	0	0	0	0	0	0	0	0	0	0	0	0	0	0	0	0	0	0	0	0	0	0	0	0	0	0	0	0	0	0	0	0	0	0	0	0	0
cptac_cbttc	7316-3023-T-541174	Male	9	92	1	R213*	0	0	0	0	0	0	0	0	0	0	0	0	0	0	0	0	0	0	0	0	0	0	0	0	0	0	0	0	0	0	0	0	0	0	0	0	0	0	0	0	0	0	0
cptac_cbttc	7316-3025-T-541201	Male	7	17	1	0	0	0	0	0	0	0	0	0	0	0	0	0	0	0	0	0	0	0	0	0	0	0	0	0	0	0	0	0	0	0	0	0	0	0	0	0	0	0	0	0	0	0	0
pbta_all	7316-3029-T-541257	Male	19	18	2	0	0	0	0	0	0	0	0	0	0	0	0	0	0	0	0	0	0	0	0	D1590A	0	0	0	0	0	0	0	0	0	0	0	0	0	0	0	0	0	0	0	0	0	0	F2695L
cptac_cbttc	7316-302-T-233109	Female	3	38	1	0	0	0	0	0	0	0	0	0	0	0	0	0	0	0	0	0	0	0	0	0	0	0	0	0	0	0	0	0	0	0	0	0	0	0	0	0	0	0	0	A818S	0	0	0
pbta_all	7316-3030-T-541271	Female	7	32	4	R282W	0	0	0	0	0	0	0	K567_L570del	0	0	0	0	0	0	0	0	0	0	0	0	0	0	0	0	0	0	0	0	0	0	0	0	0	0	0	0	0	0	0	0	0	0	V2641M
pbta_all	7316-3040-T-543985	Female	10	8	0	0	0	0	0	0	0	0	0	0	0	0	0	0	0	0	0	0	0	0	0	0	0	0	0	0	0	0	0	0	0	0	0	0	0	0	0	0	0	0	0	0	0	0	0
pbta_all	7316-3048-T-548257	Male	15	7	0	0	0	0	0	0	0	0	0	0	0	0	0	0	0	0	0	0	0	0	0	0	0	0	0	0	0	0	0	0	0	0	0	0	0	0	0	0	0	0	0	0	0	0	0
pbta_all	7316-3054-T-548341	Male	2	15	3	0	0	0	0	0	KIAA1549--BRAF	0	0	0	0	0	0	0	0	0	0	0	0	0	0	D4180H A696D	0	0	0	0	0	0	0	0	0	0	0	0	X1391_splice	0	0	0	0	0	0	0	0	0	0
cptac_cbttc	7316-3055-T-548356	Female	10	3	1	0	0	0	0	0	KIAA1549--BRAF	0	0	0	0	0	0	0	0	0	0	0	0	0	0	0	0	0	0	0	0	0	0	0	0	0	0	0	0	0	0	0	0	0	0	0	0	0	0
pbta_all	7316-3057-T-548385	Female	0	9	1	0	0	0	0	0	0	0	0	0	0	0	0	0	0	0	0	0	0	0	0	0	0	0	0	0	0	0	0	0	0	0	0	0	0	0	0	0	0	0	0	0	0	0	0
pbta_all	7316-3058-T-548405-CL-adh	Male	7	421	12	0	0	R2197C	R1534* F1247Ifs*18	G3931R	0	0	0	0	K28M	0	0	0	E542K	0	0	0	0	0	0	D4180H L3217P	0	0	0	F357Lfs*33	0	0	0	0	0	0	0	0	R752Sfs*19	T12022K	0	0	0	0	0	0	0	0	0
pbta_all	7316-3058-T-548405-CL-susp	Male	7	1687	24	A276T	0	R2197C	R1534* F1247Ifs*18	V3969I	0	0	0	0	K28M	0	0	0	E542K	0	0	0	R48H	P28849S A28799V V25495I D19749N P13377S	0	0	0	0	P2202L	F357Lfs*33 V2365I	0	D351N A961T	0	0	0	P509S W1498*	0	G466D	R752Sfs*19	T12022K P12893L E12160K	0	0	0	0	0	R2101K	0	0	G3581S A1852T
pbta_all	7316-3058-T-557515	Male	7	338	9	R273H	0	R2197C	R1534* F1247Ifs*18	0	0	0	0	0	K28M	0	0	0	0	0	0	0	0	G6495D	0	0	0	0	0	F357Lfs*33	0	0	0	0	0	0	0	0	R752Sfs*19	T12022K	0	0	0	0	0	0	0	F1088Lfs*5	0
pbta_all	7316-3060-T-548427	Female	11	17	2	0	0	0	0	0	V600E	0	0	0	0	0	0	0	0	0	0	0	0	0	0	0	0	0	0	0	0	0	0	0	0	0	0	0	0	0	0	0	0	0	0	0	0	0	0
pbta_all	7316-3061-T-548439	Female	14	32	3	0	0	0	0	0	0	0	0	0	0	0	0	0	0	0	0	0	0	0	0	M3961V	0	0	0	0	0	0	0	0	0	0	0	0	0	0	0	0	0	0	0	R1641T	0	0	N2192H
cptac_cbttc	7316-3062-T-548455	Female	4	16	4	0	0	0	0	0	KIAA1549--BRAF	0	0	0	0	0	0	0	0	0	0	0	0	0	0	0	0	0	0	0	0	0	0	0	0	0	0	0	0	T13005=	0	0	0	0	0	0	0	0	0
gnos_cbttc	7316-3064-T-548481	Male	5	9	1	0	0	0	0	0	GTF2I--BRAF	0	0	0	0	0	0	0	0	0	0	0	0	0	0	0	0	0	0	0	0	0	0	0	0	0	0	0	0	0	0	0	0	0	0	0	0	0	0
pbta_all	7316-3065-T-548496	Female	2	11	1	0	0	0	0	0	0	0	0	0	0	0	0	0	0	0	0	TSC1--MIR4291/AL442224.1	0	0	0	0	0	0	0	0	0	0	0	0	0	0	0	0	0	0	0	0	0	0	0	0	0	0	0
pbta_all	7316-3066-T-567675	Male	19	28	3	R196*	0	0	0	0	0	0	0	0	0	0	MUTATED	0	0	0	0	0	0	0	0	0	0	0	0	0	0	0	0	0	0	0	0	0	0	0	0	0	0	0	0	0	0	0	F2695L
pbta_all	7316-3067-T-548524	Female	0	9	2	0	0	0	0	0	V600E	0	0	0	0	0	0	0	0	0	0	0	0	0	0	T3095A	0	0	0	0	0	0	0	0	0	0	0	0	0	0	0	0	0	0	0	0	0	0	0
cptac_cbttc	7316-3068-T-548538	Female	13	9	3	0	0	0	0	0	KIAA1549--BRAF	0	0	0	0	0	0	0	0	0	0	0	0	0	0	A1095D	0	0	0	0	0	0	0	0	0	0	0	0	0	0	0	0	0	0	0	0	0	0	V4174A
cptac_cbttc	7316-3069-T-548551	Male	2	16	1	0	0	0	0	0	0	0	0	0	0	0	0	0	0	0	0	0	0	0	0	L1020S	0	0	0	0	0	0	0	0	0	0	0	0	0	0	0	0	0	0	0	0	0	0	0
cptac_cbttc	7316-306-T-233158	Female	9	34	2	0	0	0	0	0	0	0	0	0	0	0	0	0	0	0	0	0	0	0	0	G1571C	0	0	0	0	0	0	0	0	0	0	0	0	0	S511F	0	0	0	0	0	0	0	0	0
pbta_all	7316-3070-T-548566	Female	15	15	2	0	0	0	0	0	0	0	0	0	0	0	0	0	0	0	0	0	0	0	0	0	0	0	0	0	0	0	0	0	0	0	0	0	0	0	0	0	0	0	0	S1492R	0	0	0
pbta_all	7316-3071-T-549122	Female	4	14	1	0	0	0	0	0	0	0	0	0	0	0	0	0	0	0	0	0	0	0	0	0	0	0	0	0	0	0	0	0	0	0	0	0	0	0	0	0	0	0	0	0	0	0	0
pbta_all	7316-3072-T-549133	Male	5	37	0	0	0	0	0	0	0	0	0	0	0	0	0	0	0	0	0	0	0	0	0	0	0	0	0	0	0	0	0	0	0	0	0	0	0	0	0	0	0	0	0	0	0	0	0
pbta_all	7316-3073-T-549145	Female	7	38	4	0	0	0	0	0	0	0	0	0	0	0	0	0	0	0	0	0	0	0	0	M1981V	0	0	0	0	0	0	0	0	0	0	0	0	0	0	0	0	0	0	0	S1651T Y1806S	0	0	L2567F
pbta_all	7316-3074-T-549156	Female	12	7	1	0	0	0	0	0	TRIM24--BRAF TAX1BP1--BRAF CAPZA2--BRAF	0	0	0	0	0	0	0	0	0	0	0	0	0	0	0	0	0	0	0	0	0	0	0	0	0	0	0	0	0	0	0	0	0	0	0	0	0	0
pbta_all	7316-3075-T-549171	Male	0	9	2	0	0	0	0	0	0	0	0	0	0	0	0	0	0	0	0	0	0	0	0	0	0	0	0	0	0	0	0	ZCCHC8--ROS1	0	0	0	0	0	0	0	0	0	0	0	0	0	0	0
pbta_all	7316-3076-T-549180	Male	15	16	2	0	0	0	0	0	KIAA1549--BRAF	0	0	0	0	0	0	0	0	0	0	0	0	0	0	0	0	0	0	0	0	0	0	0	0	0	0	0	0	0	0	0	0	0	0	0	0	0	F2695L
pbta_all	7316-30-T-25070	Female	9	11	0	0	0	0	0	0	0	0	0	0	0	0	0	0	0	0	0	0	0	0	0	0	0	0	0	0	0	0	0	0	0	0	0	0	0	0	0	0	0	0	0	0	0	0	0
pbta_all	7316-3122-T-550919	Male	15	39	5	G266R	0	L691Qfs*4	0	0	0	R130G	0	0	K28M	0	0	0	0	0	0	0	0	0	0	0	0	0	0	0	0	0	0	0	0	0	0	0	0	0	0	0	0	0	0	0	0	0	0
pbta_all	7316-3132-T-551070	Male	9	16	0	0	0	0	0	0	0	0	0	0	0	0	0	0	0	0	0	0	0	0	0	0	0	0	0	0	0	0	0	0	0	0	0	0	0	0	0	0	0	0	0	0	0	0	0
pbta_all	7316-3139-T-551154	Female	14	17	0	0	0	0	0	0	0	0	0	0	0	0	0	0	0	0	0	0	0	0	0	0	0	0	0	0	0	0	0	0	0	0	0	0	0	0	0	0	0	0	0	0	0	0	0
pbta_all	7316-3147-T-555085	Female	3	30	1	0	0	0	0	0	0	0	0	0	0	0	0	0	0	0	0	0	0	0	0	0	0	0	0	0	0	0	0	0	0	0	0	0	0	0	0	0	0	0	0	0	0	0	A4046V
pbta_all	7316-3148-T-555098	Male	10	27	1	0	0	0	0	0	0	0	0	0	0	0	0	0	0	0	0	0	0	0	0	0	0	0	0	0	0	0	0	0	0	0	0	0	0	0	0	0	0	0	0	0	0	0	0
pbta_all	7316-314-T-247128	Female	10	18	1	0	0	0	0	0	0	0	0	0	0	0	0	0	0	0	0	0	0	0	0	0	0	0	0	0	0	0	0	0	0	0	0	0	0	0	0	0	0	0	0	0	0	0	0
pbta_all	7316-3150-T-555121	Male	12	6	1	0	0	0	0	0	T599dup	0	0	0	0	0	0	0	0	0	0	0	0	0	0	0	0	0	0	0	0	0	0	0	0	0	0	0	0	0	0	0	0	0	0	0	0	0	0
pbta_all	7316-3152-T-555145	Female	0	7	0	0	0	0	0	0	0	0	0	0	0	0	0	0	0	0	0	0	0	0	0	0	0	0	0	0	0	0	0	0	0	0	0	0	0	0	0	0	0	0	0	0	0	0	0
pbta_all	7316-3153-T-555158	Male	15	7	1	0	0	0	0	0	0	0	0	0	0	0	0	0	0	0	0	0	0	0	0	0	0	0	0	0	0	0	0	0	0	0	0	0	0	0	0	0	0	0	0	0	0	0	0
pbta_all	7316-3154-T-555169	Male	3	5	1	0	0	0	0	0	KIAA1549--BRAF	0	0	0	0	0	0	0	0	0	0	0	0	0	0	0	0	0	0	0	0	0	0	0	0	0	0	0	0	0	0	0	0	0	0	0	0	0	0
pbta_all	7316-3169-T-555349	Male	7	6	2	0	0	0	0	0	KIAA1549--BRAF	0	0	0	0	0	0	0	0	0	0	0	0	0	0	0	0	0	0	0	0	0	0	0	0	0	0	0	0	0	0	0	0	0	0	0	0	0	0
pbta_all	7316-3192-T-555471	Female	5	36	0	0	0	0	0	0	0	0	0	0	0	0	0	0	0	0	0	0	0	0	0	0	0	0	0	0	0	0	0	0	0	0	0	0	0	0	0	0	0	0	0	0	0	0	0
cptac_cbttc	7316-319-T-233313	Female	17	31	4	E68Lfs*53 P67A	R132H	R1426*	0	0	0	0	0	0	0	0	0	0	0	0	0	0	0	0	0	0	0	0	0	0	0	0	0	0	0	0	0	0	0	0	0	0	0	0	0	0	0	0	0
pbta_all	7316-3202-T-555589	Male	1	13	1	0	0	0	0	0	0	0	0	0	0	0	0	0	0	0	0	0	0	0	0	0	0	0	0	0	0	0	0	0	0	0	0	0	0	0	0	0	0	0	0	0	0	0	R3924H
pbta_all	7316-3203-T-555602	Female	3	38	5	0	0	0	0	0	KIAA1549--BRAF	0	0	0	0	0	0	0	0	0	0	0	0	0	0	E825D	0	0	0	0	0	0	0	0	0	0	0	0	M122Nfs*64	0	0	0	0	0	0	R2018T Y1958S	0	0	0
pbta_all	7316-3204-T-555613	Female	17	12	1	0	0	0	0	0	0	0	0	0	0	0	0	0	0	0	0	0	0	X10228_splice	0	0	0	0	0	0	0	0	0	0	0	0	0	0	0	0	0	0	0	0	0	0	0	0	0
dipg_cbttc	7316-3206-T-555638	Male	10	34	5	I255F	0	0	0	KMT2C--TSC22D4 KMT2C--C7orf61	0	0	0	0	K28M	0	0	0	E542K	0	0	0	0	P303L	0	0	0	0	0	0	0	0	0	0	0	0	0	0	0	0	0	0	0	0	0	0	0	0	0
dipg_cbttc	7316-3208-T-555661	Female	9	31	3	0	0	0	0	0	0	P96L L247Ffs*7	0	0	K28M	0	0	0	0	0	0	0	0	0	0	0	0	0	0	0	0	0	0	0	0	0	0	0	0	0	0	0	0	0	0	0	0	0	0
pbta_all	7316-3212-T-A03940	Female	3	19	3	0	0	0	0	0	0	0	0	0	K28M	0	0	0	0	0	0	0	0	0	0	E3463D	0	0	0	0	0	0	0	0	0	0	0	0	0	0	0	0	0	0	0	0	0	0	0
pbta_all	7316-3213-T-A05223	Female	4	27	2	R213* G245S	0	0	0	0	0	0	0	0	K28M	0	0	0	0	0	0	0	0	0	0	0	0	0	0	0	0	0	0	0	0	0	0	0	0	0	0	0	0	0	0	0	0	0	0
pbta_all	7316-3213-T-A05262	Female	4	26	4	R213* G245S	0	0	0	0	0	0	0	0	K28M	0	0	0	0	0	0	0	0	0	0	0	0	0	0	0	0	0	0	0	0	0	0	0	0	0	0	0	0	0	0	S2108Y S1492R	0	0	0
pbta_all	7316-3214-T-A07082	Male	8	28	1	A159P	0	0	0	0	0	0	0	0	0	0	0	0	0	0	0	0	0	0	0	0	0	0	0	0	0	0	0	0	0	0	0	0	0	0	0	0	0	0	0	0	0	0	0
pbta_all	7316-3214-T-A07083	Male	8	24	1	A159P	0	0	0	0	0	0	0	0	0	0	0	0	0	0	0	0	0	0	0	0	0	0	0	0	0	0	0	0	0	0	0	0	0	0	0	0	0	0	0	0	0	0	0
pbta_all	7316-3215-T-A07150	Male	6	23	3	A159P	0	0	0	0	0	0	0	0	K28M	0	0	0	0	0	0	0	0	0	0	0	0	0	0	0	0	0	0	0	0	0	0	0	0	0	0	0	0	0	0	0	0	0	F2695L
pbta_all	7316-3216-T-A08692	Male	12	25	3	0	0	W2001*	0	0	0	0	0	0	K28M	0	0	0	0	0	0	0	0	0	0	T3683A	0	0	0	0	0	0	0	0	0	0	0	0	0	0	0	0	0	0	0	0	0	0	0
pbta_all	7316-3217-T-A08732	Female	6	36	3	0	0	L563*	0	0	0	0	0	K567E	K28M	0	0	0	0	0	0	0	0	0	0	0	0	0	0	0	0	0	0	0	0	0	0	0	0	0	0	0	0	0	0	0	0	0	0
pbta_all	7316-3217-T-A12398	Female	6	33	3	0	0	0	0	0	0	0	0	K567E	K28M	0	0	0	0	0	0	0	0	0	0	V2246M	0	0	0	0	0	0	0	0	0	0	0	0	0	0	0	0	0	0	0	0	0	0	0
pbta_all	7316-3218-T-A08768	Male	13	26	4	V157L S37Y MUTATED	0	0	0	0	0	0	0	0	K28M	0	0	0	0	0	0	0	0	0	0	V2569L	0	0	0	0	0	0	0	0	0	0	0	0	0	0	0	0	0	0	0	0	0	0	0
pbta_all	7316-3219-T-A08958	Female	6	22	4	R248W	0	A1812P	0	0	0	0	0	0	K28M	0	0	0	0	0	0	0	0	0	0	H3856P	0	0	0	0	0	0	0	0	0	0	0	0	0	0	0	0	0	0	0	0	0	0	0
cptac_cbttc	7316-321-T-233339	Female	3	10	2	0	0	0	0	0	0	0	0	0	0	0	0	0	0	0	0	0	0	0	0	L3217P	0	0	0	0	0	0	0	0	0	0	0	0	0	0	0	0	0	0	0	G2267V	0	0	0
pbta_all	7316-3220-T-A09410	Male	24	31	3	R273H R110L	R132H	E2279*	0	0	0	0	0	0	0	0	0	0	0	0	0	0	0	0	0	0	0	0	0	0	0	0	0	0	0	0	0	0	0	0	0	0	0	0	0	0	0	0	0
pbta_all	7316-3221-T-A09446	Male	8	12	4	L265P	0	0	0	0	V600E D594G	0	0	0	K28M	0	0	0	0	0	0	0	0	0	0	V1816M	0	0	0	0	0	0	0	0	0	0	0	0	0	0	0	0	0	0	0	0	0	0	0
pbta_all	7316-3222-T-A09576	Male	9	23	4	R196P	0	K1357Dfs*4	0	0	0	0	0	0	K28M	0	0	0	0	0	0	0	0	0	0	0	0	0	0	0	0	0	0	0	0	0	0	0	0	0	0	0	0	0	0	0	0	0	0
pbta_all	7316-3222-T-A09577	Male	9	22	4	R196P	0	K1357Dfs*4	0	0	0	0	0	0	K28M	0	0	0	0	0	0	0	0	0	0	0	0	0	0	0	0	0	0	0	0	0	0	0	0	0	0	0	0	0	0	0	0	0	0
pbta_all	7316-3223-T-A09688	Male	4	20	2	C242Y K120E	0	0	0	0	0	0	0	0	K28M	0	0	0	0	0	0	0	0	0	0	0	0	0	0	0	0	0	0	0	0	0	0	0	0	0	0	0	0	0	0	0	0	0	0
pbta_all	7316-3223-T-A09689	Male	4	17	2	C242Y K120E	0	0	0	0	0	0	0	0	K28M	0	0	0	0	0	0	0	0	0	0	0	0	0	0	0	0	0	0	0	0	0	0	0	0	0	0	0	0	0	0	0	0	0	0
pbta_all	7316-3224-T-A09985	Female	5	29	2	N239S	0	0	0	0	0	0	0	0	K28M	0	0	0	0	0	0	0	0	0	0	0	0	0	0	0	0	0	0	0	0	0	0	0	0	0	0	0	0	0	0	0	0	0	0
pbta_all	7316-3225-T-A12748	Female	3	11	2	R248Q	0	0	0	0	0	0	0	0	0	0	0	0	0	0	0	0	0	R11096H	0	0	0	0	0	0	0	0	0	0	0	0	0	0	0	0	0	0	0	0	0	0	0	0	0
pbta_all	7316-3227-T-A14402	Male	5	31	3	R248Q	0	0	0	0	0	0	0	0	0	0	0	0	G451_N457del	0	0	0	0	MUTATED	0	0	0	0	0	0	0	0	0	0	0	0	0	0	0	0	0	0	0	0	0	0	0	0	0
pbta_all	7316-3227-T-A14403	Male	5	29	3	R248Q	0	0	0	0	0	0	0	0	0	0	0	0	G451_N457del	0	0	0	0	MUTATED	0	0	0	0	0	0	0	0	0	0	0	0	0	0	0	0	0	0	0	0	0	0	0	0	0
pbta_all	7316-3228-T-A14448	Male	12	41	4	0	0	W2001*	0	0	0	0	0	G376R	K28M	0	0	0	0	0	R108K	0	0	0	0	0	0	0	0	0	0	0	0	0	0	0	0	0	0	0	0	0	0	0	0	0	0	0	0
pbta_all	7316-3228-T-A14449	Male	12	41	4	0	0	W2001*	0	0	0	0	0	G376R	K28M	0	0	0	0	0	R108K	0	0	0	0	0	0	0	0	0	0	0	0	0	0	0	0	0	0	0	0	0	0	0	0	0	0	0	0
pbta_all	7316-3229-T-SF5608-2	Male	5	32	2	R248Q	0	0	0	0	0	0	0	0	0	0	0	0	0	0	0	0	0	MUTATED	0	0	0	0	0	0	0	0	0	0	0	0	0	0	0	0	0	0	0	0	0	0	0	0	0
pbta_all	7316-3229-T-SF5608-3	Male	5	31	2	R248Q	0	0	0	0	0	0	0	0	0	0	0	0	0	0	0	0	0	MUTATED	0	0	0	0	0	0	0	0	0	0	0	0	0	0	0	0	0	0	0	0	0	0	0	0	0
pbta_all	7316-322-T-233349	Male	11	10	2	0	0	0	0	0	0	0	0	0	0	0	0	0	0	0	0	0	0	0	0	K2773E	0	0	0	0	0	0	0	0	0	0	0	QKI--ARID1B ARID1B--PLAGL1 ARID1B--QKI	0	0	0	0	0	0	0	0	0	0	0
pbta_all	7316-3230-T-SF5606-12	Male	4	11	3	K120E	0	0	0	0	0	0	0	0	0	0	0	0	0	0	0	0	0	0	0	V2230A	0	0	0	0	0	0	0	0	0	0	0	Q131del	0	0	0	0	0	0	0	0	0	0	0
pbta_all	7316-3230-T-SF5606-19	Male	4	30	5	R282W K120E	0	0	0	0	0	0	0	N564D	K28M	0	0	0	0	0	0	0	0	0	0	0	0	0	0	0	0	0	0	0	0	0	0	0	0	0	0	0	0	0	0	0	0	0	0
pbta_all	7316-3230-T-SF5606-6	Male	4	31	3	C242Y K120E	0	0	0	0	0	0	0	0	K28M	0	0	0	0	0	0	0	0	0	0	V1816M	0	0	0	0	0	0	0	0	0	0	0	0	0	0	0	0	0	0	0	0	0	0	0
pbta_all	7316-3230-T-SF5606-7	Male	4	21	2	C242Y K120E	0	0	0	0	0	0	0	0	K28M	0	0	0	0	0	0	0	0	0	0	0	0	0	0	0	0	0	0	0	0	0	0	0	0	0	0	0	0	0	0	0	0	0	0
pbta_all	7316-3231-T-SF5599-11	Female	6	45	3	0	0	0	0	0	0	0	0	K567E	K28M	0	0	0	0	0	0	0	0	0	0	0	0	0	0	0	C387W	0	0	0	0	0	0	0	0	0	0	0	0	0	0	0	0	0	0
pbta_all	7316-3231-T-SF5599-14	Female	6	51	3	0	0	0	0	0	0	0	0	K567E	K28M	0	0	0	0	0	0	0	0	0	0	0	0	0	0	0	0	0	0	0	0	0	0	0	0	0	0	0	0	0	0	0	0	0	0
pbta_all	7316-3231-T-SF5599-2	Female	6	50	3	0	0	0	0	0	0	0	0	K567E	K28M	0	0	0	0	0	0	0	0	0	0	0	0	0	0	0	0	0	0	0	0	0	0	0	0	0	0	0	0	0	0	0	0	0	0
pbta_all	7316-3231-T-SF5599-4	Female	6	55	3	0	0	0	0	0	0	0	0	K567E	K28M	0	0	0	0	0	0	0	0	0	0	0	0	0	0	0	0	0	0	0	0	0	0	0	0	0	0	0	0	0	0	0	0	0	0
pbta_all	7316-3231-T-SF5599-7	Female	6	67	5	0	0	0	0	0	0	0	0	K567E	K28M	0	0	0	0	0	0	0	0	0	0	T3353A	0	0	0	0	D452_V453dup	0	0	0	0	0	0	0	0	0	0	0	0	0	0	0	0	0	0
pbta_all	7316-3231-T-SF5599-8	Female	6	57	3	0	0	0	0	0	0	0	0	K567E	K28M	0	0	0	0	0	0	0	0	0	0	0	0	0	0	0	0	0	0	0	0	0	0	0	0	0	0	0	0	0	0	0	0	0	0
pbta_all	7316-3232-T	Male	8	63	1	A159P	0	0	0	0	0	0	0	0	0	0	0	0	0	0	0	0	0	0	0	0	0	0	0	0	0	0	0	0	0	0	0	0	0	0	0	0	0	0	0	0	0	0	0
pbta_all	7316-3234-T-SF10423-CL	Female	6	35	4	0	0	0	0	0	0	0	0	K567E	K28M	0	0	0	0	0	0	0	0	0	0	L2734V	0	0	0	0	0	0	0	0	0	0	0	0	0	0	0	0	0	0	0	0	0	0	0
pbta_all	7316-3235-T-SF10693-CL	Female	3	14	2	R248Q	0	0	0	0	0	0	0	0	0	0	0	0	0	0	0	0	0	R11096H	0	0	0	0	0	0	0	0	0	0	0	0	0	0	0	0	0	0	0	0	0	0	0	0	0
pbta_all	7316-3237-T	Male	8	52	1	A159P	0	0	0	0	0	0	0	0	0	0	0	0	0	0	0	0	0	0	0	0	0	0	0	0	0	0	0	0	0	0	0	0	0	0	0	0	0	0	0	0	0	0	0
pbta_all	7316-323-T	Male	4	65	0	0	0	0	0	0	0	0	0	0	0	0	0	0	0	0	0	0	0	0	0	0	0	0	0	0	0	0	0	0	0	0	0	0	0	0	0	0	0	0	0	0	0	0	0
pbta_all	7316-3240-T-CL	Male	6	66	3	A159P	0	0	0	0	0	0	0	0	K28M	0	0	0	0	0	0	0	0	0	0	0	0	0	0	0	0	0	0	0	0	0	0	0	0	0	0	0	0	0	0	0	0	0	0
cptac_cbttc	7316-324-T-233373	Male	3	16	1	0	0	0	0	0	V600E	0	0	0	0	0	0	0	0	0	0	0	0	0	0	0	0	0	0	0	0	0	0	0	0	0	0	0	0	0	0	0	0	0	0	0	0	0	0
pbta_all	7316-325-T-233387	Female	20	10	1	0	0	0	0	0	0	0	0	0	0	0	0	0	0	0	0	0	0	0	0	P3345S	0	0	0	0	0	0	0	0	0	0	0	0	0	0	0	0	0	0	0	0	0	0	0
pbta_all	7316-3295-T-567684	Female	4	81	1	0	0	0	0	0	0	0	0	0	0	0	0	0	0	0	0	0	0	0	0	0	0	0	0	0	0	0	0	0	0	0	0	0	0	0	0	0	0	0	0	0	0	0	0
cptac_cbttc	7316-3299-T-563485	Female	12	30	1	0	0	0	0	0	0	0	0	0	0	0	0	0	0	0	0	0	0	0	0	0	0	0	0	0	0	0	0	0	0	0	0	0	0	0	0	0	0	0	0	G1952R	0	0	0
cptac_cbttc	7316-329-T-234369	Male	11	29	1	0	0	0	0	0	0	0	0	0	0	0	0	0	0	0	0	0	0	0	0	0	0	0	0	0	0	0	0	0	0	0	0	0	0	0	0	0	0	0	0	0	0	0	0
cptac_cbttc	7316-32-T-25911	Male	17	16	4	0	0	0	0	0	0	0	0	0	0	0	0	0	0	0	0	0	0	0	0	0	0	0	0	0	0	0	0	0	0	0	0	0	0	0	0	0	0	0	0	R2018T	0	0	A1320T
cptac_cbttc	7316-3303-T-573928	Male	20	83	3	Y236C	0	0	Q1822*	0	0	0	0	0	0	0	0	0	0	0	0	0	0	0	0	0	0	0	0	0	0	0	0	0	0	0	0	0	0	0	0	0	0	0	0	0	0	0	0
pbta_all	7316-3308-T-563609	Female	8	15	1	0	0	0	0	0	KIAA1549--BRAF	0	0	0	0	0	0	0	0	0	0	0	0	0	0	0	0	0	0	0	0	0	0	0	0	0	0	0	0	0	0	0	0	0	0	0	0	0	0
pbta_all	7316-330-T-234381	Male	2	8	1	0	0	0	0	0	0	0	0	0	0	0	0	0	0	0	0	0	0	0	0	V4126M	0	0	0	0	0	0	0	0	0	0	0	0	0	0	0	0	0	0	0	0	0	0	0
pbta_all	7316-3311-T-563651	Female	12	1237	19	0	0	0	P2246Tfs*11	G1646D	0	0	0	0	0	0	0	0	0	0	0	0	MUTATED	P27174L D14918N MUTATED	0	V3042L A1119V	0	0	0	0	0	0	0	0	0	0	G1835S	0	N1177Y	G8735D K4134R	0	0	0	0	0	0	0	0	D4701N V4179I
pbta_all	7316-3312-T-563666	Male	10	27	1	0	0	0	0	0	0	0	0	0	0	0	0	0	0	0	0	0	0	0	0	0	0	0	0	0	0	0	0	0	0	0	0	0	0	0	0	0	0	0	0	0	0	0	0
cptac_cbttc	7316-3316-T-563722	Male	5	12	1	0	0	0	0	0	0	0	0	0	0	0	0	0	0	0	0	0	0	0	0	0	0	0	0	0	0	0	0	0	0	0	0	0	0	0	0	0	0	0	0	0	0	0	0
pbta_all	7316-3317-T-563737	Male	0	15	1	0	0	0	0	0	0	0	0	0	0	0	0	0	0	0	0	0	0	0	0	V906L	0	0	0	0	0	0	0	0	0	0	0	0	0	0	0	0	0	0	0	0	0	0	0
cptac_cbttc	7316-3319-T-563763	Female	5	12	0	0	0	0	0	0	0	0	0	0	0	0	0	0	0	0	0	0	0	0	0	0	0	0	0	0	0	0	0	0	0	0	0	0	0	0	0	0	0	0	0	0	0	0	0
pbta_all	7316-331-T-234393	Male	10	9	2	0	0	0	0	0	0	0	0	0	0	0	0	0	0	0	0	0	0	0	0	V2569L	0	0	0	0	0	0	0	0	0	0	0	0	0	0	0	0	0	0	0	0	0	0	0
pbta_all	7316-3323-T-564960	Female	5	21	2	0	0	0	0	0	0	0	0	0	0	0	0	0	0	0	0	0	0	0	0	R3241H	0	0	0	0	0	0	0	0	0	0	0	0	0	0	0	0	0	0	0	0	0	0	0
pbta_all	7316-3326-T-564996	Female	3	17	1	0	0	0	0	0	0	0	0	0	0	0	0	0	0	0	0	0	0	0	0	0	0	0	0	0	0	0	0	0	0	0	0	0	0	0	0	0	0	0	0	0	0	0	0
cptac_cbttc	7316-332-T-242248	Female	3	4	1	0	0	0	0	0	KIAA1549--BRAF	0	0	0	0	0	0	0	0	0	0	0	0	0	0	0	0	0	0	0	0	0	0	0	0	0	0	0	0	0	0	0	0	0	0	0	0	0	0
pbta_all	7316-3336-T-568050	Male	14	21	2	0	0	0	0	0	0	0	0	0	0	0	0	0	0	0	0	0	0	0	0	K2773E	0	0	0	0	0	0	0	0	0	0	0	0	0	0	0	0	0	0	0	V2113G	0	0	0
cptac_cbttc	7316-333-T-242260	Female	15	153	4	R175H	0	0	0	0	0	0	0	0	0	0	0	0	0	0	0	0	0	A12280Kfs*11	0	0	0	0	0	0	0	0	0	0	0	0	0	0	0	A3422V	0	0	0	0	0	0	0	0	0
pbta_all	7316-3345-T-568372	Female	17	32	5	E68Lfs*53 P67A	R132H	R1426*	0	0	0	0	0	0	0	0	0	0	0	0	0	0	0	0	0	T2363A	0	0	0	0	0	0	0	0	0	0	0	0	0	0	0	0	0	0	0	0	0	0	N2192H
pbta_all	7316-33-T	Male	16	26	0	0	0	0	0	0	0	0	0	0	0	0	0	0	0	0	0	0	0	0	0	0	0	0	0	0	0	0	0	0	0	0	0	0	0	0	0	0	0	0	0	0	0	0	0
pbta_all	7316-340-T-242343	Female	26	14	1	0	0	0	0	0	0	0	0	0	0	0	0	0	0	0	0	0	0	0	0	0	0	0	0	0	0	0	0	0	0	0	0	0	0	0	0	0	0	0	0	0	0	0	0
cptac_cbttc	7316-341-T-242357	Female	3	4	0	0	0	0	0	0	0	0	0	0	0	0	0	0	0	0	0	0	0	0	0	0	0	0	0	0	0	0	0	0	0	0	0	0	0	0	0	0	0	0	0	0	0	0	0
pbta_all	7316-343-T-242379	Female	17	26	4	R282W	0	G1964Efs*18	Y1948*	0	0	0	0	0	K28M	0	0	0	0	0	0	0	0	0	0	0	0	0	0	0	0	0	0	0	0	0	0	0	0	0	0	0	0	0	0	0	0	0	0
cptac_cbttc	7316-344-T-242392	Female	10	6	0	0	0	0	0	0	0	0	0	0	0	0	0	0	0	0	0	0	0	0	0	0	0	0	0	0	0	0	0	0	0	0	0	0	0	0	0	0	0	0	0	0	0	0	0
cptac_cbttc	7316-345-T-242405	Male	6	8	1	0	0	0	0	0	KIAA1549--BRAF	0	0	0	0	0	0	0	0	0	0	0	0	0	0	0	0	0	0	0	0	0	0	0	0	0	0	0	0	0	0	0	0	0	0	0	0	0	0
pbta_all	7316-346-T-242416	Female	9	12	1	0	0	0	0	0	KIAA1549--BRAF	0	0	0	0	0	0	0	0	0	0	0	0	0	0	0	0	0	0	0	0	0	0	0	0	0	0	0	0	0	0	0	0	0	0	0	0	0	0
cptac_cbttc	7316-347-T	Female	9	31	1	0	0	0	0	0	0	0	MUTATED	0	0	0	0	0	0	0	0	0	0	0	0	0	0	0	0	0	0	0	0	0	0	0	0	0	0	0	0	0	0	0	0	0	0	0	0
pbta_all	7316-3485-T-576118	Male	0	28	4	0	0	0	0	0	0	0	0	0	0	0	0	0	0	0	0	0	0	0	0	L3217P	0	0	0	0	0	0	0	0	0	0	0	0	0	0	0	0	0	0	0	0	0	0	A1852T V2641M
pbta_all	7316-3488-T-576154	Female	2	11	0	0	0	0	0	0	0	0	0	0	0	0	0	0	0	0	0	0	0	0	0	0	0	0	0	0	0	0	0	0	0	0	0	0	0	0	0	0	0	0	0	0	0	0	0
pbta_all	7316-3491-T-576192	Male	10	5	1	0	0	0	0	0	KIAA1549--BRAF	0	0	0	0	0	0	0	0	0	0	0	0	0	0	0	0	0	0	0	0	0	0	0	0	0	0	0	0	0	0	0	0	0	0	0	0	0	0
pbta_all	7316-349-T-242451	Male	12	157	4	TP53--PSMG4	0	ATRX--CYLC1	0	0	0	0	0	0	0	0	0	0	0	0	0	0	0	0	0	V4981A	0	0	0	0	0	0	0	0	0	0	0	0	0	0	0	0	0	0	0	A2027G	0	0	0
pbta_all	7316-3504-T-576441	Female	4	12	3	0	0	0	0	0	KIAA1549--BRAF	0	0	0	0	0	0	0	0	0	0	0	0	0	0	0	0	0	0	0	0	0	0	0	0	0	0	0	M1021Nfs*59	0	0	0	0	0	0	0	0	0	E1500D
cptac_cbttc	7316-350-T-242463	Male	1	9	2	0	0	0	0	0	V600E	0	0	0	0	0	0	0	0	0	0	0	0	0	0	A3005E	0	0	0	0	0	0	0	0	0	0	0	0	0	0	0	0	0	0	0	0	0	0	0
pbta_all	7316-3510-T-576513	Male	2	23	3	0	0	0	0	0	0	0	0	0	0	0	0	0	0	0	0	0	0	R26360H	0	L3729F	0	0	0	0	0	0	0	0	0	0	0	0	0	0	0	0	0	0	0	0	0	0	0
pbta_all	7316-3511-T-576531	Female	13	27	1	0	0	0	0	0	0	0	0	0	0	0	0	0	0	0	0	0	0	0	0	0	0	0	0	0	0	0	0	0	0	0	0	0	0	0	0	0	0	0	0	0	0	0	0
pbta_all	7316-3512-T-576539	Male	9	29	1	0	0	0	0	0	0	0	0	0	0	0	0	0	0	0	0	0	0	0	0	0	0	0	0	0	0	0	0	0	0	0	0	0	0	0	0	0	0	0	0	R2018T	0	0	0
pbta_all	7316-3515-T-576576	Female	12	5	1	0	0	0	0	0	KIAA1549--BRAF	0	0	0	0	0	0	0	0	0	0	0	0	0	0	0	0	0	0	0	0	0	0	0	0	0	0	0	0	0	0	0	0	0	0	0	0	0	0
pbta_all	7316-3516-T-576585	Male	17	14	0	0	0	0	0	0	0	0	0	0	0	0	0	0	0	0	0	0	0	0	0	0	0	0	0	0	0	0	0	0	0	0	0	0	0	0	0	0	0	0	0	0	0	0	0
pbta_all	7316-3520-T-576634	Female	8	14	1	0	0	0	0	0	0	0	0	0	0	0	0	0	0	0	0	0	0	0	0	0	0	0	0	0	0	0	0	0	0	0	0	0	0	S5917I	0	0	0	0	0	0	0	0	0
pbta_all	7316-3521-T-576646	Female	14	34	2	0	0	0	0	0	V600E	0	0	0	K28M	0	0	0	0	0	0	0	0	0	0	0	0	0	0	0	0	0	0	0	0	0	0	0	0	0	0	0	0	0	0	0	0	0	0
pbta_all	7316-3522-T-576658	Female	8	16	1	0	0	0	0	0	KIAA1549--BRAF	0	0	0	0	0	0	0	0	0	0	0	0	0	0	0	0	0	0	0	0	0	0	0	0	0	0	0	0	0	0	0	0	0	0	0	0	0	0
pbta_all	7316-3554-T-580234	Female	6	18	4	0	0	0	0	0	0	0	0	0	0	0	0	0	0	0	0	0	0	0	0	A894D	0	0	0	0	0	0	0	ST13--ROS1	0	0	0	0	0	0	0	0	0	0	0	0	0	0	AH0K--AC116535.2
cptac_cbttc	7316-3555-T-580248	Male	5	9	1	0	0	0	0	0	KIAA1549--BRAF	0	0	0	0	0	0	0	0	0	0	0	0	0	0	0	0	0	0	0	0	0	0	0	0	0	0	0	0	0	0	0	0	0	0	0	0	0	0
cptac_cbttc	7316-3556-T-580262	Male	16	4	1	0	0	0	0	0	KIAA1549--BRAF BRAF--HIPK2	0	0	0	0	0	0	0	0	0	0	0	0	0	0	0	0	0	0	0	0	0	0	0	0	0	0	0	0	0	0	0	0	0	0	0	0	0	0
pbta_all	7316-3557-T-580275	Male	15	6	0	0	0	0	0	0	0	0	0	0	0	0	0	0	0	0	0	0	0	0	0	0	0	0	0	0	0	0	0	0	0	0	0	0	0	0	0	0	0	0	0	0	0	0	0
pbta_all	7316-3558-T-590842	Female	13	3	1	0	0	0	NF1--MYO1D	0	0	0	0	0	0	0	0	0	0	0	0	0	0	0	0	0	0	0	0	0	0	0	0	0	0	0	0	0	0	0	0	0	0	0	0	0	0	0	0
pbta_all	7316-355-T-242524	Female	10	16	1	0	0	0	0	0	0	0	0	0	0	0	0	0	0	0	0	0	0	0	0	0	0	0	0	0	0	0	0	0	0	0	0	0	0	0	0	0	0	0	0	0	0	0	0
pbta_all	7316-3566-T-592954	Male	12	28	2	0	0	0	0	0	KIAA1549--BRAF	0	0	0	0	0	0	0	0	0	0	0	0	0	0	0	0	0	0	0	0	0	0	0	0	0	0	0	0	0	0	0	0	0	0	0	0	0	0
cptac_cbttc	7316-3570-T-580457	Male	13	7	1	0	0	0	0	0	ANTXR1--BRAF BRAF--ANTXR1	0	0	0	0	0	0	0	0	0	0	0	0	0	0	0	0	0	0	0	0	0	0	0	0	0	0	0	0	0	0	0	0	0	0	0	0	0	0
cptac_cbttc	7316-3572-T-580484	Male	12	9	0	0	0	0	0	0	0	0	0	0	0	0	0	0	0	0	0	0	0	0	0	0	0	0	0	0	0	0	0	0	0	0	0	0	0	0	0	0	0	0	0	0	0	0	0
pbta_all	7316-3574-T-580514	Male	6	14	1	0	0	0	0	0	0	0	0	0	0	0	0	0	0	0	0	0	0	0	0	0	0	0	0	0	0	0	0	0	0	0	0	0	0	0	0	0	0	0	0	0	0	0	F2695L
cptac_cbttc	7316-3575-T-580526	Female	5	12	1	0	0	0	0	0	0	0	0	0	0	0	0	0	0	0	0	0	0	0	0	0	0	0	0	0	0	0	0	0	0	0	0	0	0	0	0	0	0	0	0	0	0	0	0
pbta_all	7316-3576-T-580540	Male	11	21	3	0	0	0	0	0	0	0	0	0	0	0	0	0	0	0	0	0	0	0	0	A1650E	0	0	T305Nfs*4	0	0	0	0	0	0	0	0	0	0	0	0	0	0	0	0	0	0	0	0
pbta_all	7316-358-T	Male	16	81	4	0	0	0	0	R380L	0	X212_splice X212_splice	0	0	0	0	0	0	0	0	0	0	0	0	0	0	0	0	G1295Vfs*38	0	0	0	0	0	0	0	0	0	0	S1580P	0	0	0	0	0	0	0	0	0
cptac_cbttc	7316-359-T-242573	Male	0	19	0	0	0	0	0	0	0	0	0	0	0	0	0	0	0	0	0	0	0	0	0	0	0	0	0	0	0	0	0	0	0	0	0	0	0	0	0	0	0	0	0	0	0	0	0
pbta_all	7316-361-T-242595	Male	15	37	3	0	0	0	0	0	V600E	0	0	0	0	0	0	0	0	0	0	0	0	0	0	S3510P L3044V	0	0	0	0	0	0	0	0	0	0	0	0	0	0	0	0	0	0	0	0	0	0	0
pbta_all	7316-3621-T-584743	Female	10	16	1	0	0	0	0	0	0	0	0	0	0	0	0	0	0	0	0	0	0	0	0	0	0	0	0	0	0	0	0	0	0	0	0	0	0	0	0	K385L	0	0	0	0	0	0	0
pbta_all	7316-3622-T-584756	Male	2	6	1	0	0	0	0	0	KIAA1549--BRAF	0	0	0	0	0	0	0	0	0	0	0	0	0	0	0	0	0	0	0	0	0	0	0	0	0	0	0	0	0	0	0	0	0	0	0	0	0	0
pbta_all	7316-3623-T-584767	Male	7	8	0	0	0	0	0	0	0	0	0	0	0	0	0	0	0	0	0	0	0	0	0	0	0	0	0	0	0	0	0	0	0	0	0	0	0	0	0	0	0	0	0	0	0	0	0
pbta_all	7316-3624-T-584781	Female	3	11	3	0	0	0	0	0	0	0	0	0	0	0	0	0	0	0	0	0	0	0	0	0	0	0	0	0	0	0	0	0	0	0	0	0	Q596*	0	0	0	0	0	0	0	0	0	0
pbta_all	7316-3625-T-584791	Female	0	8	2	0	0	0	0	0	0	0	0	0	0	0	0	0	0	0	0	0	CCDC88A--ALK AC012358.3--ALK	0	0	0	0	0	0	0	0	0	0	0	0	0	0	0	0	0	0	0	0	0	0	0	0	0	0
pbta_all	7316-3627-T-584815	Male	19	2710	15	0	0	0	0	0	T599dup	0	0	0	0	0	0	0	0	X258_splice	0	0	0	0	X454_splice X962_splice X1399_splice	0	0	0	0	0	X1824_splice X1529_splice X1109_splice X863_splice X635_splice X367_splice	0	0	0	0	X960_splice X1289_splice	0	0	0	Q9405R D8344A	X3621_splice	0	0	X1192_splice X1149_splice	0	0	X921_splice X741_splice X400_splice X814_splice X585_splice X440_splice X103_splice	0	0
pbta_all	7316-3628-T-584828	Male	14	2843	19	X307_splice	0	0	0	X3938_splice X1755_splice	MBNL1--BRAF	0	0	0	0	0	0	0	0	X454_splice X1617_splice X1753_splice	0	0	0	0	X962_splice X255_splice X1059_splice	0	0	X775_splice	0	0	X785_splice	0	0	0	0	X1367_splice X1239_splice	0	0	0	0	X3621_splice	0	X883_splice	X1149_splice X1094_splice X737_splice	0	0	X921_splice X741_splice X400_splice X814_splice X585_splice X440_splice X103_splice	0	0
pbta_all	7316-3629-T-584839	Female	5	25	2	0	0	0	0	0	RNF130--BRAF BRAF--RNF130	0	0	0	0	0	0	0	0	0	0	0	0	0	0	0	0	0	0	0	0	0	0	0	0	0	0	0	0	L11545M	0	0	0	0	0	0	0	0	0
cptac_cbttc	7316-362-T-242608	Female	13	8	1	0	0	0	0	0	FAM131B--BRAF	0	0	0	0	0	0	0	0	0	0	0	0	0	0	0	0	0	0	0	0	0	0	0	0	0	0	0	0	0	0	0	0	0	0	0	0	0	0
gnos_cbttc	7316-3630-T-584852	Male	18	13	0	0	0	0	0	0	0	0	0	0	0	0	0	0	0	0	0	0	0	0	0	0	0	0	0	0	0	0	0	0	0	0	0	0	0	0	0	0	0	0	0	0	0	0	0
pbta_all	7316-3631-T-584865	Female	13	2162	17	X307_splice X261_splice	0	0	0	X1598_splice	0	0	0	0	0	0	0	0	0	0	0	0	0	E12170K	X1399_splice X1347_splice	L3217P	0	0	0	0	X1824_splice X2028_splice	0	0	0	0	X1289_splice X1367_splice	0	0	0	0	0	0	0	R1263Q X1094_splice	0	A818S	X921_splice X400_splice X814_splice X440_splice X103_splice	0	MUTATED
pbta_all	7316-3632-T-584875	Male	11	9	1	0	0	0	0	0	0	0	0	0	0	0	0	0	0	0	0	0	0	0	0	0	0	0	0	0	0	0	0	0	0	0	0	0	0	0	0	0	0	0	0	0	0	0	0
pbta_all	7316-364-T-291960	Male	1	15	2	0	0	0	0	R380L	0	0	N587* R861*	0	0	0	0	0	0	0	0	0	0	0	0	0	0	0	0	0	0	0	0	0	0	0	0	0	0	0	0	0	0	0	0	0	0	0	0
pbta_all	7316-365-T-567972	Male	18	62	4	0	0	0	0	0	0	0	0	0	0	0	0	0	0	0	0	0	0	0	0	V2569L	0	0	0	0	0	0	0	0	0	0	0	V217G	0	0	0	0	0	0	0	G597V	0	0	0
pbta_all	7316-367-T-242667	Male	9	14	1	0	0	0	0	0	0	0	0	0	0	0	0	0	0	0	0	0	0	0	0	0	0	0	0	0	0	0	0	0	0	0	0	0	0	0	0	0	0	0	0	0	0	0	0
pbta_all	7316-3680-T-585735	Male	0	34	1	0	0	0	0	0	0	0	0	0	0	0	0	0	0	0	0	0	0	0	0	0	0	0	0	0	0	0	0	0	0	0	0	0	0	0	0	0	0	0	0	A818S	0	0	0
pbta_all	7316-3689-T-585843	Male	1	14	1	0	0	0	0	0	0	0	0	0	0	0	0	0	0	0	0	0	0	0	0	W2464R	0	0	0	0	0	0	0	0	0	0	0	0	0	0	0	0	0	0	0	0	0	0	0
cptac_cbttc	7316-368-T-242681	Male	2	8	2	0	0	0	0	0	KIAA1549--BRAF	0	0	0	0	0	0	0	0	0	0	0	0	0	0	0	0	0	0	0	0	0	0	0	0	0	0	0	0	0	0	0	0	0	0	0	0	0	0
cptac_cbttc	7316-370-T-242720	Male	10	28	3	0	0	0	0	0	KIAA1549--BRAF	0	0	0	0	0	0	0	0	0	0	0	0	0	0	Q2446L	0	0	0	0	0	0	0	0	0	0	0	S455A	0	0	0	0	0	0	0	0	0	0	0
pbta_all	7316-373-T-242755	Male	3	15	2	0	0	0	0	0	0	0	0	0	0	0	0	0	0	0	0	0	0	0	0	M1981V L3217P	0	0	0	0	0	0	0	0	0	0	0	0	0	0	0	0	0	0	0	0	0	0	0
pbta_all	7316-3751-T-592117	Male	13	15	2	0	0	0	0	0	KIAA1549--BRAF	0	0	X582_splice	0	0	0	0	0	0	0	0	0	0	0	0	0	0	0	0	0	0	0	0	0	0	0	0	0	0	0	0	0	0	0	0	0	0	0
pbta_all	7316-3756-T-592189	Male	5	20	0	0	0	0	0	0	0	0	0	0	0	0	0	0	0	0	0	0	0	0	0	0	0	0	0	0	0	0	0	0	0	0	0	0	0	0	0	0	0	0	0	0	0	0	0
pbta_all	7316-375-T-242779	Female	12	30	3	0	0	0	0	0	V600E	0	0	0	0	0	0	0	0	0	0	0	0	0	0	0	0	0	0	0	0	0	0	0	0	0	0	0	0	0	0	0	0	0	0	G2267V	0	0	0
pbta_all	7316-3762-T-592273	Male	16	10	1	0	0	0	R816*	0	0	0	0	0	0	0	0	0	0	0	0	0	0	0	0	0	0	0	0	0	0	0	0	0	0	0	0	0	0	0	0	0	0	0	0	0	0	0	0
cptac_cbttc	7316-3765-T-592313	Female	6	71	1	0	0	0	0	0	0	0	0	0	0	0	0	0	0	0	0	0	0	0	0	0	0	0	0	0	0	0	0	0	0	0	0	0	0	0	0	0	0	0	0	0	0	0	0
pbta_all	7316-3771-T-592398	Male	11	32	3	0	0	0	0	0	0	0	0	I571dup	K28M	0	0	0	E110del	0	0	0	0	0	0	0	0	0	0	0	0	0	0	0	0	0	0	0	0	0	0	0	0	0	0	0	0	0	0
cptac_cbttc	7316-3773-T-592428	Male	5	10	0	0	0	0	0	0	0	0	0	0	0	0	0	0	0	0	0	0	0	0	0	0	0	0	0	0	0	0	0	0	0	0	0	0	0	0	0	0	0	0	0	0	0	0	0
pbta_all	7316-3775-T-592454	Male	2	22	0	0	0	0	0	0	0	0	0	0	0	0	0	0	0	0	0	0	0	0	0	0	0	0	0	0	0	0	0	0	0	0	0	0	0	0	0	0	0	0	0	0	0	0	0
pbta_all	7316-377-T-242804	Female	4	15	2	0	0	0	0	0	0	0	0	0	0	0	0	0	0	0	0	0	0	0	0	A3338V	0	0	0	0	0	0	0	0	0	0	0	0	0	0	0	0	0	0	0	0	0	0	M2897I
pbta_all	7316-3809-T-601480	Female	2	12	1	0	0	0	0	0	0	0	0	0	0	0	0	0	0	0	0	0	0	0	0	0	0	0	0	0	0	0	0	0	0	0	0	0	0	0	0	0	0	0	0	0	0	0	0
cptac_cbttc	7316-380-T	Male	6	33	2	0	0	0	0	0	0	0	0	0	0	0	0	0	0	0	0	0	0	0	0	0	0	0	0	0	0	0	0	0	0	0	0	0	0	0	0	0	0	0	0	0	0	0	0
gnos_cbttc	7316-3817-T-601576	Male	12	36	3	0	0	0	0	0	0	0	0	0	0	0	0	0	E545K	0	G598V	0	0	0	0	0	0	0	0	0	0	0	0	0	0	0	0	0	X1581_splice	0	0	0	0	0	0	0	0	0	0
pbta_all	7316-382-T-242863	Female	15	35	1	0	0	0	0	0	0	0	0	0	0	0	0	0	0	0	0	0	0	0	0	0	0	0	0	0	0	0	0	0	0	0	0	0	0	0	0	0	0	0	0	0	0	0	0
pbta_all	7316-3844-T-602450	Male	1	10	1	0	0	0	0	0	0	0	0	0	0	0	0	0	0	0	0	0	0	0	0	0	0	0	0	0	0	0	0	0	0	0	0	0	0	0	0	0	0	0	0	0	0	0	0
pbta_all	7316-3846-T-602473	Male	16	23	1	0	0	0	0	0	0	0	0	0	0	0	0	0	0	0	0	0	0	0	0	0	0	0	0	0	0	0	0	0	0	0	0	0	0	0	0	0	0	0	0	0	0	0	0
cptac_cbttc	7316-384-T-280513	Female	7	20	2	0	0	0	0	0	0	0	0	0	0	0	0	0	0	0	0	0	0	0	0	0	0	0	0	0	0	0	0	0	0	0	0	0	0	0	0	0	0	0	0	0	0	0	0
pbta_all	7316-3857-T-602605	Male	10	33	0	0	0	0	0	0	0	0	0	0	0	0	0	0	0	0	0	0	0	0	0	0	0	0	0	0	0	0	0	0	0	0	0	0	0	0	0	0	0	0	0	0	0	0	0
cptac_cbttc	7316-387-T-290228	Female	6	12	0	0	0	0	0	0	0	0	0	0	0	0	0	0	0	0	0	0	0	0	0	0	0	0	0	0	0	0	0	0	0	0	0	0	0	0	0	0	0	0	0	0	0	0	0
cptac_cbttc	7316-388-T-290239	Female	5	17	5	R248W	0	0	0	G838S	0	0	0	0	K28M	0	0	0	0	0	0	0	0	0	0	0	0	0	0	0	0	0	0	0	0	0	0	0	0	0	0	D842V	0	0	0	0	0	0	0
pbta_all	7316-3890-T-608200	Female	1	10	0	0	0	0	0	0	0	0	0	0	0	0	0	0	0	0	0	0	0	0	0	0	0	0	0	0	0	0	0	0	0	0	0	0	0	0	0	0	0	0	0	0	0	0	0
pbta_all	7316-389-T-290251	Female	13	29	4	0	0	0	0	0	V600E	0	0	0	0	0	0	0	0	0	0	0	0	0	0	E825D	0	0	0	0	0	0	0	0	0	0	0	0	0	0	0	0	0	0	0	V2113G	0	0	0
cptac_cbttc	7316-38-T-28469	Female	15	39	3	0	0	0	0	N2842Kfs*2	0	0	0	0	0	0	0	0	0	0	0	0	0	R28423*	0	0	0	0	0	0	0	0	0	0	0	0	0	0	0	MUTATED N12340G	0	0	0	0	0	0	0	0	0
pbta_all	7316-390-T-290265	Male	12	26	1	0	0	0	0	0	KIAA1549--BRAF	0	0	0	0	0	0	0	0	0	0	0	0	0	0	0	0	0	0	0	0	0	0	0	0	0	0	0	0	0	0	0	0	0	0	0	0	0	0
pbta_all	7316-3917-T-609216	Male	19	6	1	0	0	0	0	R380L	0	0	0	0	0	0	0	0	0	0	0	0	0	0	0	0	0	0	0	0	0	0	0	0	0	0	0	0	0	0	0	0	0	0	0	0	0	0	0
pbta_all	7316-3919-T-609243	Female	8	14	1	0	0	0	0	0	KIAA1549--BRAF	0	0	0	0	0	0	0	0	0	0	0	0	0	0	0	0	0	0	0	0	0	0	0	0	0	0	0	0	0	0	0	0	0	0	0	0	0	0
cptac_cbttc	7316-391-T-290277	Male	3	10	1	0	0	0	0	0	KIAA1549--BRAF	0	0	0	0	0	0	0	0	0	0	0	0	0	0	0	0	0	0	0	0	0	0	0	0	0	0	0	0	0	0	0	0	0	0	0	0	0	0
pbta_all	7316-3920-T-609257	Female	9	2164	16	X261_splice	0	0	0	0	0	0	0	X373_splice	0	0	0	0	0	0	0	X992_splice	0	X16953_splice X13575_splice X415_splice X32700_splice X22843_splice X21558_splice X18883_splice X18127_splice X17146_splice X16213_splice X15858_splice X13183_splice X13155_splice X11083_splice X10145_splice X6010_splice X5166_splice	X1487_splice X488_splice	0	0	0	0	0	X1824_splice X863_splice X635_splice X785_splice X557_splice	0	0	0	0	X721_splice	0	0	0	0	0	0	0	0	0	0	0	0	MUTATED
pbta_all	7316-3922-T-609284	Male	11	1181	12	0	0	0	0	0	KIAA1549--BRAF	0	0	0	0	0	0	0	0	0	0	0	0	X18883_splice X21365_splice X7135_splice	X454_splice	0	0	0	0	0	X2028_splice	0	0	0	0	0	0	0	0	0	0	0	0	X1192_splice	0	H1812P	0	0	0
pbta_all	7316-3923-T-609299	Female	12	25	2	0	0	0	0	0	V600E	0	0	0	0	0	0	0	0	0	0	0	0	0	0	0	0	0	0	0	0	0	0	0	0	0	0	0	0	0	0	0	0	0	0	S2108Y	0	0	0
pbta_all	7316-392-T-290287	Male	15	30	2	0	0	0	Y2285Tfs*5 NF1--ACACB ACACB--NF1	0	0	0	0	0	K28M	0	0	0	0	0	0	0	0	0	0	0	0	0	0	0	0	0	0	0	0	0	0	0	0	0	0	0	0	0	0	0	0	0	0
pbta_all	7316-3935-T-609467	Male	12	19	2	R248Q	0	0	0	0	0	0	0	0	K28M	0	0	0	0	0	0	0	0	0	0	0	0	0	0	0	0	0	0	0	0	0	0	0	0	0	0	0	0	0	0	0	0	0	0
pbta_all	7316-3936-T-609480	Male	16	6	1	0	0	0	L190*	0	0	0	0	0	0	0	0	0	0	0	0	0	0	0	0	0	0	0	0	0	0	0	0	0	0	0	0	0	0	0	0	0	0	0	0	0	0	0	0
pbta_all	7316-3937-T-609496	Male	7	21	1	0	0	0	0	0	0	0	0	0	0	0	0	0	0	0	0	0	0	0	0	0	0	0	0	0	0	0	0	0	0	0	0	Q130_Q131del	0	0	0	0	0	0	0	0	0	0	0
cptac_cbttc	7316-393-T-290301	Female	11	30	3	0	0	0	0	0	KIAA1549--BRAF	0	0	0	0	0	0	0	0	0	0	0	0	0	0	0	0	0	0	0	0	0	0	0	0	0	0	0	0	0	0	0	0	0	0	G1963V	0	0	0
pbta_all	7316-3963-T-609858	Female	4	11	1	0	0	0	0	0	0	0	0	0	0	0	0	0	0	0	0	0	0	0	0	0	0	0	0	0	0	0	0	0	0	0	0	0	0	0	0	0	0	0	0	T1580S	0	0	0
cptac_cbttc	7316-397-T-290404	Female	12	25	0	0	0	0	0	0	0	0	0	0	0	0	0	0	0	0	0	0	0	0	0	0	0	0	0	0	0	0	0	0	0	0	0	0	0	0	0	0	0	0	0	0	0	0	0
pbta_all	7316-399-T-290428	Female	3	148	6	V157D	0	0	0	0	KIAA1549--BRAF	0	0	0	0	0	0	0	0	0	0	0	0	0	0	D990E	0	0	0	I339V	0	0	0	0	0	0	0	0	0	0	0	0	0	0	0	0	0	0	0
pbta_all	7316-39-T-34216	Male	4	14	2	0	0	0	0	0	0	0	0	0	0	0	0	0	0	0	0	0	0	0	0	A3518T	0	0	0	0	0	0	0	0	0	0	0	0	0	0	0	0	0	0	0	0	0	0	A1320T
cptac_cbttc	7316-3-T-3730	Male	11	5	1	0	0	0	0	0	0	0	0	0	0	0	0	0	0	0	0	0	0	0	0	0	0	0	0	0	0	0	0	0	0	0	0	QKI--ARID1B ARID1B--PLAGL1 ARID1B--QKI	0	0	0	0	0	0	0	0	0	0	0
cptac_cbttc	7316-400-T-290442	Female	1	17	3	0	0	0	0	0	KIAA1549--BRAF	0	0	0	0	0	0	0	0	0	0	0	0	0	0	0	0	0	0	0	0	0	0	0	0	0	0	0	0	0	0	0	0	0	0	0	0	0	A4046V
pbta_all	7316-4028-T-649514	Male	5	19	1	0	0	0	0	0	0	0	0	0	0	0	0	0	0	0	0	0	0	0	0	0	0	0	0	0	0	0	0	0	0	0	0	0	0	0	0	0	0	0	0	0	0	0	0
pbta_all	7316-4034-T-649586	Female	4	18	2	0	0	0	0	0	0	0	0	0	0	0	0	0	0	0	0	0	0	0	0	0	0	0	0	0	0	0	0	0	0	0	0	0	0	0	0	0	0	0	0	G1588V	0	0	A1873V
pbta_all	7316-4035-T-649598	Male	13	45	7	0	0	0	0	0	0	0	R617Gfs*4	0	0	0	0	0	0	0	0	0	0	0	0	E825D	0	0	0	0	0	0	0	0	0	0	0	0	BCOR--EP300 EP300--BCOR	0	0	0	0	0	0	H1812P	0	0	0
pbta_all	7316-405-T-311428	Female	0	23	1	0	0	0	0	0	0	0	0	0	0	0	0	0	0	0	0	0	0	0	0	0	0	0	0	0	0	0	0	0	0	0	0	0	0	0	0	0	0	0	0	0	0	0	0
pbta_all	7316-4062-T-651705	Female	4	21	0	0	0	0	0	0	0	0	0	0	0	0	0	0	0	0	0	0	0	0	0	0	0	0	0	0	0	0	0	0	0	0	0	0	0	0	0	0	0	0	0	0	0	0	0
cptac_cbttc	7316-407-T-311454	Male	13	70	2	0	0	0	0	0	0	0	0	0	0	0	0	0	0	0	0	0	0	0	0	0	0	0	L1066Pfs*23	0	0	0	0	0	0	0	0	0	0	0	0	0	0	0	0	0	0	0	0
pbta_all	7316-409-T-311476	Female	11	18	5	R248Q	0	V1002*	R1306*	0	0	0	0	0	K28M	0	0	0	0	0	0	0	0	0	0	V4126M	0	0	0	0	0	0	0	0	0	0	0	0	0	0	0	0	0	0	0	0	0	0	0
pbta_all	7316-423-T-312855	Female	7	10	3	0	0	0	0	0	0	0	0	0	0	0	0	0	0	0	0	0	0	0	0	0	0	0	0	0	0	0	0	0	0	0	0	0	BCOR--BX119917.1 BCOR--NHSL2	0	0	0	0	0	0	0	0	0	0
pbta_all	7316-431-T-312975	Female	3	16	1	0	0	0	0	0	0	0	0	0	0	0	0	0	0	0	0	0	0	0	0	0	0	0	0	0	0	0	0	0	0	0	0	0	0	0	0	0	0	0	0	0	0	0	0
pbta_all	7316-4341-T-682315	Female	4	9	0	0	0	0	0	0	0	0	0	0	0	0	0	0	0	0	0	0	0	0	0	0	0	0	0	0	0	0	0	0	0	0	0	0	0	0	0	0	0	0	0	0	0	0	0
pbta_all	7316-436-T-313084	Female	1	8	1	0	0	0	0	0	KIAA1549--BRAF	0	0	0	0	0	0	0	0	0	0	0	0	0	0	0	0	0	0	0	0	0	0	0	0	0	0	0	0	0	0	0	0	0	0	0	0	0	0
pbta_all	7316-438-T-313114	Male	4	29	3	0	0	0	0	0	0	0	0	0	0	0	0	0	0	0	0	0	0	0	0	A3518T L3064V	0	0	0	0	0	0	0	0	0	0	0	0	0	0	0	0	0	0	0	0	0	0	F2695L
pbta_all	7316-440-T-313142	Female	9	33	6	C135F S94*	0	0	0	LRIG1--KMT2C	0	0	0	0	0	0	0	0	0	0	A289V	0	0	0	0	V2368I	0	RB1--SPATA2P1/RN7SKP6	0	0	0	0	0	0	0	0	0	0	0	0	0	0	0	0	0	0	0	0	0
pbta_all	7316-441-T-314920	Female	6	5	1	0	0	0	0	0	KIAA1549--BRAF	0	0	0	0	0	0	0	0	0	0	0	0	0	0	0	0	0	0	0	0	0	0	0	0	0	0	0	0	0	0	0	0	0	0	0	0	0	0
cptac_cbttc	7316-442-T-315526	Female	10	13	1	0	0	0	0	0	0	0	0	0	0	0	0	0	0	0	0	0	0	0	0	0	0	0	0	0	0	0	0	0	0	0	0	0	0	0	0	0	0	0	0	0	0	0	0
pbta_all	7316-4446-T-SF10438-CL	Female	6	29	3	R248W	0	A1812P	0	0	0	0	0	0	K28M	0	0	0	0	0	0	0	0	0	0	0	0	0	0	0	0	0	0	0	0	0	0	0	0	0	0	0	0	0	0	0	0	0	0
pbta_all	7316-4447-T-CL	Male	8	53	1	A159P	0	0	0	0	0	0	0	0	0	0	0	0	0	0	0	0	0	0	0	0	0	0	0	0	0	0	0	0	0	0	0	0	0	0	0	0	0	0	0	0	0	0	0
pbta_all	7316-4448-T-SF10864-CL	Male	12	62	4	0	0	W2001*	0	0	0	0	0	G376R	K28M	0	0	0	0	0	R108K	0	0	0	0	0	0	0	0	0	0	0	0	0	0	0	0	0	0	0	0	0	0	0	0	0	0	0	0
cptac_cbttc	7316-445-T-317694	Male	18	33	3	0	0	0	0	0	0	0	0	0	0	0	0	0	0	0	0	0	0	Y22126* K22069E	0	0	0	0	0	D1848E	0	0	0	0	0	0	0	0	0	0	0	0	R1075Q	0	0	0	0	0	0
pbta_all	7316-447-T-317727	Male	1	28	1	0	0	0	0	0	0	0	0	0	0	0	0	0	0	0	0	0	0	0	0	0	0	0	0	0	0	0	0	0	0	0	0	H87P	0	0	0	0	0	0	0	0	0	0	0
cptac_cbttc	7316-449-T-317761	Female	12	4	1	0	0	0	0	0	0	0	0	0	0	0	0	0	0	0	0	0	0	0	0	0	0	0	0	0	0	0	0	0	0	0	0	0	0	0	0	0	0	0	0	0	0	0	0
cptac_cbttc	7316-451-T-319868	Male	18	72	1	0	0	0	0	0	0	0	0	0	0	0	0	0	0	0	0	0	0	0	0	0	0	0	0	0	0	0	0	0	0	0	0	0	0	0	0	0	0	0	0	0	0	0	0
cptac_cbttc	7316-452-T-319885	Male	4	8	1	0	0	0	0	0	V600E	0	0	0	0	0	0	0	0	0	0	0	0	0	0	0	0	0	0	0	0	0	0	0	0	0	0	0	0	0	0	0	0	0	0	0	0	0	0
cptac_cbttc	7316-454-T-319918	Male	6	54	1	0	0	0	0	0	0	0	0	0	0	0	0	0	0	0	0	0	0	0	0	0	0	0	0	0	0	0	0	0	0	0	0	0	0	0	0	0	0	0	0	0	0	0	0
pbta_all	7316-455-T-323488	Female	0	28	1	0	0	0	0	0	0	0	0	0	0	0	0	0	0	0	0	0	0	0	0	0	0	0	0	0	0	0	0	0	0	D130E	0	0	0	0	0	0	0	0	0	0	0	0	0
pbta_all	7316-458-T-323539	Male	14	10	2	0	0	0	0	0	0	0	R216*	0	0	0	0	0	0	0	0	0	0	0	0	0	0	0	0	0	0	0	0	0	0	0	0	0	0	0	0	0	0	0	0	0	0	0	0
cptac_cbttc	7316-459-T-323557	Male	14	12	1	0	0	0	0	0	KIAA1549--BRAF	0	0	0	0	0	0	0	0	0	0	0	0	0	0	0	0	0	0	0	0	0	0	0	0	0	0	0	0	0	0	0	0	0	0	0	0	0	0
pbta_all	7316-460-T-323574	Male	10	3	1	0	0	0	0	0	KIAA1549--BRAF	0	0	0	0	0	0	0	0	0	0	0	0	0	0	0	0	0	0	0	0	0	0	0	0	0	0	0	0	0	0	0	0	0	0	0	0	0	0
pbta_all	7316-461-T-567996	Female	9	87	7	R273H	0	0	0	0	0	0	0	0	K28M	0	0	0	0	0	0	0	0	0	0	0	0	0	0	0	0	0	0	0	0	0	0	0	0	A3790S K13204T	0	0	0	0	0	A818S	0	0	0
pbta_all	7316-462-T-323607	Male	2	34	3	0	0	0	0	0	KIAA1549--BRAF	0	0	0	0	0	0	0	0	0	0	0	0	0	0	0	0	0	0	0	0	0	0	0	0	0	0	0	0	0	0	0	0	0	0	A818S Y1958S	0	0	0
pbta_all	7316-464-T-323641	Female	5	20	0	0	0	0	0	0	0	0	0	0	0	0	0	0	0	0	0	0	0	0	0	0	0	0	0	0	0	0	0	0	0	0	0	0	0	0	0	0	0	0	0	0	0	0	0
cptac_cbttc	7316-466-T-323675	Male	7	20	2	0	0	0	X355_splice R1870Q	0	0	0	0	0	K28M	0	0	0	0	0	0	0	0	0	0	0	0	0	0	0	0	0	0	0	0	0	0	0	0	0	0	0	0	0	0	0	0	0	0
pbta_all	7316-467-T-323692	Male	14	47	1	0	0	0	0	0	0	0	0	0	0	0	0	0	0	0	0	0	0	0	0	0	0	0	0	0	0	0	0	0	0	0	0	0	0	0	0	0	0	0	0	0	0	0	0
dipg_cbttc	7316-46-T-37177	Female	5	32	2	T125R	0	0	0	0	0	0	0	0	0	0	0	0	N107_E110del	0	0	0	0	0	0	0	0	0	0	0	0	0	0	0	0	0	0	0	0	0	0	0	0	0	0	0	0	0	0
cptac_cbttc	7316-470-T-323744	Male	15	5	1	0	0	0	0	0	0	0	0	0	0	0	0	0	0	0	0	0	0	0	0	0	0	0	0	0	0	0	0	0	0	0	0	0	0	0	0	0	0	0	0	0	0	0	0
cptac_cbttc	7316-472-T-323777	Female	14	21	2	0	0	0	0	0	KIAA1549--BRAF	0	0	0	0	0	0	0	0	0	0	0	0	0	0	0	0	0	0	0	0	0	0	0	0	0	0	0	0	R13491W	0	0	0	0	0	0	0	0	0
pbta_all	7316-474-T-323809	Male	8	13	3	0	0	0	0	0	0	0	SATB2--STAG2 STAG2--SATB2	0	0	0	0	0	0	0	0	0	0	0	0	R3241H	0	0	0	0	0	0	0	0	0	0	0	0	0	0	0	0	0	0	0	0	0	0	0
cptac_cbttc	7316-475-T-323828	Male	5	49	2	0	0	0	0	0	KIAA1549--BRAF	0	0	0	0	0	0	0	0	0	0	0	0	0	0	0	0	0	0	0	0	0	0	0	0	0	0	0	0	0	0	0	0	0	0	0	0	0	F2695L
pbta_all	7316-476-T-323843	Male	0	31	2	0	0	0	0	0	KIAA1549--BRAF	0	0	0	0	0	0	0	0	0	0	0	0	0	0	0	0	0	0	0	0	0	0	0	0	0	0	0	0	0	0	0	0	0	0	0	0	0	L2567F
cptac_cbttc	7316-479-T	Male	1	19	1	0	0	0	0	0	0	0	0	0	0	0	0	0	0	0	0	0	0	0	0	0	0	0	0	0	0	0	0	0	0	0	0	0	0	0	0	0	0	0	0	0	0	0	A2114T
cptac_cbttc	7316-47-T-37601	Male	11	10	0	0	0	0	0	0	0	0	0	0	0	0	0	0	0	0	0	0	0	0	0	0	0	0	0	0	0	0	0	0	0	0	0	0	0	0	0	0	0	0	0	0	0	0	0
pbta_all	7316-480-T-323911	Male	20	28	1	0	0	0	0	0	0	0	0	0	0	0	0	0	0	0	0	0	0	0	0	0	0	0	0	0	0	0	0	0	0	0	0	0	0	0	0	K385L	0	0	0	0	0	0	0
pbta_all	7316-482-T-323958	Male	2	27	0	0	0	0	0	0	0	0	0	0	0	0	0	0	0	0	0	0	0	0	0	0	0	0	0	0	0	0	0	0	0	0	0	0	0	0	0	0	0	0	0	0	0	0	0
cptac_cbttc	7316-485-T-347672	Male	10	21	1	0	0	0	0	0	KIAA1549--BRAF	0	0	0	0	0	0	0	0	0	0	0	0	0	0	0	0	0	0	0	0	0	0	0	0	0	0	0	0	0	0	0	0	0	0	0	0	0	0
cptac_cbttc	7316-487-T-324062	Male	1	35	4	0	0	0	0	0	KIAA1549--BRAF	0	0	0	0	0	0	0	0	0	0	0	0	0	0	0	0	0	0	L615I	0	0	0	0	0	0	0	0	0	0	0	0	0	0	0	0	0	0	0
pbta_all	7316-489-T-324094	Female	0	15	1	0	0	0	0	0	0	0	0	0	0	0	0	0	0	0	0	0	0	0	0	0	0	0	0	0	0	0	0	0	0	0	0	0	0	0	0	0	0	0	0	S1651T V2113G G2055R	0	0	0
cptac_cbttc	7316-490-T-324113	Male	12	21	1	0	0	0	0	0	0	0	0	0	0	0	0	0	0	0	0	0	0	0	0	0	0	0	0	0	0	0	0	0	0	0	0	0	0	0	0	0	0	0	0	0	0	0	0
cptac_cbttc	7316-495-T-324198	Male	3	8	2	0	0	0	0	0	KIAA1549--BRAF	0	0	0	0	0	0	0	0	0	0	0	0	0	0	E825D M1761T D1155A	0	0	0	0	0	0	0	0	0	0	0	0	0	0	0	0	0	0	0	0	0	0	0
cptac_cbttc	7316-496-T	Female	5	11	1	0	0	0	0	0	0	0	0	0	0	0	0	0	0	0	0	0	0	0	0	0	0	0	0	0	0	0	0	0	0	0	0	0	0	0	0	0	0	0	0	0	0	0	0
pbta_all	7316-497-T-324238	Male	19	48	1	0	0	0	L844F	0	0	0	0	0	0	0	0	0	0	0	0	0	0	0	0	0	0	0	0	0	0	0	0	0	0	0	0	0	0	0	0	0	0	0	0	0	0	0	0
pbta_all	7316-498-T-324254	Male	1	30	1	0	0	0	0	0	0	0	0	0	0	0	0	0	0	0	0	0	0	0	0	R3241H	0	0	0	0	0	0	0	0	0	0	0	0	0	0	0	0	0	0	0	0	0	0	0
cptac_cbttc	7316-499-T-324271	Male	1	9	2	0	0	0	0	0	V600E	0	0	0	0	0	0	0	0	0	0	0	0	0	0	0	0	0	0	0	0	0	0	0	0	0	0	0	0	0	0	0	0	0	0	0	0	0	0
pbta_all	7316-4-T-4154	Female	0	20	3	0	0	0	0	0	0	0	0	0	0	0	0	0	0	0	0	0	0	0	0	P3345S	0	0	0	0	0	0	0	0	0	0	0	0	0	0	0	0	0	0	0	0	0	0	F2695L
pbta_all	7316-502-T-331285	Female	0	11	3	0	0	0	0	0	0	0	0	0	0	0	0	0	0	0	0	0	0	0	0	A3518T	0	0	0	0	0	0	0	CLIP1--ROS1	0	0	0	0	0	0	0	0	0	0	0	0	0	0	0
pbta_all	7316-506-T-331345	Female	1	23	1	0	0	0	0	0	0	0	0	0	0	0	0	0	0	0	0	0	0	0	0	V2899L	0	0	0	0	0	0	0	0	0	0	0	0	0	0	0	0	0	0	0	0	0	0	0
pbta_all	7316-50-T	Male	10	7	1	0	0	0	0	0	FAM131B--BRAF BRAF--TPK1	0	0	0	0	0	0	0	0	0	0	0	0	0	0	0	0	0	0	0	0	0	0	0	0	0	0	0	0	0	0	0	0	0	0	0	0	0	0
pbta_all	7316-515-T-331492	Female	7	14063	68	R213* R181C K139N	0	D2326Y E1365* E1643D L291F L1612I	S2751I D1069A	G3919D L3469R MUTATED G442V C391* R380L	S465Y S446L	X85_splice D115A MUTATED	R110Q	X373_splice	0	A481V R46I	R35H	0	V146I	M280I D1644N R1795C C644Y G1642D	R451H	MUTATED K104N	R1264* P1029Q	T32291I S30162P G29697* D24037G T20683A G19312D A17980V V15347G P14718H MUTATED R13963C P12029S P11188S MUTATED K8503N T5922A V134M R30944H T25589A S25380F D24850G P23703S P23444T I23402V R23371C A19827V P14769L A14291V R14069* MUTATED V8287L G7180* L6332I A32826D T32173A R31072H P26014S L15027M	A730T E447K X1059_splice L633M	P5041S L4884I L2911I S2171F A1963D T5537P A5418V G4889C E1286K L5566I	S1690N P449H S400I MUTATED	0	R1826H R1496* R388Q	R717W A1762T R2547I F2393L A2415V Y2755H G2777C MUTATED	G2126R L1059I S223I F628L G92C P62L S2432N	N601T R1355W	R1726H R1578C G323V	E2030K T722M A1955S W1817*	0	R635I G1234V Q1404*	G120E	Y545H R1624*	V1669A R1514* A1412T	R12194* T9175A T7553A G5546* W3293* S11411Y P13716H D9129_V9130delinsEM S5387Y R3305M	R844*	S1054F	P1302H MUTATED E648K T78M L636I	0	0	A818S S2103Y Y1599C G2308D	0	S275N	D5286Y G4604C G4470C A3870S K1988N G1585E V153M S4486N
pbta_all	7316-516-T-331505	Male	6	17	1	0	0	0	0	0	KIAA1549--BRAF	0	0	0	0	0	0	0	0	0	0	0	0	0	0	0	0	0	0	0	0	0	0	0	0	0	0	0	0	0	0	0	0	0	0	0	0	0	0
pbta_all	7316-51-T-39311	Male	4	28	1	0	0	0	0	0	0	0	0	0	0	0	0	0	0	0	0	0	0	0	0	0	0	0	0	0	0	0	0	0	0	0	0	0	0	0	0	0	0	0	0	0	0	0	0
pbta_all	7316-521-T-331580	Male	12	37	2	P278L	0	0	0	0	0	0	0	0	0	0	0	0	0	0	0	0	0	0	0	0	0	0	0	0	0	0	0	0	0	0	0	0	0	0	0	0	0	0	0	0	0	0	0
pbta_all	7316-523-T-331610	Female	0	31	1	0	0	0	0	0	0	0	0	0	0	0	0	0	0	0	0	0	0	0	0	0	0	0	0	0	0	0	0	0	0	0	0	0	0	0	0	0	0	0	0	0	0	0	0
pbta_all	7316-525-T-331640	Female	1	12	2	0	0	0	0	0	0	0	0	0	0	0	0	0	0	0	0	0	0	0	0	0	0	0	0	0	0	0	0	0	0	0	0	0	0	0	0	0	0	0	0	0	0	0	0
pbta_all	7316-535-T-331790	Male	3	17	0	0	0	0	0	0	0	0	0	0	0	0	0	0	0	0	0	0	0	0	0	0	0	0	0	0	0	0	0	0	0	0	0	0	0	0	0	0	0	0	0	0	0	0	0
pbta_all	7316-553-T-332440	Male	7	20	1	0	0	0	0	0	0	0	0	0	0	0	0	0	0	0	0	0	0	0	0	0	0	0	0	0	0	0	0	0	0	0	0	0	0	0	0	0	0	0	0	0	0	0	0
pbta_all	7316-556-T-332485	Male	12	23	2	0	0	0	0	G4457D	0	0	0	0	0	0	0	0	0	0	0	0	0	0	0	0	0	0	0	0	0	0	0	0	0	0	0	0	0	0	0	0	0	0	0	0	0	0	0
pbta_all	7316-561-T-336208	Female	17	9	1	0	0	0	0	0	0	0	0	0	0	0	0	0	0	0	0	0	0	0	0	0	0	0	0	0	0	0	0	0	0	0	0	0	0	0	0	0	0	0	0	0	0	0	0
pbta_all	7316-5-T	Male	7	21	0	0	0	0	0	0	0	0	0	0	0	0	0	0	0	0	0	0	0	0	0	0	0	0	0	0	0	0	0	0	0	0	0	0	0	0	0	0	0	0	0	0	0	0	0
pbta_all	7316-641-T-338727	Female	20	45	1	0	0	0	0	0	0	0	0	0	0	0	0	0	0	0	0	0	0	0	0	0	0	0	0	0	0	0	0	0	0	0	0	0	0	0	0	0	0	0	0	0	0	0	0
pbta_all	7316-642-T-338742	Male	6	11	1	0	0	0	X2657_splice	0	0	0	0	0	0	0	0	0	0	0	0	0	0	0	0	0	0	0	0	0	0	0	0	0	0	0	0	0	0	0	0	0	0	0	0	0	0	0	0
pbta_all	7316-643-T-338757	Male	3	3	1	0	0	0	0	0	KIAA1549--BRAF	0	0	0	0	0	0	0	0	0	0	0	0	0	0	0	0	0	0	0	0	0	0	0	0	0	0	0	0	0	0	0	0	0	0	0	0	0	0
pbta_all	7316-644-T-338772	Male	7	25	5	G245D	0	0	X2624_splice	0	0	0	0	0	K28M	0	0	0	E542K	0	0	0	0	0	0	0	0	0	0	0	0	0	0	0	0	0	0	0	0	T11535M	0	0	0	0	0	0	0	0	0
pbta_all	7316-658-T-338982	Female	3	6	1	0	0	0	W221*	0	0	0	0	0	0	0	0	0	0	0	0	0	0	0	0	0	0	0	0	0	0	0	0	0	0	0	0	0	0	0	0	0	0	0	0	0	0	0	0
pbta_all	7316-659-T-339017	Female	17	22	3	0	0	0	0	KMT2C--KMT2C	0	0	0	0	0	0	0	0	0	0	0	0	0	0	0	0	0	0	0	0	0	0	0	0	0	0	0	0	0	0	0	0	0	0	0	0	0	0	0
pbta_all	7316-666-T-339122	Male	15	11	1	0	0	0	0	0	KIAA1549--BRAF	0	0	0	0	0	0	0	0	0	0	0	0	0	0	0	0	0	0	0	0	0	0	0	0	0	0	0	0	0	0	0	0	0	0	0	0	0	0
pbta_all	7316-670-T-339182	Female	2	37	2	0	0	0	0	0	0	0	0	0	0	0	0	0	0	0	0	0	0	0	0	0	0	0	0	0	0	0	0	0	0	0	0	0	0	0	0	0	0	0	0	0	0	0	0
pbta_all	7316-676-T-339272	Male	11	22	2	0	0	0	0	P4273Sfs*42 P4273Sfs*42 D2311*	0	0	0	0	0	0	0	0	0	0	0	0	0	0	0	0	0	0	0	0	0	0	0	0	0	0	0	0	0	0	0	0	0	0	0	0	0	0	0
pbta_all	7316-681-T-339367	Male	6	10	1	0	0	0	0	0	V600E	0	0	0	0	0	0	0	0	0	0	0	0	0	0	0	0	0	0	0	0	0	0	0	0	0	0	0	0	0	0	0	0	0	0	0	0	0	0
pbta_all	7316-70-T	Male	17	7	0	0	0	0	0	0	0	0	0	0	0	0	0	0	0	0	0	0	0	0	0	0	0	0	0	0	0	0	0	0	0	0	0	0	0	0	0	0	0	0	0	0	0	0	0
gnos_cbttc	7316-71-T	Male	7	20	2	0	0	0	0	0	0	0	0	0	0	0	0	0	0	0	A289V P596L	0	0	0	0	0	0	0	0	0	0	0	0	0	0	0	0	0	R976*	0	0	0	0	0	0	0	0	0	0
pbta_all	7316-725-T-340027	Male	2	8	1	0	0	0	0	0	0	0	0	0	0	0	0	0	0	0	0	0	0	0	0	0	0	0	0	0	0	0	0	0	0	0	0	0	0	0	0	0	0	0	0	0	0	0	A1852T
pbta_all	7316-726-T-340042	Female	7	32	3	0	0	0	0	0	A598_T599insV	0	0	0	0	0	0	0	0	0	0	0	0	0	0	0	0	0	0	0	0	0	0	0	0	0	0	0	0	0	0	0	0	0	0	0	0	0	0
pbta_all	7316-727-T-340057	Male	12	39	3	0	0	0	0	0	0	0	0	0	0	0	0	0	0	0	0	0	0	0	0	V2284M	0	0	0	0	0	0	0	0	0	0	0	0	0	MUTATED	0	0	0	0	0	0	0	0	0
pbta_all	7316-729-T-340087	Female	10	30	0	0	0	0	0	0	0	0	0	0	0	0	0	0	0	0	0	0	0	0	0	0	0	0	0	0	0	0	0	0	0	0	0	0	0	0	0	0	0	0	0	0	0	0	0
pbta_all	7316-733-T-340147	Female	9	10	1	0	0	0	0	0	KIAA1549--BRAF	0	0	0	0	0	0	0	0	0	0	0	0	0	0	0	0	0	0	0	0	0	0	0	0	0	0	0	0	0	0	0	0	0	0	0	0	0	0
pbta_all	7316-735-T-341030	Male	7	24	1	0	0	0	0	0	0	0	0	0	0	0	0	0	0	0	0	0	0	0	0	0	0	0	0	0	0	0	0	0	0	0	0	0	0	0	0	0	0	0	0	0	0	0	0
pbta_all	7316-739-T-341090	Male	11	36	2	0	0	0	0	0	0	0	R760H	0	0	0	0	0	0	0	0	0	0	0	0	0	0	0	0	0	0	0	0	0	0	0	0	0	0	0	0	0	0	0	0	0	0	0	0
pbta_all	7316-73-T-56395	Female	0	12	1	0	0	0	0	0	0	0	0	0	0	0	0	0	0	0	0	0	0	0	0	0	0	0	0	0	0	0	0	0	0	0	0	0	0	0	0	0	0	0	0	0	0	0	0
pbta_all	7316-740-T-341915	Female	3	5	1	0	0	0	0	0	0	0	0	0	0	0	0	0	0	0	0	0	0	0	0	M1362V	0	0	0	0	0	0	0	0	0	0	0	0	0	0	0	0	0	0	0	0	0	0	0
pbta_all	7316-741-T-341931	Male	13	17	0	0	0	0	0	0	0	0	0	0	0	0	0	0	0	0	0	0	0	0	0	0	0	0	0	0	0	0	0	0	0	0	0	0	0	0	0	0	0	0	0	0	0	0	0
pbta_all	7316-746-T-342004	Male	2	14	1	0	0	0	0	0	0	0	0	0	0	0	0	0	0	0	0	0	0	0	0	0	0	0	0	0	0	0	0	0	0	0	0	0	0	0	0	0	0	0	0	G2116W	0	0	0
pbta_all	7316-747-T-342020	Male	7	32	3	0	0	0	0	0	0	0	0	0	0	0	0	0	0	0	0	0	0	0	0	M1362V	0	0	0	0	0	0	0	0	0	0	0	0	0	0	0	0	0	0	0	0	0	0	0
pbta_all	7316-76-T-57660	Male	3	76	2	0	0	0	0	0	0	0	0	0	0	0	0	0	0	0	0	0	R1275Q	0	0	0	0	0	0	0	0	0	0	0	0	0	0	0	0	0	0	0	0	0	0	0	0	0	D1168Y
cptac_cbttc	7316-77-T	Male	12	11	2	0	0	0	0	0	0	0	0	0	0	0	0	0	H1047R	0	0	0	0	0	0	0	0	0	0	0	0	0	0	0	0	0	0	0	0	0	0	0	0	0	0	0	0	0	0
pbta_all	7316-80-T-59364	Male	4	15	2	0	0	0	0	0	0	0	0	0	0	0	0	0	0	0	0	0	0	0	0	0	0	0	0	0	0	0	0	0	0	0	0	0	K175Rfs*40	0	0	0	0	0	0	0	0	0	0
pbta_all	7316-820-T-358442	Female	0	14	1	0	0	0	0	C391* R380L	0	0	0	0	0	0	0	0	0	0	0	0	0	0	0	0	0	0	0	0	0	0	0	0	0	0	0	0	0	0	0	0	0	0	0	0	0	0	0
pbta_all	7316-85-T-61498	Male	2	9	1	0	0	0	0	0	V600E	0	0	0	0	0	0	0	0	0	0	0	0	0	0	0	0	0	0	0	0	0	0	0	0	0	0	0	0	0	0	0	0	0	0	0	0	0	0
pbta_all	7316-85-T-61659-CL-adh	Male	2	19	4	0	0	0	0	0	V600E	0	0	0	0	0	0	0	0	0	0	0	0	0	0	F1914L V1321L L2586I	0	0	0	0	0	0	0	0	0	0	0	0	0	0	0	0	0	0	0	0	0	0	A1320T L2567F
pbta_all	7316-85-T-61659-CL-susp	Male	2	20	3	0	0	0	0	0	V600E	0	0	0	0	0	0	0	0	0	0	0	0	0	0	0	0	0	0	0	0	0	0	0	0	0	0	0	0	P11032L	0	0	0	0	0	A2027G	0	0	0
pbta_all	7316-870-T	Female	10	21	2	0	0	0	0	0	V600E	0	0	0	0	0	0	0	0	0	0	0	0	0	0	0	0	0	0	0	0	0	0	0	0	0	0	0	0	0	0	0	0	0	0	0	0	0	0
pbta_all	7316-871-T-344754	Male	4	21	2	0	0	0	0	0	0	0	0	0	0	0	0	0	0	0	0	0	0	0	0	0	0	0	0	E2039K	0	0	0	0	0	0	0	0	0	0	0	0	0	0	0	0	0	0	0
cptac_cbttc	7316-872-T-344771	Male	6	14	2	0	0	0	0	0	0	0	0	0	0	0	0	0	0	0	0	0	0	0	0	0	0	0	Y1688Lfs*24	0	0	0	0	0	0	0	0	0	0	0	0	0	0	0	0	0	0	0	0
cptac_cbttc	7316-873-T-344789	Male	1	10	0	0	0	0	0	0	0	0	0	0	0	0	0	0	0	0	0	0	0	0	0	0	0	0	0	0	0	0	0	0	0	0	0	0	0	0	0	0	0	0	0	0	0	0	0
pbta_all	7316-874-T-344804	Female	2	25	1	0	0	0	0	0	KIAA1549--BRAF	0	0	0	0	0	0	0	0	0	0	0	0	0	0	0	0	0	0	0	0	0	0	0	0	0	0	0	0	0	0	0	0	0	0	0	0	0	0
cptac_cbttc	7316-875-T-344821	Female	2	15	2	0	0	0	0	0	0	0	0	0	0	0	0	0	0	0	0	0	0	0	0	A696D	0	0	0	0	0	0	0	0	0	0	0	0	0	0	0	0	0	0	0	S1492R	0	0	0
cptac_cbttc	7316-878-T-344873	Female	4	51	1	0	0	0	0	0	0	0	0	0	0	0	0	0	0	0	0	0	0	0	0	0	0	0	0	0	0	0	0	P1929Q	0	0	0	0	0	0	0	0	0	0	0	0	0	0	0
pbta_all	7316-87-T-62332	Male	1	21	1	0	0	0	0	0	0	0	0	0	0	0	0	0	0	0	0	0	0	0	0	0	0	0	0	0	0	0	0	0	0	0	0	0	0	0	0	0	0	0	0	G2038V	0	0	0
cptac_cbttc	7316-880-T-344906	Female	11	40	4	0	0	0	0	0	0	0	0	0	0	0	0	0	H1047R	0	0	0	0	0	0	0	0	0	0	0	0	0	0	0	0	0	0	0	A603Pfs*66	0	0	A295P	0	0	0	0	0	0	0
cptac_cbttc	7316-882-T-344942	Male	17	21	2	0	0	0	0	0	0	0	0	0	0	0	0	0	0	0	0	0	0	0	0	0	0	0	0	0	0	0	0	0	0	0	0	0	0	0	0	0	0	0	0	S1651T	0	0	0
cptac_cbttc	7316-883-T-344957	Male	3	30	2	0	0	0	0	0	0	0	0	0	0	0	0	0	0	0	0	0	0	0	0	0	0	0	0	0	0	0	0	0	0	0	0	0	0	0	0	0	0	0	0	R1641T	0	0	0
cptac_cbttc	7316-884-T-344976	Female	14	37	4	0	0	0	0	0	V600E	0	0	0	0	0	0	0	0	0	0	0	0	0	0	D4180H	0	0	0	0	0	0	0	0	0	0	0	0	0	0	0	0	L7R	0	0	0	0	0	0
pbta_all	7316-88-T-62763	Male	14	17	1	0	0	0	0	0	0	0	0	0	0	0	0	0	0	0	0	0	0	0	0	E3463D A4013T F1914L M3961V	0	0	0	0	0	0	0	0	0	0	0	0	0	0	0	0	0	0	0	0	0	0	0
cptac_cbttc	7316-891-T-345093	Female	14	29	6	0	0	0	0	0	KIAA1549--BRAF	0	0	0	0	0	0	0	P104R	0	0	0	0	0	0	L1032V P2161L	0	0	0	0	0	0	0	0	0	0	0	0	0	P2645L	0	0	0	0	0	H1812P	0	0	0
cptac_cbttc	7316-892-T-345110	Male	1	7	0	0	0	0	0	0	0	0	0	0	0	0	0	0	0	0	0	0	0	0	0	0	0	0	0	0	0	0	0	0	0	0	0	0	0	0	0	0	0	0	0	0	0	0	0
pbta_all	7316-894-T-345144	Female	0	8	0	0	0	0	0	0	0	0	0	0	0	0	0	0	0	0	0	0	0	0	0	0	0	0	0	0	0	0	0	0	0	0	0	0	0	0	0	0	0	0	0	0	0	0	0
pbta_all	7316-895-T-345161	Female	4	25	0	0	0	0	0	0	0	0	0	0	0	0	0	0	0	0	0	0	0	0	0	0	0	0	0	0	0	0	0	0	0	0	0	0	0	0	0	0	0	0	0	0	0	0	0
pbta_all	7316-896-T-345178	Male	3	7	2	0	0	0	0	0	KIAA1549--BRAF	0	0	0	0	0	0	0	0	0	0	0	0	0	0	E3463D	0	0	0	0	0	0	0	0	0	0	0	0	0	0	0	0	0	0	0	0	0	0	0
cptac_cbttc	7316-897-T-345197	Male	8	23	1	0	0	0	0	0	0	0	0	0	0	0	0	0	0	0	0	0	0	0	0	0	0	0	0	0	0	0	0	0	0	0	0	0	0	0	0	0	0	0	0	0	0	0	0
pbta_all	7316-898-T-345214	Male	6	19	0	0	0	0	0	0	0	0	0	0	0	0	0	0	0	0	0	0	0	0	0	0	0	0	0	0	0	0	0	0	0	0	0	0	0	0	0	0	0	0	0	0	0	0	0
cptac_cbttc	7316-89-T-63187	Male	17	8	1	0	0	0	0	0	0	0	0	0	0	0	0	0	0	0	0	0	0	0	0	0	0	0	0	0	0	0	0	0	0	0	0	0	0	0	0	0	0	0	0	0	0	0	0
pbta_all	7316-901-T-345263	Female	12	3733	20	X261_splice X187_splice	0	0	X2214_splice	0	0	0	0	0	0	0	0	0	0	0	0	0	0	N8803S S8425N G7999R X31707_splice X23138_splice X19976_splice X17961_splice X16953_splice X16350_splice X5073_splice X1321_splice X22843_splice X18883_splice X33589_splice X33391_splice X33289_splice X32010_splice X31508_splice X31407_splice X29835_splice X29632_splice X22777_splice X22155_splice X19876_splice X19578_splice X19478_splice X17668_splice X17569_splice X17247_splice X16550_splice X9…	X1487_splice X194_splice X255_splice X378_splice	M1298I	0	0	0	0	X1824_splice	0	A1771D X1668_splice	0	0	X721_splice X1289_splice	0	X1230_splice	0	0	X3621_splice	0	0	X1261_splice X1192_splice X1149_splice X1094_splice X584_splice	0	0	X400_splice	0	E3951D
pbta_all	7316-903-T-345298	Female	18	107	5	0	0	D1714V	Q948* M2569*	0	0	0	0	0	K28M	0	0	0	0	0	0	0	0	0	0	0	0	0	0	0	0	0	0	0	0	0	0	0	0	N952S	0	0	0	0	0	0	0	0	0
cptac_cbttc	7316-905-T-345332	Female	8	14	2	0	0	0	0	0	KIAA1549--BRAF BRAF--KIAA1549	0	0	0	0	0	0	0	0	0	0	0	0	K12992I	0	0	0	0	0	0	0	0	0	0	0	0	0	0	0	0	0	0	0	0	0	0	0	0	0
pbta_all	7316-906-T-345350	Female	8	18	1	R248Q	0	0	0	0	0	0	0	0	0	0	0	0	0	0	0	0	0	0	0	0	0	0	0	0	0	0	0	0	0	0	0	0	0	0	0	0	0	0	0	0	0	0	0
pbta_all	7316-908-T-345382	Male	13	28	3	0	0	0	0	0	0	0	0	0	0	0	0	0	0	0	0	0	0	0	0	0	0	0	0	0	0	0	0	0	0	0	0	0	0	0	0	0	0	0	0	P1689H	0	0	0
cptac_cbttc	7316-913-T-345467	Female	21	86	2	0	0	0	0	0	0	0	0	0	0	0	0	0	0	0	0	0	0	0	0	0	0	0	0	0	0	0	0	0	0	0	0	0	0	0	0	N848K	0	0	0	0	0	0	V2135M
cptac_cbttc	7316-913-T-345474-CL-adh	Female	21	93	4	0	0	0	0	0	0	0	0	0	0	0	0	0	0	0	0	0	0	0	0	V1816M	0	0	0	0	0	0	0	0	0	0	0	0	0	0	0	0	0	0	0	R2018T	0	0	L2567F
cptac_cbttc	7316-913-T-345474-CL-susp	Female	21	93	2	0	0	0	0	0	0	0	0	0	0	0	0	0	0	0	0	0	0	0	0	0	0	0	0	0	0	0	0	0	0	0	0	0	0	0	0	0	0	0	0	A2027G S1800G	0	0	F2695L V3807M
cptac_cbttc	7316-914-T-345486	Female	10	16	0	0	0	0	0	0	0	0	0	0	0	0	0	0	0	0	0	0	0	0	0	0	0	0	0	0	0	0	0	0	0	0	0	0	0	0	0	0	0	0	0	0	0	0	0
pbta_all	7316-917-T-345535	Male	4	34	3	0	0	0	0	0	0	0	0	0	0	0	0	0	0	0	0	0	0	0	0	0	0	0	0	0	0	0	0	0	0	0	0	0	0	0	0	0	0	0	0	0	0	0	F2695L A1852T
cptac_cbttc	7316-918-T-345552	Male	1	43	4	0	0	0	0	Q1872R	0	0	0	0	0	0	0	0	0	0	0	0	0	V13000M	0	0	0	0	D843H	0	0	0	0	0	0	0	0	0	0	0	0	0	0	0	0	0	0	0	0
cptac_cbttc	7316-91-T-64028	Male	6	8	1	0	0	0	0	0	0	0	0	0	0	0	0	0	0	0	0	0	0	0	0	0	0	0	0	0	0	0	0	0	0	0	0	0	0	0	0	0	0	0	0	0	0	0	0
pbta_all	7316-921-T-345605	Female	4	9	1	0	0	0	0	0	0	0	0	0	0	0	0	0	0	0	0	0	0	0	0	0	0	0	0	0	0	0	0	0	0	0	0	0	0	0	0	0	0	0	0	0	0	0	0
pbta_all	7316-922-T	Female	1	11	0	0	0	0	0	0	0	0	0	0	0	0	0	0	0	0	0	0	0	0	0	0	0	0	0	0	0	0	0	0	0	0	0	0	0	0	0	0	0	0	0	0	0	0	0
pbta_all	7316-923-T-345637	Male	15	63	4	0	0	0	0	0	0	0	0	0	0	0	0	0	0	0	0	0	0	MUTATED	0	0	0	0	0	0	0	0	0	0	0	0	0	0	0	0	0	0	0	0	0	S1492R	0	0	0
pbta_all	7316-924-T-345654	Female	2	24	3	0	0	0	0	0	KIAA1549--BRAF	0	0	0	0	0	0	0	0	0	0	0	0	0	0	D990E	0	0	0	0	0	0	0	0	0	0	0	0	0	0	0	0	0	0	0	0	0	0	0
pbta_all	7316-929-T-345739	Female	8	46	2	0	0	0	0	0	0	0	0	0	0	0	0	0	0	0	0	0	0	0	0	D990E	0	0	0	0	0	0	0	0	0	0	0	0	0	0	0	0	0	0	0	0	0	0	0
pbta_all	7316-92-T-64452	Male	5	15	2	0	0	0	0	0	0	0	0	0	0	0	0	0	0	0	0	0	0	0	0	0	0	0	0	0	0	0	0	0	0	0	0	0	0	0	0	0	0	0	0	A2027G	0	0	0
cptac_cbttc	7316-931-T-345775	Male	9	48	5	R213*	0	0	0	0	0	0	0	0	0	0	0	0	0	0	0	0	0	0	0	0	0	0	0	0	0	0	0	0	0	0	0	0	0	0	0	0	0	0	0	S2108Y	0	0	A1320T M2513V
cptac_cbttc	7316-932-T-345792	Male	13	13	3	0	0	0	0	0	V600E	0	0	0	0	0	0	0	0	0	0	0	0	0	0	0	0	0	0	0	0	0	0	0	0	0	0	LRRFIP1--ARID1B	0	0	0	0	0	0	0	0	0	0	0
cptac_cbttc	7316-934-T-345825	Female	17	19	3	0	0	0	0	0	V600E	0	0	0	0	0	0	0	0	0	0	0	0	0	0	0	0	0	0	0	0	0	0	0	0	0	0	S455A	0	0	0	0	0	0	0	0	0	0	0
pbta_all	7316-935-T-379754	Male	17	48	2	0	0	0	0	0	0	0	0	0	0	0	0	0	0	0	0	0	0	A4557S	0	E3463D	0	0	0	0	0	0	0	0	0	0	0	0	0	0	0	0	0	0	0	0	0	0	0
cptac_cbttc	7316-936-T-345860	Female	10	27	2	0	0	0	0	0	0	0	0	0	0	0	0	0	0	0	0	0	0	0	0	0	0	0	0	0	0	0	0	0	0	0	0	0	0	0	0	0	0	0	0	Y2033S	0	0	0
cptac_cbttc	7316-937-T	Male	12	27	2	0	0	0	0	N2842Kfs*2	0	0	0	0	0	0	0	0	0	0	0	0	0	0	0	0	0	0	0	0	0	0	0	0	0	0	0	0	0	0	0	0	0	0	0	0	0	0	0
cptac_cbttc	7316-938-T-345894	Male	19	35	3	0	0	0	0	0	KIAA1549--BRAF	0	0	0	0	0	0	0	0	0	0	0	0	0	0	0	0	0	0	0	0	0	0	0	0	0	0	0	0	0	0	0	0	0	0	A818S	0	0	0
cptac_cbttc	7316-944-T-345996	Male	1	25	2	0	0	0	0	0	V600E	0	0	0	0	0	0	0	0	0	0	0	0	0	0	0	0	0	0	0	0	0	0	0	0	0	0	0	0	S13834R	0	0	0	0	0	0	0	0	0
cptac_cbttc	7316-946-T-346029	Male	12	34	3	0	0	0	0	0	0	0	0	0	0	0	0	0	0	0	0	0	0	0	0	A3338V	0	0	0	0	0	0	0	0	0	0	0	0	0	0	0	0	0	0	0	A818S	0	0	0
pbta_all	7316-948-T-346062	Male	13	35	2	0	0	0	0	0	0	0	0	0	0	0	0	0	0	0	0	0	0	0	0	E3463D M1778T	0	0	0	0	0	0	0	0	0	0	0	0	0	0	0	0	0	0	0	0	0	0	F2695L I2795V
cptac_cbttc	7316-949-T-346079	Male	8	11	1	0	0	0	0	0	0	0	0	0	0	0	0	0	0	0	0	0	0	0	0	0	0	0	0	0	0	0	0	0	0	0	0	0	0	0	0	0	0	0	0	G1892V	0	0	0
pbta_all	7316-94-T-65307	Female	13	14	0	0	0	0	0	0	0	0	0	0	0	0	0	0	0	0	0	0	0	0	0	0	0	0	0	0	0	0	0	0	0	0	0	0	0	0	0	0	0	0	0	0	0	0	0
pbta_all	7316-950-T-346096	Female	1	21	2	0	0	0	0	0	0	0	0	0	0	0	0	0	0	0	0	0	0	0	0	D990E V3209L	0	0	0	0	0	0	0	0	0	0	0	0	0	0	0	0	0	0	0	0	0	0	0
pbta_all	7316-952-T-346132	Female	4	19	2	0	0	0	0	0	0	0	0	0	0	0	0	0	0	0	0	0	0	0	0	D736A	0	0	0	0	0	0	0	0	0	0	0	0	0	A11140T	0	0	0	0	0	0	0	0	0
cptac_cbttc	7316-954-T-346166	Female	4	10	1	0	0	0	0	0	KIAA1549--BRAF	0	0	0	0	0	0	0	0	0	0	0	0	0	0	0	0	0	0	0	0	0	0	0	0	0	0	0	0	0	0	0	0	0	0	0	0	0	0
pbta_all	7316-956-T-346200	Female	5	19	2	R273C	0	0	0	0	0	0	STAG2--AC092266.1/LSINCT5	0	0	0	0	0	0	0	0	0	0	0	0	0	0	0	0	0	0	0	0	0	0	0	0	0	0	0	0	0	0	0	0	0	0	0	0
pbta_all	7316-95-T-65745	Female	15	56	3	R175H	0	0	0	0	0	0	0	0	0	0	0	0	0	0	0	0	0	A12280Kfs*11	0	0	0	0	0	0	0	0	0	0	0	0	0	0	E1272Kfs*22 E1272Kfs*22	0	0	0	0	0	0	0	0	0	0
pbta_all	7316-966-T-346368	Male	21	18	1	0	0	0	0	0	0	0	0	0	0	0	0	0	0	0	0	0	0	0	0	0	0	0	0	0	0	0	0	0	0	0	0	0	0	0	0	0	0	0	0	0	0	0	0
pbta_all	7316-96-T-66155	Female	5	20	2	0	0	0	0	0	0	0	0	0	0	0	0	0	0	0	0	0	0	0	0	L2206P	0	0	0	0	0	0	0	0	0	0	0	0	0	0	0	0	0	0	0	0	0	0	0
pbta_all	7316-97-T-66579	Female	16	5	1	0	0	0	0	0	V504_R506dup	0	0	0	0	0	0	0	0	0	0	0	0	0	0	0	0	0	0	0	0	0	0	0	0	0	0	0	0	0	0	0	0	0	0	0	0	0	0
pbta_all	7316-9-T-7029	Male	11	17	1	0	0	0	0	0	V600E	0	0	0	0	0	0	0	0	0	0	0	0	0	0	0	0	0	0	0	0	0	0	0	0	0	0	0	0	0	0	0	0	0	0	0	0	0	0
pbta_all	A03942-T	Female	3	33	3	0	0	0	0	0	0	0	0	0	K28M	0	0	0	0	0	0	0	0	0	0	0	0	0	0	0	0	0	0	0	0	0	0	0	0	0	0	0	0	0	0	0	0	0	0
pbta_all	A05262-T	Female	4	24	5	R213* G245S	0	0	0	0	0	0	0	0	K28M	0	0	0	0	0	0	0	0	0	0	0	0	0	0	0	0	0	0	0	0	0	0	0	0	0	0	0	0	0	0	0	0	0	0
pbta_all	A07082-T	Male	8	32	1	A159P	0	0	0	0	0	0	0	0	0	0	0	0	0	0	0	0	0	0	0	0	0	0	0	0	0	0	0	0	0	0	0	0	0	0	0	0	0	0	0	0	0	0	0
pbta_all	A07150-T	Male	6	3	4	A159P	0	0	0	0	0	0	0	0	K28M	0	0	0	0	0	0	0	0	0	0	0	0	0	0	0	0	0	0	0	0	0	0	0	0	0	0	PDGFRA--FIP1L1	0	0	0	0	0	0	0
pbta_all	A08692-T	Male	12	122	6	0	0	W2001*	0	0	0	0	0	0	K28M	0	0	0	0	0	0	0	0	P6580H	0	0	0	0	0	ZNF141--ATM	0	0	0	0	0	0	0	0	0	0	0	0	0	0	0	0	0	0	0
pbta_all	A08732-T	Female	6	36	5	R282W	0	0	0	0	0	0	0	K567E	K28M	0	0	0	0	0	0	0	0	0	0	0	0	0	0	0	0	0	0	0	0	0	0	0	0	D4657Y	0	0	0	0	0	0	0	0	0
pbta_all	A08768-T	Male	13	20	2	V157L S37Y MUTATED	0	0	0	0	0	0	0	0	K28M	0	0	0	0	0	0	0	0	0	0	0	0	0	0	0	0	0	0	0	0	0	0	0	0	0	0	0	0	0	0	0	0	0	0
pbta_all	A08958-T	Female	6	27	3	R248W	0	A1812P	0	0	0	0	0	0	K28M	0	0	0	0	0	0	0	0	0	0	0	0	0	0	0	0	0	0	0	0	0	0	0	0	0	0	0	0	0	0	0	0	0	0
pbta_all	A09410-T	Male	24	42	5	R273H R110L	R132H	E2279*	0	0	0	0	0	0	0	FBXW7--DCLK2	0	0	0	0	0	0	0	P255H	0	0	0	0	0	0	0	0	0	0	0	0	0	0	0	0	0	0	0	0	0	0	0	0	0
pbta_all	A09446-T	Male	8	18	3	L265P	0	0	0	0	V600E	0	0	0	K28M	0	0	0	0	0	0	0	0	0	0	0	0	0	0	0	0	0	0	0	0	0	0	0	0	0	0	0	0	0	0	0	0	0	0
pbta_all	A09576-T	Male	9	45	4	R196P	0	K1357Dfs*4	0	0	0	0	0	0	K28M	0	0	0	0	0	0	0	0	0	0	0	0	0	0	0	0	0	0	0	0	0	0	0	0	0	0	0	0	0	ITPR1--TGFBR2	0	0	0	0
pbta_all	A09689-T	Male	4	23	3	C242Y K120E	0	0	0	0	0	0	0	0	K28M	0	0	0	0	0	0	0	0	0	0	0	0	0	0	0	0	0	0	0	0	0	0	0	0	0	0	0	0	0	0	0	0	0	0
pbta_all	A09985-T	Female	5	35	2	R273C N239S	0	0	0	0	0	0	0	0	K28M	0	0	0	0	0	0	0	0	0	0	0	0	0	0	0	0	0	0	0	0	0	0	0	0	0	0	0	0	0	0	0	0	0	0
pbta_all	A12398-T	Female	6	47	5	R282W	0	0	0	0	0	0	0	K567E	K28M	0	0	0	0	0	0	0	0	0	0	0	0	0	0	0	0	0	0	0	0	0	0	0	0	D4657Y	0	0	0	0	0	0	0	0	0
pbta_all	A12748-T	Female	3	22	2	R248Q	0	0	0	0	0	0	0	0	0	0	0	0	0	0	0	0	0	R11096H	0	0	0	0	0	0	0	0	0	0	0	0	0	0	0	0	0	0	0	0	0	0	0	0	0
pbta_all	A12911-T	Male	4	41	2	0	0	0	0	0	0	0	0	0	K28M	0	0	0	0	0	0	0	0	V19598L	0	0	0	0	0	0	0	0	0	0	0	0	0	0	0	0	0	0	0	0	0	0	0	0	0
pbta_all	A14449-T	Male	12	53	6	0	0	W2001* ATP7A--ATRX	0	0	0	0	0	G376R	K28M	0	0	0	0	0	R108K	0	0	0	0	0	0	0	0	0	0	0	0	0	0	0	0	0	0	0	0	0	0	0	0	0	0	0	0
pbta_all	A14565-T	Male	8	27	1	0	0	0	G629R C1945_M1949del	0	0	0	0	0	0	0	0	0	0	0	0	0	0	0	0	0	0	0	0	0	0	0	0	0	0	0	0	0	0	0	0	0	0	0	0	0	0	0	0
pbta_all	A14567-T	Female	3	43	2	P278S	0	0	0	0	0	R142P G251* R335*	0	0	0	0	0	0	0	0	0	0	0	0	0	0	0	0	0	0	0	0	0	0	0	0	0	0	0	0	0	0	0	0	0	0	0	0	0
pbta_all	A14709-T	Male	11	34	4	R248Q	0	0	0	0	0	G36*	0	0	K28M	0	0	0	0	0	0	0	0	0	0	0	0	0	0	0	0	0	0	0	0	0	0	0	0	0	0	0	0	0	0	0	0	0	0
pbta_all	A15170-T	Female	3	17	1	0	0	0	0	0	0	0	0	0	K28M	0	0	0	0	0	0	0	0	0	0	0	0	0	0	0	0	0	0	0	0	0	0	0	0	0	0	0	0	0	0	0	0	0	0
pbta_all	A15726-T	Male	4	27	3	0	0	0	0	0	0	0	0	0	K28M	0	0	0	0	0	0	0	0	0	0	R247K	0	0	0	0	X419_splice S356del	0	0	0	0	0	0	0	0	0	0	0	0	0	0	0	0	0	0
pbta_all	A16405-T	Male	5	37	3	M246K	0	0	0	0	0	X70_splice	0	0	K28M	0	0	0	0	0	0	0	0	0	0	0	0	0	0	0	0	0	0	0	0	0	0	0	0	0	0	0	0	0	0	0	0	0	0
pbta_all	A16538-T	Female	3	26	3	V173M M66Ifs*57	0	0	0	0	0	0	0	0	K28M	0	0	0	0	0	0	0	0	0	0	0	0	0	0	0	0	0	0	0	0	0	0	0	0	0	0	PDGFRA--SPATA18/AC097522.1	0	0	0	0	0	0	0
pbta_all	A16915-T	Male	5	17	3	C135F R158P	0	0	0	0	0	T319*	0	0	K28M	0	0	0	0	0	0	0	0	0	0	0	0	0	0	0	0	0	0	0	0	0	0	0	0	0	0	0	0	0	0	0	0	0	0
pbta_all	A17096-T	Male	5	25	2	R175H	0	0	0	0	0	0	0	0	K28M	0	0	0	0	0	0	0	0	0	0	0	0	0	0	0	0	0	0	0	0	0	0	0	0	0	0	0	0	0	0	0	0	0	0
pbta_all	A17997-T	Female	7	30	4	0	0	R2111L	R1412I	0	0	0	0	0	K28M	0	0	0	E545K	0	0	0	0	0	0	0	0	0	0	0	0	0	0	0	0	0	0	0	0	0	0	0	0	0	0	0	0	0	0
pbta_all	A18552-T	Male	5	48	6	V157_R158del	0	0	0	0	0	PTEN--AL133232.1/RNU6-929P	0	0	K28M	0	0	0	H1047R	0	0	0	0	0	0	0	0	0	0	0	0	0	0	0	0	0	0	0	0	G11243W	0	0	0	0	0	0	0	0	0
pbta_all	A18777-T	Female	9	34	6	K132N	0	0	0	KMT2C--SFRP4/STARD3NL KMT2C--CALCR RALA--KMT2C	BRAF--FOXK1	0	0	0	K28M	0	0	0	0	0	0	0	0	0	0	0	0	0	0	0	0	0	0	0	0	0	0	G357del	0	0	0	0	0	0	0	0	0	0	0
pbta_all	A19015-T	Male	3	29	3	R213L	0	0	0	0	0	0	0	0	K28M	0	0	0	0	0	0	0	0	0	0	0	0	0	0	0	0	0	0	0	0	0	0	0	0	0	0	0	0	0	0	0	0	0	0
pbta_all	A19649-T-CL	Female	4	35	3	P151H	0	0	0	0	0	0	0	0	0	0	0	0	E545Q	0	0	0	0	0	0	0	0	0	0	0	R20*	0	0	0	0	0	0	0	0	0	0	0	0	0	0	0	0	0	0
pbta_all	A20091-T	Male	5	25	3	0	0	R81T	0	0	0	0	0	0	K28M	0	0	0	E545K	0	0	0	0	0	0	0	0	0	0	0	0	0	0	0	0	0	0	0	0	0	0	0	0	0	0	0	0	0	0
phgg_herby	HERBY_011	Female	12	16	3	0	0	E1702*	0	0	0	0	0	0	G35R	0	0	0	0	0	0	0	0	0	E145*	0	0	0	0	0	0	0	0	0	0	0	0	0	0	0	0	0	0	0	0	0	0	0	0
phgg_herby	HERBY_037	Female	11	15	3	H178*	0	K358*	0	0	0	0	0	0	K28M	0	0	0	0	0	0	0	0	0	0	0	0	0	0	0	0	0	0	0	0	0	0	0	0	0	0	0	0	0	0	0	0	0	0
phgg_herby	HERBY_051	Female	8	68	2	0	0	0	0	0	0	0	0	0	0	0	0	0	0	0	0	0	0	0	0	0	0	0	0	0	0	0	0	0	0	0	0	0	0	0	0	L19P	0	0	0	0	0	0	0
phgg_herby	HERBY_061	Male	3	12	1	0	0	0	0	0	0	0	0	0	0	0	0	0	0	0	0	0	0	0	0	0	0	0	C2485*	0	0	0	0	0	0	0	0	0	0	0	0	0	0	0	0	0	0	0	0
phgg_herby	HERBY_064	Female	3	17	1	0	0	0	0	0	0	0	0	0	0	0	0	0	0	0	0	0	0	0	0	0	0	0	0	0	0	0	0	0	0	0	0	0	0	0	0	C290Y	0	0	0	0	0	0	0
phgg_herby	HERBY_118	Female	12	14	4	R213*	0	E884*	0	0	0	0	0	0	K28M	0	0	0	0	0	0	0	0	0	0	0	0	0	0	0	0	0	0	0	0	0	0	0	0	0	0	A341D	0	0	0	0	0	0	0
glioma_mskcc_2019	P-0000223-T01-IM3	Female	17	5	4	H214R	R132S	T1821Qfs*7	0	0	0	0	0	0	0	0	0	I1292S	0	0	0	0	0	0	0	0	0	0	0	0	0	0	0	0	0	0	0	0	0	0	0	0	0	0	0	0	0	0	0
glioma_mskcc_2019	P-0000378-T01-IM3	Male	55	6	1	0	0	0	0	0	Promoter	0	0	0	0	0	0	0	0	0	0	0	0	0	0	0	0	0	0	0	0	0	0	0	0	0	0	0	0	0	0	0	0	0	0	0	0	0	0
glioma_mskcc_2019	P-0000486-T01-IM3	Female	35	4	3	0	R132H	0	0	0	Promoter	0	0	0	0	0	0	0	0	0	0	0	0	0	0	0	0	0	0	0	0	0	0	0	0	0	0	0	0	0	0	0	0	0	N938K	0	0	0	0
glioma_mskcc_2019	P-0000500-T01-IM3	Male	42	105	14	G266R	0	0	0	0	Promoter R277K	0	0	0	0	0	0	0	0	0	0	R296K	0	0	S1100F	G1826D	0	0	0	0	0	0	A1739V	0	0	0	0	0	0	Q386* P375L	0	S117F M189I	0	0	0	0	0	0	0
glioma_mskcc_2019	P-0000572-T01-IM3	Male	59	8	4	R282W	0	0	0	0	Promoter	0	0	0	0	0	0	0	0	0	R71W	0	0	0	0	0	0	0	0	0	0	0	0	0	0	0	0	0	0	0	0	0	0	0	0	0	0	0	0
glioma_mskcc_2019	P-0000588-T01-IM3	Female	36	8	2	G266R S215I	R132H	0	0	0	0	0	0	0	0	0	0	0	0	0	0	0	0	0	0	0	0	0	0	0	0	0	0	0	0	0	0	0	0	0	0	0	0	0	0	0	0	0	0
glioma_mskcc_2019	P-0000611-T01-IM3	Male	32	7	3	M237I	R132H	S1101*	0	0	0	0	0	0	0	0	0	0	0	0	0	0	0	0	0	0	0	0	0	0	0	0	0	0	0	0	0	0	0	0	0	0	0	0	0	0	0	0	0
glioma_mskcc_2019	P-0000651-T01-IM3	Female	68	7	4	R248Q	R132H	K1583Nfs*22	0	0	0	0	0	0	0	0	0	0	0	0	0	S1360N	0	0	0	0	0	0	0	0	0	0	0	0	0	0	0	0	0	0	0	0	0	0	0	0	0	0	0
glioma_mskcc_2019	P-0000653-T01-IM3	Male	62	8	1	0	0	0	0	0	Promoter	0	0	0	0	0	0	0	0	0	0	0	0	0	0	0	0	0	0	0	0	0	0	0	0	0	0	0	0	0	0	0	0	0	0	0	0	0	0
glioma_mskcc_2019	P-0000657-T01-IM3	Male	51	6	2	0	0	0	0	0	Promoter	0	0	0	0	0	T229S	0	0	0	0	0	0	0	0	0	0	0	0	0	0	0	0	0	0	0	0	0	0	0	0	0	0	0	0	0	0	0	0
glioma_mskcc_2019	P-0000657-T02-IM5	Male	51	4	2	0	0	0	0	0	Promoter	0	0	0	0	0	T229S	0	0	0	0	0	0	0	0	0	0	0	0	0	0	0	0	0	0	0	0	0	0	0	0	0	0	0	0	0	0	0	0
glioma_mskcc_2019	P-0000677-T01-IM3	Male	47	3	1	0	0	0	0	0	Promoter	0	0	0	0	0	0	0	0	0	0	0	0	0	0	0	0	0	0	0	0	0	0	0	0	0	0	0	0	0	0	0	0	0	0	0	0	0	0
glioma_mskcc_2019	P-0000679-T01-IM3	Female	59	8	3	P191del	0	0	0	0	Promoter	0	0	0	0	0	0	0	0	0	0	0	D741H	0	0	0	0	0	0	0	0	0	0	0	0	0	0	0	0	0	0	0	0	0	0	0	0	0	0
glioma_mskcc_2019	P-0000748-T01-IM3	Male	70	2	2	0	0	0	0	0	Promoter	0	0	0	0	0	0	0	0	0	0	0	0	0	0	0	0	0	0	0	0	0	0	0	0	0	0	0	0	0	0	0	0	0	0	0	0	0	0
glioma_mskcc_2019	P-0000749-T01-IM3	Male	24	8	5	R273H S183*	R132H	Q1691*	0	0	0	0	0	0	0	0	0	0	0	0	0	0	0	0	0	0	0	0	0	0	0	0	0	0	0	0	0	0	0	0	0	0	0	0	0	0	0	0	0
glioma_mskcc_2019	P-0000749-T02-IM6	Male	24	6	4	R273H S183*	R132H	Q1691*	0	0	0	0	0	0	0	0	0	0	0	0	0	0	0	0	0	0	0	0	0	0	0	0	0	0	0	0	0	0	0	0	0	0	0	0	0	0	0	0	0
glioma_mskcc_2019	P-0000758-T01-IM3	Male	50	4	2	Q136E	0	0	0	0	Promoter	0	0	0	0	0	0	0	0	0	0	0	0	0	0	0	0	0	0	0	0	0	0	0	0	0	0	0	0	0	0	0	0	0	0	0	0	0	0
glioma_mskcc_2019	P-0000758-T02-IM5	Male	50	5	3	R282G	0	0	0	D610G	Promoter	0	0	0	0	0	0	0	0	0	0	0	0	0	0	0	0	0	0	0	0	0	0	0	0	0	0	0	0	0	0	0	0	0	0	0	0	0	0
glioma_mskcc_2019	P-0000759-T01-IM3	Male	58	5	2	M237I R267Gfs*78	0	0	0	0	Promoter	0	0	0	0	0	0	0	0	0	0	0	0	0	0	0	0	0	0	0	0	0	0	0	0	0	0	0	0	0	0	0	0	0	0	0	0	0	0
glioma_mskcc_2019	P-0000760-T01-IM3	Male	68	8	4	0	0	0	S2543Ffs*2	0	Promoter	R3542Q	0	0	0	0	0	0	0	0	0	0	0	0	0	0	0	0	0	0	0	0	0	0	0	0	0	0	0	0	0	0	R1025H	0	0	0	0	0	0
glioma_mskcc_2019	P-0000761-T01-IM3	Female	33	2	2	S90Pfs*33	R132H	0	0	0	0	0	0	0	0	0	0	0	0	0	0	0	0	0	0	0	0	0	0	0	0	0	0	0	0	0	0	0	0	0	0	0	0	0	0	0	0	0	0
glioma_mskcc_2019	P-0000818-T01-IM3	Male	33	5	2	V272L	0	0	0	0	Promoter	0	0	0	0	0	0	0	0	0	0	0	0	0	0	0	0	0	0	0	0	0	0	0	0	0	0	0	0	0	0	0	0	0	0	0	0	0	0
glioma_mskcc_2019	P-0000818-T02-IM6	Male	33	4	2	V272L	0	0	0	0	Promoter	0	0	0	0	0	0	0	0	0	0	0	0	0	0	0	0	0	0	0	0	0	0	0	0	0	0	0	0	0	0	0	0	0	0	0	0	0	0
glioma_mskcc_2019	P-0000822-T01-IM3	Male	59	2	2	0	0	0	0	0	Promoter	0	0	0	0	0	0	0	0	0	0	0	0	0	0	0	0	0	0	0	0	0	0	0	0	0	0	0	0	0	0	0	0	0	0	0	0	A289T	0
glioma_mskcc_2019	P-0000841-T01-IM3	Female	64	3	2	0	0	0	0	0	Promoter	0	0	0	0	0	0	0	0	0	0	0	0	0	0	0	0	0	0	0	0	0	0	0	0	0	0	0	0	0	0	0	0	0	0	0	0	0	0
glioma_mskcc_2019	P-0000896-T01-IM3	Male	33	5	3	0	R132H	0	0	0	Promoter	0	0	0	0	0	0	0	0	0	0	0	0	0	0	0	0	0	0	0	0	0	0	0	0	0	0	0	0	0	0	0	0	0	0	0	0	0	0
glioma_mskcc_2019	P-0000906-T01-IM3	Male	70	7	2	R273C	0	0	0	0	Promoter	0	0	0	0	0	0	0	0	0	0	0	0	0	0	0	0	0	0	0	0	0	0	0	0	0	0	0	0	0	0	0	0	0	0	0	0	0	0
glioma_mskcc_2019	P-0000918-T01-IM3	Male	65	7	1	0	0	0	0	0	Promoter	0	0	0	0	0	0	0	0	0	0	0	0	0	0	0	0	0	0	0	0	0	0	0	0	0	0	0	0	0	0	0	0	0	0	0	0	0	0
glioma_mskcc_2019	P-0000928-T01-IM3	Male	49	2	2	R280S	0	0	0	0	Promoter	0	0	0	0	0	0	0	0	0	0	0	0	0	0	0	0	0	0	0	0	0	0	0	0	0	0	0	0	0	0	0	0	0	0	0	0	0	0
glioma_mskcc_2019	P-0000928-T02-IM6	Male	49	5	2	V272L	0	0	0	0	Promoter	0	0	0	0	0	0	0	0	0	0	0	0	0	0	0	0	0	0	0	0	0	0	0	0	0	0	0	0	0	0	0	0	0	0	0	0	0	0
glioma_mskcc_2019	P-0000930-T01-IM3	Male	38	3	1	0	0	0	0	0	Promoter	0	0	0	0	0	0	0	0	0	0	0	0	0	0	0	0	0	0	0	0	0	0	0	0	0	0	0	0	0	0	0	0	0	0	0	0	0	0
glioma_mskcc_2019	P-0000944-T01-IM3	Female	51	111	25	X332_splice	0	0	T2514I	0	Promoter P702S A918T	T2232I E2530K P3665S	0	H2477Y	0	0	G835D	0	X180_splice	0	0	G200R	P365S	0	0	S555F P381S	0	0	0	0	0	0	A2392T	0	0	0	E209K	0	0	0	0	G836E D1474N	0	0	0	0	0	P454S	0
glioma_mskcc_2019	P-0000960-T01-IM3	Male	52	3	1	0	0	0	0	0	Promoter	0	0	0	0	0	0	0	0	0	0	0	0	0	0	0	0	0	0	0	0	0	0	0	0	0	0	0	0	0	0	0	0	0	0	0	0	0	0
glioma_mskcc_2019	P-0001049-T01-IM3	Male	58	2	1	0	0	0	0	0	Promoter	0	0	0	0	0	0	0	0	0	0	0	0	0	0	0	0	0	0	0	0	0	0	0	0	0	0	0	0	0	0	0	0	0	0	0	0	0	0
glioma_mskcc_2019	P-0001052-T01-IM3	Female	63	5	1	0	0	0	0	0	Promoter	0	0	0	0	0	0	0	0	0	0	0	0	0	0	0	0	0	0	0	0	0	0	0	0	0	0	0	0	0	0	0	0	0	0	0	0	0	0
glioma_mskcc_2019	P-0001052-T02-IM5	Female	63	14	2	0	0	0	0	0	Promoter	0	0	0	0	0	0	0	0	0	0	0	0	0	0	0	0	0	0	0	0	0	0	0	0	0	0	0	0	0	0	0	0	0	0	0	0	0	0
glioma_mskcc_2019	P-0001053-T01-IM3	Male	80	6	1	I255N	0	0	0	0	0	0	0	0	0	0	0	0	0	0	0	0	0	0	0	0	0	0	0	0	0	0	0	0	0	0	0	0	0	0	0	0	0	0	0	0	0	0	0
glioma_mskcc_2019	P-0001076-T01-IM3	Female	31	4	3	P278R	R132H	R1426*	0	0	0	0	0	0	0	0	0	0	0	0	0	0	0	0	0	0	0	0	0	0	0	0	0	0	0	0	0	0	0	0	0	0	0	0	0	0	0	0	0
glioma_mskcc_2019	P-0001238-T01-IM3	Male	74	4	2	0	0	0	0	0	Promoter	0	0	0	0	0	0	0	0	0	0	0	0	0	0	0	0	0	0	0	0	0	0	0	0	0	0	0	0	0	0	0	0	0	0	0	0	L645Q	0
glioma_mskcc_2019	P-0001250-T01-IM3	Male	43	4	3	0	R132H	0	0	0	Promoter	0	0	0	0	0	0	0	0	0	0	0	0	0	T1248I	0	0	0	0	0	0	0	0	0	0	0	0	0	0	0	0	0	0	0	0	0	0	0	0
glioma_mskcc_2019	P-0001253-T01-IM3	Female	42	4	3	M237I M246T	R132C	ATRX-intragenic	0	0	0	0	0	0	0	0	0	0	0	0	0	0	0	0	0	0	0	0	0	0	0	0	0	0	0	0	0	0	0	0	0	0	0	0	0	0	0	0	0
glioma_mskcc_2019	P-0001276-T01-IM3	Male	64	3	1	0	0	0	0	0	Promoter	0	0	0	0	0	0	0	0	0	0	0	0	0	0	0	0	0	0	0	0	0	0	0	0	0	0	0	0	0	0	0	0	0	0	0	0	0	0
glioma_mskcc_2019	P-0001279-T01-IM3	Female	39	7	3	R213* Y163H	R132H	E1450Gfs*15	0	0	0	0	0	0	0	0	0	0	0	0	0	0	0	0	0	0	0	0	0	0	0	0	0	0	0	0	0	0	0	0	0	0	0	0	0	0	0	0	0
glioma_mskcc_2019	P-0001281-T01-IM3	Male	52	4	2	0	0	0	0	0	Promoter	0	0	0	0	0	0	0	0	0	0	0	0	0	0	0	0	0	0	0	0	0	0	0	0	0	0	0	0	0	0	0	0	0	0	0	0	R888H	0
glioma_mskcc_2019	P-0001320-T01-IM3	Male	23	6	4	R196*	R132H	K823Rfs*7	0	0	0	0	0	0	0	0	0	0	0	0	0	0	0	0	0	0	0	0	0	0	0	0	0	0	0	0	0	0	0	0	0	R1243W E419A	0	0	0	0	0	0	0
glioma_mskcc_2019	P-0001326-T01-IM3	Female	64	1	0	0	0	0	0	0	0	0	0	0	0	0	0	0	0	0	0	0	0	0	0	0	0	0	0	0	0	0	0	0	0	0	0	0	0	0	0	0	0	0	0	0	0	0	0
glioma_mskcc_2019	P-0001388-T01-IM3	Male	77	6	1	0	0	0	0	0	Promoter	0	0	0	0	0	0	0	0	0	0	0	0	0	0	0	0	0	0	0	0	0	0	0	0	0	0	0	0	0	0	0	0	0	0	0	0	0	0
glioma_mskcc_2019	P-0001400-T01-IM3	Female	34	5	3	G245S	R132H	D2191G	0	0	0	0	0	0	0	0	0	0	0	0	0	0	0	0	0	0	0	0	0	0	0	0	0	0	0	0	0	0	0	0	0	0	0	0	0	0	0	0	0
glioma_mskcc_2019	P-0001406-T01-IM3	Female	64	3	1	0	0	0	0	0	Promoter	0	0	0	0	0	0	0	0	0	0	0	0	0	0	0	0	0	0	0	0	0	0	0	0	0	0	0	0	0	0	0	0	0	0	0	0	0	0
glioma_mskcc_2019	P-0001408-T01-IM3	Male	54	4	2	0	0	0	R1534* K936_K938dup	0	Promoter	0	0	0	0	0	0	0	0	0	0	0	0	0	0	0	0	0	0	0	0	0	0	0	0	0	0	0	0	0	0	0	0	0	0	0	0	0	0
glioma_mskcc_2019	P-0001412-T01-IM3	Male	56	7	4	0	R132H	0	0	0	Promoter	0	0	0	0	0	0	0	0	0	0	0	0	0	0	0	0	0	0	0	0	0	0	0	0	0	0	0	0	0	0	G1232S	0	0	0	0	0	0	0
glioma_mskcc_2019	P-0001420-T01-IM3	Female	47	36	10	0	R132H	0	0	0	Promoter	0	P337L	0	0	0	0	0	0	0	0	0	0	0	T1300I P2286S	P2129L P1984S S837F	0	0	0	0	0	0	0	0	0	0	0	0	0	0	0	G163R	0	0	0	0	0	0	0
glioma_mskcc_2019	P-0001420-T02-IM5	Female	47	55	12	0	R132H	0	0	0	Promoter	G1149R	P337L	0	0	0	0	0	0	0	0	E111K	0	0	T1300I	P1984S S837F G2300E	0	0	0	0	0	0	0	0	0	0	0	0	0	0	0	0	S1176F	0	0	0	0	0	0
glioma_mskcc_2019	P-0001425-T01-IM3	Female	49	5	3	W23*	0	0	L2345*	0	Promoter	0	0	0	0	0	0	0	0	0	0	0	0	0	0	0	0	0	0	0	0	0	0	0	0	0	0	0	0	0	0	0	0	0	0	0	0	0	0
glioma_mskcc_2019	P-0001425-T02-IM6	Female	49	6	3	W23*	0	0	L2345*	0	Promoter	0	0	0	0	0	0	0	0	0	0	0	0	0	0	0	0	0	0	0	0	0	0	0	0	0	0	0	0	0	0	0	0	0	0	0	0	0	0
glioma_mskcc_2019	P-0001450-T01-IM3	Female	42	5	3	A159V K132Q	R132H	N2219Ifs*31 V2037I	0	0	0	0	0	0	0	0	0	0	0	0	0	0	0	0	0	0	0	0	0	0	0	0	0	0	0	0	0	0	0	0	0	0	0	0	0	0	0	0	0
glioma_mskcc_2019	P-0001471-T01-IM3	Female	20	6	3	I255del	0	K1045*	0	0	0	0	0	0	0	0	0	0	0	0	0	0	0	0	0	0	0	0	0	0	0	0	0	0	0	0	0	0	0	0	0	0	0	0	G894R	0	0	0	0
glioma_mskcc_2019	P-0001487-T01-IM3	Male	51	3	2	0	0	0	0	0	Promoter	0	0	0	0	0	0	0	0	0	0	0	0	0	0	R5432W	0	0	0	0	0	0	0	0	0	0	0	0	0	0	0	0	0	0	0	0	0	0	0
glioma_mskcc_2019	P-0001569-T01-IM3	Female	67	5	2	R267W	0	0	0	0	0	0	0	0	0	0	0	0	0	0	0	0	0	0	0	0	0	0	0	0	0	0	0	0	0	0	0	0	0	0	0	0	0	0	0	0	0	0	0
glioma_mskcc_2019	P-0001582-T01-IM3	Male	77	4	1	0	0	0	0	0	Promoter	0	0	0	0	0	0	0	0	0	0	0	0	0	0	0	0	0	0	0	0	0	0	0	0	0	0	0	0	0	0	0	0	0	0	0	0	0	0
glioma_mskcc_2019	P-0001654-T01-IM3	Female	40	1	1	0	0	0	0	0	Promoter	0	0	0	0	0	0	0	0	0	0	0	0	0	0	0	0	0	0	0	0	0	0	0	0	0	0	0	0	0	0	0	0	0	0	0	0	0	0
glioma_mskcc_2019	P-0001654-T02-IM5	Female	40	2	2	0	0	0	0	0	Promoter	0	0	0	0	0	0	0	0	0	0	0	0	0	0	0	0	0	0	0	0	0	0	0	0	0	0	0	0	0	0	0	0	0	0	0	0	0	0
glioma_mskcc_2019	P-0001728-T02-IM5	Female	42	6	2	R273H D281H	0	0	0	0	Promoter	0	0	0	0	0	0	0	0	0	0	0	0	0	0	0	0	0	0	0	0	0	0	0	0	0	0	0	0	0	0	0	0	0	0	0	0	0	0
glioma_mskcc_2019	P-0001730-T01-IM3	Female	24	4	2	0	R132H	R840Kfs*9	0	0	0	0	0	0	0	0	0	0	0	0	0	0	0	0	0	0	0	0	0	0	0	0	0	0	0	0	0	0	0	0	0	0	0	0	0	0	0	0	0
glioma_mskcc_2019	P-0001731-T01-IM3	Male	27	5	2	R175H R342*	0	F888Sfs*17	0	0	0	0	0	0	0	0	0	0	0	0	0	0	0	0	0	0	0	0	0	0	0	0	0	0	0	0	0	0	0	0	0	0	0	0	0	0	0	0	0
glioma_mskcc_2019	P-0001731-T02-IM5	Male	27	6	2	R175H R342*	0	F888Sfs*17	0	0	0	0	0	0	0	0	0	0	0	0	0	0	0	0	0	0	0	0	0	0	0	0	0	0	0	0	0	0	0	0	0	0	0	0	0	0	0	0	0
glioma_mskcc_2019	P-0001755-T01-IM3	Male	68	3	1	0	0	0	0	0	Promoter	0	0	0	0	0	0	0	0	0	0	0	0	0	0	0	0	0	0	0	0	0	0	0	0	0	0	0	0	0	0	0	0	0	0	0	0	0	0
glioma_mskcc_2019	P-0001819-T01-IM3	Male	67	8	2	0	0	0	0	0	Promoter	0	0	0	0	0	0	0	0	0	0	0	0	0	0	0	0	0	0	0	0	0	0	0	0	0	0	0	0	0	0	0	0	0	0	0	0	0	0
glioma_mskcc_2019	P-0001823-T01-IM3	Female	35	4	3	A138V	R132H	X2037_splice	0	0	0	0	0	0	0	0	0	0	0	0	0	0	0	0	0	0	0	0	0	0	0	0	0	0	0	0	0	0	0	0	0	0	0	0	0	0	0	0	0
glioma_mskcc_2019	P-0001843-T01-IM3	Female	61	5	3	I255del	0	0	0	0	Promoter	0	0	0	0	0	0	0	0	0	0	0	0	0	0	0	0	0	0	0	0	0	0	0	0	0	0	0	0	V97L	0	0	0	0	0	0	0	0	0
glioma_mskcc_2019	P-0001843-T02-IM5	Female	61	7	2	I255del	0	0	0	0	Promoter	0	0	0	0	0	0	0	0	0	0	0	0	0	0	0	0	0	0	0	0	0	0	0	0	0	0	0	0	0	0	0	0	0	0	0	0	0	0
glioma_mskcc_2019	P-0001847-T01-IM3	Female	36	8	5	0	R132H	0	0	0	Promoter	0	0	0	0	0	0	0	0	0	0	0	0	E867*	0	0	0	0	0	0	0	0	0	0	0	0	0	0	0	0	0	0	0	0	0	0	0	0	0
glioma_mskcc_2019	P-0001881-T01-IM3	Male	31	3	2	G245S	R132H	0	0	0	0	0	0	0	0	0	0	0	0	0	0	0	0	0	0	0	0	0	0	0	0	0	0	0	0	0	0	0	0	0	0	0	0	0	0	0	0	0	0
glioma_mskcc_2019	P-0001882-T01-IM3	Male	41	32	9	0	R132H	0	0	0	Promoter	0	0	0	0	0	0	0	0	0	0	0	0	G1407E	0	X134_splice V1365I P768L	0	0	0	0	0	0	0	0	0	0	0	0	0	0	P392S	0	0	0	0	0	0	0	0
glioma_mskcc_2019	P-0001882-T02-IM5	Male	41	43	10	0	R132H	0	0	0	Promoter	0	0	0	0	0	0	0	0	0	0	0	0	G1407E	0	X134_splice V1365I P768L	0	0	0	0	0	0	0	0	0	0	0	0	0	0	P392S	0	0	0	0	0	0	0	G276D
glioma_mskcc_2019	P-0001914-T01-IM3	Female	54	4	1	0	0	0	0	0	Promoter	0	0	0	0	0	0	0	0	0	0	0	0	0	0	0	0	0	0	0	0	0	0	0	0	0	0	0	0	0	0	0	0	0	0	0	0	0	0
glioma_mskcc_2019	P-0001920-T01-IM3	Male	35	3	2	R273C G245S	R132H	0	0	0	0	0	0	0	0	0	0	0	0	0	0	0	0	0	0	0	0	0	0	0	0	0	0	0	0	0	0	0	0	0	0	0	0	0	0	0	0	0	0
glioma_mskcc_2019	P-0001921-T01-IM3	Male	45	5	4	R248Q R196*	R132H	X2109_splice	0	0	0	0	0	0	0	0	0	0	0	0	0	0	0	0	0	0	0	0	0	0	0	0	0	0	0	0	0	0	0	0	0	0	0	0	E346G	0	0	0	0
glioma_mskcc_2019	P-0001928-T01-IM3	Male	27	4	3	P153del	0	0	0	0	Promoter	0	0	0	0	0	0	0	0	0	0	0	0	0	0	0	0	0	0	0	0	0	0	0	0	0	0	0	0	0	0	0	0	0	L765*	0	0	0	0
glioma_mskcc_2019	P-0001929-T01-IM3	Male	36	3	2	G244D X307_splice	R132H	0	0	0	0	0	0	0	0	0	0	0	0	0	0	0	0	0	0	0	0	0	0	0	0	0	0	0	0	0	0	0	0	0	0	0	0	0	0	0	0	0	0
glioma_mskcc_2019	P-0001970-T01-IM3	Female	65	6	2	0	R132H	0	0	0	Promoter	0	0	0	0	0	0	0	0	0	0	0	0	0	0	0	0	0	0	0	0	0	0	0	0	0	0	0	0	0	0	0	0	0	0	0	0	0	0
glioma_mskcc_2019	P-0001971-T01-IM3	Female	62	2	1	0	0	0	0	0	Promoter	0	0	0	0	0	0	0	0	0	0	0	0	0	0	0	0	0	0	0	0	0	0	0	0	0	0	0	0	0	0	0	0	0	0	0	0	0	0
glioma_mskcc_2019	P-0001975-T01-IM3	Male	25	5	4	H193R X261_splice	R132S	K1045*	0	0	0	0	0	0	0	0	0	0	0	0	0	0	0	0	0	0	0	0	0	0	0	0	0	0	0	0	0	0	0	0	0	0	0	0	0	0	0	0	0
glioma_mskcc_2019	P-0001991-T01-IM3	Female	44	11	2	0	0	0	0	0	Promoter	0	0	0	0	0	0	0	0	0	0	0	0	0	0	0	0	0	C543G	0	0	0	0	0	0	0	0	0	0	0	0	0	0	0	0	0	0	0	0
glioma_mskcc_2019	P-0002013-T01-IM3	Male	17	2	2	R273C	R132C	0	0	0	0	0	0	0	0	0	0	0	0	0	0	0	0	0	0	0	0	0	0	0	0	0	0	0	0	0	0	0	0	0	0	0	0	0	0	0	0	0	0
glioma_mskcc_2019	P-0002015-T01-IM3	Female	43	2	1	0	0	0	0	0	Promoter	0	0	0	0	0	0	0	0	0	0	0	0	0	0	0	0	0	0	0	0	0	0	0	0	0	0	0	0	0	0	0	0	0	0	0	0	0	0
glioma_mskcc_2019	P-0002015-T02-IM5	Female	43	2	1	0	0	0	0	0	Promoter	0	0	0	0	0	0	0	0	0	0	0	0	0	0	0	0	0	0	0	0	0	0	0	0	0	0	0	0	0	0	0	0	0	0	0	0	0	0
glioma_mskcc_2019	P-0002022-T01-IM3	Male	50	6	0	0	0	0	0	0	0	0	0	0	0	0	0	0	0	0	0	0	0	0	0	0	0	0	0	0	0	0	0	0	0	0	0	0	0	0	0	0	0	0	0	0	0	0	0
glioma_mskcc_2019	P-0002043-T01-IM3	Male	31	4	3	0	R132G	R1514* H1338Kfs*17	0	0	0	0	0	0	0	0	0	0	0	0	0	0	0	0	0	0	0	0	0	0	0	0	0	0	0	0	0	0	0	0	0	0	0	0	0	0	0	0	0
glioma_mskcc_2019	P-0002051-T01-IM3	Male	21	4	3	R273C V274A	R132H	R840Kfs*9	0	0	0	0	0	0	0	0	0	0	0	0	0	0	0	0	0	0	0	0	0	0	0	0	0	0	0	0	0	0	0	0	0	0	0	0	0	0	0	0	0
glioma_mskcc_2019	P-0002083-T01-IM3	Female	54	3	2	0	0	0	NF1-intragenic	0	Promoter	0	0	0	0	0	0	0	0	0	0	0	0	0	0	0	0	0	0	0	0	0	0	0	0	0	0	0	0	0	0	0	0	0	0	0	0	0	0
glioma_mskcc_2019	P-0002128-T01-IM3	Female	34	5	3	R248Q R196*	R132H	R221K	0	0	0	0	0	0	0	0	0	0	0	0	0	0	0	0	0	0	0	0	0	0	0	0	0	0	0	0	0	0	0	0	0	0	0	0	0	0	0	0	0
glioma_mskcc_2019	P-0002138-T01-IM3	Female	67	7	3	P80Lfs*43	0	0	Q2589*	0	Promoter	0	0	0	0	0	0	0	0	0	0	0	0	0	0	0	0	0	0	0	0	0	0	0	0	0	0	0	0	0	0	0	0	0	0	0	0	0	0
glioma_mskcc_2019	P-0002181-T01-IM3	Male	48	3	1	0	0	0	0	0	Promoter	0	0	0	0	0	0	0	0	0	0	0	0	0	0	0	0	0	0	0	0	0	0	0	0	0	0	0	0	0	0	0	0	0	0	0	0	0	0
glioma_mskcc_2019	P-0002181-T02-IM5	Male	48	62	14	0	0	0	Q756* X160_splice X668_splice S1318N	0	Promoter	G382R	0	G2502E	0	0	E55K A719V	0	0	0	0	0	0	X1633_splice	A511V	G4184D G4294R	R1012K	0	0	0	0	0	0	0	0	0	0	0	0	0	0	L1124F	0	0	0	0	0	0	0
glioma_mskcc_2019	P-0002194-T01-IM3	Female	65	3	3	0	0	T1172N	0	0	Promoter	0	0	0	0	0	0	0	0	0	0	0	0	0	0	0	0	0	0	0	0	0	0	0	0	0	0	0	0	0	0	0	0	0	0	0	0	0	0
glioma_mskcc_2019	P-0002216-T01-IM3	Male	79	4	2	0	R132H	0	0	0	Promoter	0	0	0	0	0	0	0	0	0	0	0	0	0	0	0	0	0	0	0	0	0	0	0	0	0	0	0	0	0	0	0	0	0	0	0	0	0	0
glioma_mskcc_2019	P-0002224-T01-IM3	Male	33	5	1	0	0	0	0	0	Promoter	0	0	0	0	0	0	0	0	0	0	0	0	0	0	0	0	0	0	0	0	0	0	0	0	0	0	0	0	0	0	0	0	0	0	0	0	0	0
glioma_mskcc_2019	P-0002254-T01-IM3	Female	59	3	1	0	0	0	0	0	0	0	0	0	0	0	0	0	0	0	0	0	0	0	0	0	0	0	0	0	0	0	0	0	0	0	0	0	0	0	0	0	0	0	A353T	0	0	0	0
glioma_mskcc_2019	P-0002265-T01-IM3	Male	67	2	2	0	0	0	0	S144C	Promoter	0	0	0	0	0	0	0	0	0	0	0	0	0	0	0	0	0	0	0	0	0	0	0	0	0	0	0	0	0	0	0	0	0	0	0	0	0	0
glioma_mskcc_2019	P-0002265-T02-IM5	Male	67	147	30	P64S	0	0	G1758D	S144C	Promoter	0	0	P1125L A857V	0	0	0	0	0	0	G548E	E1214K	0	0	E7K	G4071E V782M	S898N	0	X121_splice	0	0	A374T	A467T	Q427*	0	0	T55I R333H	0	0	A671T	0	0	0	0	X619_splice L113F	P1074L	0	0	0
glioma_mskcc_2019	P-0002265-T04-IM5	Male	67	140	27	E285K	0	T102I	G1758D E1334K V909M P2763L	S144C	Promoter Promoter	V74I	0	T611I	0	0	0	T379I	0	0	0	0	0	0	E7K T1357A	E131K P4916S A325T M307I	S898N	0	0	0	0	0	0	D901N	0	0	T55I R333H	0	P304S	0	0	R885H	0	0	L113F	E97K	0	V195I T871I	0
glioma_mskcc_2019	P-0002294-T01-IM3	Female	41	8	5	A138P	R132H	E1395Dfs*95	R758Sfs*27	0	0	0	0	0	0	0	0	0	0	0	0	0	0	0	0	0	0	0	0	0	0	0	0	0	0	0	0	0	0	0	0	0	0	0	0	0	0	0	0
glioma_mskcc_2019	P-0002294-T02-IM5	Female	41	163	28	A138P A364T	R132H G339E	E1395Dfs*95 E252Q	R758Sfs*27 V1019I V1686I	0	G145D	P907S P1049S G3329E	0	0	0	0	0	0	P197S	0	0	G1138E	A283V	0	P1907S	P3448S P4186L G4348R V2964I	0	0	0	0	0	0	A2170T A924V	P27L G286E A617T	0	0	0	V31M	0	0	0	A152V	0	0	G19D	0	G239D	X1048_splice	0
glioma_mskcc_2019	P-0002298-T01-IM3	Female	29	2	1	0	R132H	0	0	0	0	0	0	0	0	0	0	0	0	0	0	0	0	0	0	0	0	0	0	0	0	0	0	0	0	0	0	0	0	0	0	0	0	0	0	0	0	0	0
glioma_mskcc_2019	P-0002313-T01-IM3	Female	35	8	5	R273C G245S	R132H	A834Pfs*35	N2659D	0	0	0	0	0	0	0	0	0	0	0	G456R	0	0	0	0	0	0	0	0	0	0	0	0	0	0	0	0	0	0	0	0	0	0	0	0	0	0	0	0
glioma_mskcc_2019	P-0002316-T01-IM3	Male	52	6	1	0	0	S342* H493_K495dup	0	0	0	0	0	0	0	0	0	0	0	0	0	0	0	0	0	0	0	0	0	0	0	0	0	0	0	0	0	0	0	0	0	0	0	0	0	0	0	0	0
glioma_mskcc_2019	P-0002335-T01-IM3	Male	27	6	3	P278T P219R	R132H	S871Hfs*34	0	0	0	0	0	0	0	0	0	0	0	0	0	0	0	0	0	0	0	0	0	0	0	0	0	0	0	0	0	0	0	0	0	0	0	0	0	0	0	0	0
glioma_mskcc_2019	P-0002347-T01-IM3	Female	65	23	11	R282W R158H	0	0	I679Dfs*21 X160_splice	G87S	Promoter	P773L	0	0	0	0	0	0	0	0	H292Pfs*47	0	0	0	0	S337L	0	0	0	0	0	0	0	0	0	0	0	0	0	0	0	V829M	0	0	0	0	0	0	0
glioma_mskcc_2019	P-0002376-T01-IM3	Male	26	1	0	0	0	0	0	0	0	0	0	0	0	0	0	0	0	0	0	0	0	0	0	0	0	0	0	0	0	0	0	0	0	0	0	0	0	0	0	0	0	0	0	0	0	0	0
glioma_mskcc_2019	P-0002386-T01-IM3	Female	28	5	3	R175H	R132H	I383Nfs*11	0	0	0	0	0	0	0	0	0	0	0	0	0	0	0	0	0	0	0	0	0	0	0	0	0	0	0	0	0	0	0	0	0	0	0	0	0	0	0	0	0
glioma_mskcc_2019	P-0002386-T02-IM5	Female	28	5	3	R175H	R132H	I383Nfs*11	0	0	0	0	0	0	0	0	0	0	0	0	0	0	0	0	0	0	0	0	0	0	0	0	0	0	0	0	0	0	0	0	0	0	0	0	0	0	0	0	0
glioma_mskcc_2019	P-0002386-T03-IM5	Female	28	9	4	R175H	R132H	I383Nfs*11	0	0	0	0	0	0	0	0	0	0	0	0	0	0	0	0	0	0	0	0	0	0	0	0	0	0	0	0	0	0	0	0	0	0	0	0	0	0	0	0	0
glioma_mskcc_2019	P-0002396-T01-IM3	Female	60	5	2	0	0	0	X68_splice	0	Promoter	0	0	0	0	0	0	0	0	0	0	0	0	0	0	0	0	0	0	0	0	0	0	0	0	0	0	0	0	0	0	0	0	0	0	0	0	0	0
glioma_mskcc_2019	P-0002400-T01-IM3	Female	68	4	3	P278S	0	0	0	0	Promoter	0	0	0	0	0	0	0	0	0	0	0	0	0	0	0	0	0	0	0	0	0	0	0	0	0	0	0	0	0	0	0	0	0	0	0	0	0	0
glioma_mskcc_2019	P-0002452-T01-IM3	Female	56	3	1	0	0	0	0	0	Promoter	0	0	0	0	0	0	0	0	0	0	0	0	0	0	0	0	0	0	0	0	0	0	0	0	0	0	0	0	0	0	0	0	0	0	0	0	0	0
glioma_mskcc_2019	P-0002539-T01-IM3	Male	61	7	2	R333Vfs*12 P278L	0	0	0	0	Promoter	0	0	0	0	0	0	0	0	0	0	0	0	0	0	0	0	0	0	0	0	0	0	0	0	0	0	0	0	0	0	0	0	0	0	0	0	0	0
glioma_mskcc_2019	P-0002572-T01-IM3	Male	19	3	1	0	0	0	0	0	Promoter	0	0	0	0	0	0	0	0	0	0	0	0	0	0	0	0	0	0	0	0	0	0	0	0	0	0	0	0	0	0	0	0	0	0	0	0	0	0
glioma_mskcc_2019	P-0002585-T01-IM3	Male	60	3	2	H193N	0	0	0	0	Promoter	0	0	0	0	0	0	0	0	0	0	0	0	0	0	0	0	0	0	0	0	0	0	0	0	0	0	0	0	0	0	0	0	0	0	0	0	0	0
glioma_mskcc_2019	P-0002606-T01-IM3	Male	62	7	2	L111M	0	0	0	0	Promoter	0	0	0	0	0	0	0	0	0	0	0	0	0	0	0	0	0	0	0	0	0	0	0	0	0	0	0	0	0	0	0	0	0	0	0	0	0	0
glioma_mskcc_2019	P-0002620-T01-IM3	Male	13	6	0	0	0	0	0	0	0	0	0	0	0	0	0	0	0	0	0	0	0	0	0	0	0	0	0	0	0	0	0	0	0	0	0	0	0	0	0	0	0	0	0	0	0	0	0
glioma_mskcc_2019	P-0002620-T02-IM5	Male	13	4	1	E258K	0	0	0	0	0	0	0	0	0	0	0	0	0	0	0	0	0	0	0	0	0	0	0	0	0	0	0	0	0	0	0	0	0	0	0	0	0	0	0	0	0	0	0
glioma_mskcc_2019	P-0002633-T01-IM3	Male	47	20	9	R273C	0	R2111*	P678Rfs*10	0	0	0	0	0	0	0	0	0	0	0	0	0	0	0	K1228Nfs*48	0	0	0	0	0	0	0	0	0	0	0	0	0	0	0	0	0	Y224Ffs*4	0	0	0	0	P495L	0
glioma_mskcc_2019	P-0002638-T01-IM3	Female	66	7	4	R248W L308Sfs*30	0	0	0	0	Promoter	0	0	0	0	0	0	0	0	0	0	0	0	0	0	0	0	0	0	0	0	0	X705_splice	0	0	0	0	0	0	0	0	0	0	0	0	0	0	0	0
glioma_mskcc_2019	P-0002647-T01-IM3	Male	42	4	1	0	0	0	0	0	Promoter	0	0	0	0	0	0	0	0	0	0	0	0	0	0	0	0	0	0	0	0	0	0	0	0	0	0	0	0	0	0	0	0	0	0	0	0	0	0
glioma_mskcc_2019	P-0002647-T02-IM5	Male	42	6	1	0	0	0	0	0	Promoter	0	0	0	0	0	0	0	0	0	0	0	0	0	0	0	0	0	0	0	0	0	0	0	0	0	0	0	0	0	0	0	0	0	0	0	0	0	0
glioma_mskcc_2019	P-0002648-T01-IM3	Female	45	3	2	X32_splice L265del	R132H	0	0	0	0	0	0	0	0	0	0	0	0	0	0	0	0	0	0	0	0	0	0	0	0	0	0	0	0	0	0	0	0	0	0	0	0	0	0	0	0	0	0
glioma_mskcc_2019	P-0002648-T02-IM5	Female	45	3	2	X32_splice L265del	R132H	0	0	0	0	0	0	0	0	0	0	0	0	0	0	0	0	0	0	0	0	0	0	0	0	0	0	0	0	0	0	0	0	0	0	0	0	0	0	0	0	0	0
glioma_mskcc_2019	P-0002656-T01-IM3	Female	32	2	2	0	0	S471Vfs*43	X68_splice	0	0	0	0	0	0	0	0	0	0	0	0	0	0	0	0	0	0	0	0	0	0	0	0	0	0	0	0	0	0	0	0	0	0	0	0	0	0	0	0
glioma_mskcc_2019	P-0002691-T01-IM3	Female	60	4	3	H179del	R132H	K1045*	0	0	0	0	0	0	0	0	0	0	0	0	0	0	0	0	0	0	0	0	0	0	0	0	0	0	0	0	0	0	0	0	0	0	0	0	0	0	0	0	0
glioma_mskcc_2019	P-0002695-T01-IM3	Female	25	93	28	H214Lfs*33	R132H	R1093M S1895N	L2073F	0	G932D	P1320S	0	H1258Y	0	0	0	0	0	0	0	D430N	0	T301I	T1906I	V4358I T2137I L1926F P1672T	E689K	0	H613Y	0	0	P744S	0	P944L	0	0	0	0	0	0	0	0	L744F	0	0	A1096T	0	0	0
glioma_mskcc_2019	P-0002729-T01-IM3	Female	21	3	2	R282W R175H	R132H	0	0	0	0	0	0	0	0	0	0	0	0	0	0	0	0	0	0	0	0	0	0	0	0	0	0	0	0	0	0	0	0	0	0	0	0	0	0	0	0	0	0
glioma_mskcc_2019	P-0002754-T01-IM3	Female	52	3	1	0	0	0	0	0	Promoter	0	0	0	0	0	0	0	0	0	0	0	0	0	0	0	0	0	0	0	0	0	0	0	0	0	0	0	0	0	0	0	0	0	0	0	0	0	0
glioma_mskcc_2019	P-0002815-T01-IM3	Male	43	4	2	0	R132H	0	0	0	Promoter	0	0	0	0	0	0	0	0	0	0	0	0	0	0	0	0	0	0	0	0	0	0	0	0	0	0	0	0	0	0	0	0	0	0	0	0	0	0
glioma_mskcc_2019	P-0002833-T01-IM3	Male	22	2	2	H179Y	0	K2182Vfs*8	0	0	0	0	0	0	0	0	0	0	0	0	0	0	0	0	0	0	0	0	0	0	0	0	0	0	0	0	0	0	0	0	0	0	0	0	0	0	0	0	0
glioma_mskcc_2019	P-0002836-T01-IM3	Female	55	5	2	0	0	0	R1534*	0	Promoter	0	0	0	0	0	0	0	0	0	0	0	0	0	0	0	0	0	0	0	0	0	0	0	0	0	0	0	0	0	0	0	0	0	0	0	0	0	0
glioma_mskcc_2019	P-0002860-T01-IM3	Male	55	2	1	0	0	0	0	0	Promoter	0	0	0	0	0	0	0	0	0	0	0	0	0	0	0	0	0	0	0	0	0	0	0	0	0	0	0	0	0	0	0	0	0	0	0	0	0	0
glioma_mskcc_2019	P-0002862-T01-IM3	Male	57	4	3	W146* R196*	0	0	0	0	Promoter	0	0	0	0	0	0	0	0	0	0	0	0	0	0	0	0	0	0	0	0	0	0	0	0	0	0	0	0	0	0	0	0	0	0	0	0	0	0
glioma_mskcc_2019	P-0002870-T01-IM3	Female	50	4	2	0	0	0	0	0	Promoter	0	0	0	0	0	0	0	0	0	0	0	0	0	0	0	0	0	0	0	0	0	0	0	0	0	0	0	0	0	0	0	0	0	0	0	0	0	0
glioma_mskcc_2019	P-0002891-T01-IM3	Female	53	7	3	R248W	0	0	NF1-intragenic M1?	0	Promoter	0	0	0	0	0	0	0	0	0	0	0	0	0	0	0	0	0	0	0	0	0	0	0	0	0	0	0	0	0	0	0	0	0	0	0	0	0	0
glioma_mskcc_2019	P-0002900-T01-IM3	Male	45	3	2	G266R	0	0	0	0	0	0	0	0	0	0	0	0	0	0	0	0	0	0	0	0	0	0	0	0	0	0	0	0	0	0	0	0	0	0	0	0	0	0	0	0	0	0	0
glioma_mskcc_2019	P-0002936-T01-IM3	Male	71	6	2	D281H C176*	0	0	0	0	Promoter	0	0	0	0	0	0	0	0	0	0	0	0	0	0	0	0	0	0	0	0	0	0	0	0	0	0	0	0	0	0	0	0	0	0	0	0	0	0
glioma_mskcc_2019	P-0002963-T01-IM3	Male	51	3	2	Y220C	R132H	0	0	0	0	0	0	0	0	0	0	0	0	0	0	0	0	0	0	0	0	0	0	0	0	0	0	0	0	0	0	0	0	0	0	0	0	0	0	0	0	0	0
glioma_mskcc_2019	P-0002981-T02-IM5	Female	43	2	2	Q100*	R132H	0	0	0	0	0	0	0	0	0	0	0	0	0	0	0	0	0	0	0	0	0	0	0	0	0	0	0	0	0	0	0	0	0	0	0	0	0	0	0	0	0	0
glioma_mskcc_2019	P-0003020-T01-IM3	Female	64	9	6	R248W	0	0	0	0	Promoter	0	0	0	0	0	0	0	0	0	0	0	0	P1531S	0	0	0	0	0	0	0	0	0	0	0	0	0	0	0	0	0	0	L87_F88delins*	0	0	0	0	T169M	0
glioma_mskcc_2019	P-0003041-T01-IM5	Female	30	3	2	R273C	R132H	0	0	0	0	0	0	0	0	0	0	0	0	0	0	0	0	0	0	0	0	0	0	0	0	0	0	0	0	0	0	0	0	0	0	0	0	0	0	0	0	0	0
glioma_mskcc_2019	P-0003065-T01-IM3	Female	39	5	1	0	0	0	0	0	Promoter	0	0	0	0	0	0	0	0	0	0	0	0	0	0	0	0	0	0	0	0	0	0	0	0	0	0	0	0	0	0	0	0	0	0	0	0	0	0
glioma_mskcc_2019	P-0003068-T01-IM5	Male	54	4	1	0	0	0	0	0	Promoter	0	0	0	0	0	0	0	0	0	0	0	0	0	0	0	0	0	0	0	0	0	0	0	0	0	0	0	0	0	0	0	0	0	0	0	0	0	0
glioma_mskcc_2019	P-0003079-T01-IM5	Male	76	3	1	0	0	0	0	0	Promoter	0	0	0	0	0	0	0	0	0	0	0	0	0	0	0	0	0	0	0	0	0	0	0	0	0	0	0	0	0	0	0	0	0	0	0	0	0	0
glioma_mskcc_2019	P-0003120-T01-IM5	Female	49	46	11	0	R132H	0	0	0	Promoter	0	0	0	0	0	0	0	0	0	0	0	0	X272_splice	0	0	E1074K P528L	0	0	0	0	0	A924T	G445E	0	0	0	0	0	0	0	E488K	0	0	0	0	0	0	0
glioma_mskcc_2019	P-0003128-T01-IM5	Male	55	7	1	0	0	0	0	0	Promoter	0	0	0	0	0	0	0	0	0	0	0	0	0	0	0	0	0	0	0	0	0	0	0	0	0	0	0	0	0	0	0	0	0	0	0	0	0	0
glioma_mskcc_2019	P-0003170-T01-IM5	Female	57	3	1	0	0	0	0	0	Promoter	0	0	0	0	0	0	0	0	0	0	0	0	0	0	0	0	0	0	0	0	0	0	0	0	0	0	0	0	0	0	0	0	0	0	0	0	0	0
glioma_mskcc_2019	P-0003266-T01-IM5	Female	30	9	2	0	R132H	0	0	0	Promoter	0	0	0	0	0	0	0	0	0	0	0	0	0	0	0	0	0	0	0	0	0	0	0	0	0	0	0	0	0	0	0	0	0	0	0	0	0	0
glioma_mskcc_2019	P-0003268-T01-IM5	Male	38	4	3	Y163H	R132H	K330Nfs*2	0	0	0	0	0	0	0	0	0	0	0	0	0	0	0	0	0	0	0	0	0	0	0	0	0	0	0	0	0	0	0	0	0	0	0	0	0	0	0	0	0
glioma_mskcc_2019	P-0003269-T01-IM5	Female	33	8	3	0	R132H	0	S340Cfs*12 T1881Yfs*3	0	0	0	0	0	0	0	0	0	0	0	0	0	0	0	0	0	0	0	0	0	0	0	0	0	0	0	0	0	0	0	0	0	N1188Y	0	0	0	0	0	0
glioma_mskcc_2019	P-0003292-T01-IM5	Male	29	63	15	R273C	R132C	K945Rfs*25	0	0	D988N E362K	G1537E D2851N	0	I677M	0	0	0	0	0	0	P645A	0	0	0	0	0	0	0	0	0	0	V536I	0	0	0	0	R283H	0	0	0	0	0	0	0	0	0	S459N	0	M508I
glioma_mskcc_2019	P-0003333-T01-IM5	Male	35	5	4	R273C	R132H	E1017Dfs*5	0	0	0	0	0	0	0	0	0	0	0	0	0	0	0	0	0	0	0	0	0	0	0	0	0	0	0	0	A349P	0	0	0	0	0	0	0	0	0	0	0	0
glioma_mskcc_2019	P-0003339-T01-IM5	Female	45	3	2	0	R132H	0	0	0	Promoter	0	0	0	0	0	0	0	0	0	0	0	0	0	0	0	0	0	0	0	0	0	0	0	0	0	0	0	0	0	0	0	0	0	0	0	0	0	0
glioma_mskcc_2019	P-0003344-T01-IM5	Male	73	7	4	R273H	0	0	0	0	G822D	R427W	0	0	0	0	0	0	0	0	0	0	0	0	0	0	0	0	0	0	0	0	0	0	0	0	0	0	0	0	0	0	0	0	0	0	0	0	0
glioma_mskcc_2019	P-0003350-T01-IM5	Male	55	4	1	0	0	0	0	0	Promoter	0	0	0	0	0	0	0	0	0	0	0	0	0	0	0	0	0	0	0	0	0	0	0	0	0	0	0	0	0	0	0	0	0	0	0	0	0	0
glioma_mskcc_2019	P-0003360-T01-IM5	Male	61	4	1	0	0	0	0	0	Promoter	0	0	0	0	0	0	0	0	0	0	0	0	0	0	0	0	0	0	0	0	0	0	0	0	0	0	0	0	0	0	0	0	0	0	0	0	0	0
glioma_mskcc_2019	P-0003392-T01-IM5	Female	29	3	3	E258Q	R132G	R1504Qfs*5	0	0	0	0	0	0	0	0	0	0	0	0	0	0	0	0	0	0	0	0	0	0	0	0	0	0	0	0	0	0	0	0	0	0	0	0	0	0	0	0	0
glioma_mskcc_2019	P-0003424-T01-IM5	Female	76	2	2	R249G	0	F2113Sfs*9	0	0	0	0	0	0	0	0	0	0	0	0	0	0	0	0	0	0	0	0	0	0	0	0	0	0	0	0	0	0	0	0	0	0	0	0	0	0	0	0	0
glioma_mskcc_2019	P-0003428-T01-IM5	Female	22	4	4	E286Q	R132G	K971Tfs*31	0	0	P308Hfs*43	0	0	0	0	0	0	0	0	0	0	0	0	0	0	0	0	0	0	0	0	0	0	0	0	0	0	0	0	0	0	0	0	0	0	0	0	0	0
glioma_mskcc_2019	P-0003447-T01-IM5	Male	50	5	3	R273C R282W	R132H	R2131*	0	0	0	0	0	0	0	0	0	0	0	0	0	0	0	0	0	0	0	0	0	0	0	0	0	0	0	0	0	0	0	0	0	0	0	0	0	0	0	0	0
glioma_mskcc_2019	P-0003449-T01-IM5	Male	37	5	3	Y234Tfs*11	R132H	R1302Kfs*7	0	0	0	0	0	0	0	0	0	0	0	0	0	0	0	0	0	0	0	0	0	0	0	0	0	0	0	0	0	0	0	0	0	0	0	0	0	0	0	0	0
glioma_mskcc_2019	P-0003456-T01-IM5	Female	44	4	1	0	0	0	0	0	Promoter	0	0	0	0	0	0	0	0	0	0	0	0	0	0	0	0	0	0	0	0	0	0	0	0	0	0	0	0	0	0	0	0	0	0	0	0	0	0
glioma_mskcc_2019	P-0003458-T02-IM5	Female	62	14	2	R273C	0	0	F1247Ifs*18 Y2285Tfs*5	0	0	0	0	0	0	0	0	0	0	0	0	0	0	0	0	0	0	0	0	0	0	0	0	0	0	0	0	0	0	0	0	0	0	0	0	0	0	0	0
glioma_mskcc_2019	P-0003467-T01-IM5	Male	31	6	4	C242S	R132H	R1302Kfs*7	0	0	0	0	0	0	0	0	0	0	0	0	0	0	0	0	0	0	0	0	0	0	0	0	0	0	0	0	0	0	0	0	0	R1189Q	0	0	0	0	0	0	0
glioma_mskcc_2019	P-0003529-T01-IM5	Male	66	199	31	G279E X307_splice	0	E113K G1152D	R1968* C397Y	0	Promoter	D3322N	0	S902F E1988K R1611K L1211F	0	0	H471Y	0	E31K	0	P433S D690N	S1434N	0	0	G1966S	X1302_splice P4267L A3268T E40K	0	0	0	0	0	0	V1818M P432S	0	0	0	P268L P300S	0	0	P213S P422L	0	G782S	Q242*	0	R554K	0	P286S	L878F	0
glioma_mskcc_2019	P-0003567-T01-IM5	Male	49	4	3	0	0	0	E547*	0	Promoter	0	0	0	0	0	0	0	0	0	0	0	0	R876H	0	0	0	0	0	0	0	0	0	0	0	0	0	0	0	0	0	0	0	0	0	0	0	0	0
glioma_mskcc_2019	P-0003579-T01-IM5	Male	16	3	3	R282W	R132C	S1960*	0	0	0	0	0	0	0	0	0	0	0	0	0	0	0	0	0	0	0	0	0	0	0	0	0	0	0	0	0	0	0	0	0	0	0	0	0	0	0	0	0
glioma_mskcc_2019	P-0003598-T01-IM5	Female	46	2	1	0	0	0	0	0	Promoter	0	0	0	0	0	0	0	0	0	0	0	0	0	0	0	0	0	0	0	0	0	0	0	0	0	0	0	0	0	0	0	0	0	0	0	0	0	0
glioma_mskcc_2019	P-0003598-T02-IM5	Female	46	2	1	0	0	0	0	0	Promoter	0	0	0	0	0	0	0	0	0	0	0	0	0	0	0	0	0	0	0	0	0	0	0	0	0	0	0	0	0	0	0	0	0	0	0	0	0	0
glioma_mskcc_2019	P-0003598-T03-IM5	Female	46	3	1	0	0	0	0	0	Promoter	0	0	0	0	0	0	0	0	0	0	0	0	0	0	0	0	0	0	0	0	0	0	0	0	0	0	0	0	0	0	0	0	0	0	0	0	0	0
glioma_mskcc_2019	P-0003600-T01-IM5	Male	54	3	1	R158G	0	0	0	0	0	0	0	0	0	0	0	0	0	0	0	0	0	0	0	0	0	0	0	0	0	0	0	0	0	0	0	0	0	0	0	0	0	0	0	0	0	0	0
glioma_mskcc_2019	P-0003614-T01-IM5	Male	27	3	2	0	R132H	0	0	0	Promoter	0	0	0	0	0	0	0	0	0	0	0	0	0	0	0	0	0	0	0	0	0	0	0	0	0	0	0	0	0	0	0	0	0	0	0	0	0	0
glioma_mskcc_2019	P-0003636-T01-IM5	Female	34	7	3	R175H	0	T1582Nfs*19	Q83Vfs*23	0	0	0	0	0	0	0	0	0	0	0	0	0	0	0	0	0	0	0	0	0	0	0	0	0	0	0	0	0	0	0	0	0	0	0	0	0	0	0	0
glioma_mskcc_2019	P-0003643-T01-IM5	Male	29	4	3	R248Q	R132H	K1143Rfs*47	0	0	0	0	0	0	0	0	0	0	0	0	0	0	0	0	0	0	0	0	0	0	0	0	0	0	0	0	0	0	0	0	0	0	0	0	0	0	0	0	0
glioma_mskcc_2019	P-0003669-T01-IM5	Female	31	3	3	Y220C	R132H	A1410Qfs*80	0	0	0	0	0	0	0	0	0	0	0	0	0	0	0	0	0	0	0	0	0	0	0	0	0	0	0	0	0	0	0	0	0	0	0	0	0	0	0	0	0
glioma_mskcc_2019	P-0003693-T01-IM5	Male	47	7	1	0	0	0	0	0	Promoter	0	0	0	0	0	0	0	0	0	0	0	0	0	0	0	0	0	0	0	0	0	0	0	0	0	0	0	0	0	0	0	0	0	0	0	0	0	0
glioma_mskcc_2019	P-0003693-T02-IM5	Male	47	6	1	0	0	0	0	0	Promoter	0	0	0	0	0	0	0	0	0	0	0	0	0	0	0	0	0	0	0	0	0	0	0	0	0	0	0	0	0	0	0	0	0	0	0	0	0	0
glioma_mskcc_2019	P-0003694-T01-IM5	Female	66	4	3	G244V	0	0	X751_splice	0	Promoter	0	0	0	0	0	0	0	0	0	0	0	0	0	0	0	0	0	0	0	0	0	0	0	0	0	0	0	0	0	0	0	0	0	0	0	0	0	0
glioma_mskcc_2019	P-0003781-T01-IM5	Male	57	4	2	0	0	0	X1938_splice	0	Promoter	0	0	0	0	0	0	0	0	0	0	0	0	0	0	0	0	0	0	0	0	0	0	0	0	0	0	0	0	0	0	0	0	0	0	0	0	0	0
glioma_mskcc_2019	P-0003783-T01-IM5	Male	54	3	1	0	0	0	0	0	Promoter	0	0	0	0	0	0	0	0	0	0	0	0	0	0	0	0	0	0	0	0	0	0	0	0	0	0	0	0	0	0	0	0	0	0	0	0	0	0
glioma_mskcc_2019	P-0003783-T02-IM5	Male	54	3	1	0	0	0	0	0	Promoter	0	0	0	0	0	0	0	0	0	0	0	0	0	0	0	0	0	0	0	0	0	0	0	0	0	0	0	0	0	0	0	0	0	0	0	0	0	0
glioma_mskcc_2019	P-0003805-T01-IM5	Male	67	5	2	X126_splice	0	0	0	0	Promoter	0	0	0	0	0	0	0	0	0	0	0	0	0	0	0	0	0	0	0	0	0	0	0	0	0	0	0	0	0	0	0	0	0	0	0	0	0	0
glioma_mskcc_2019	P-0003820-T01-IM5	Male	31	5	3	H178P	R132H	K2076*	0	0	0	0	0	0	0	0	0	0	0	0	0	0	0	0	0	0	0	0	0	0	0	0	0	0	0	0	0	0	0	0	0	0	0	0	0	0	0	0	0
glioma_mskcc_2019	P-0003822-T02-IM5	Female	34	5	4	R273C	R132H	K1045*	0	0	0	0	0	0	0	0	0	0	0	0	0	0	0	0	0	0	0	0	0	0	0	0	S2322L	0	0	0	0	0	0	0	0	0	0	0	0	0	0	0	0
glioma_mskcc_2019	P-0003822-T03-IM6	Female	34	79	16	R273C	R132H	K1045*	A776V	0	0	0	0	T2391I	0	0	0	0	0	0	0	G1820D	0	0	D1399N T278I	0	0	0	0	0	0	0	S2322L G2262S	0	0	0	0	A30T	0	V543I	0	0	0	0	0	0	0	0	0
glioma_mskcc_2019	P-0003827-T01-IM5	Female	51	2	3	0	0	0	0	0	Promoter	P3607S	0	0	0	0	0	0	0	0	0	0	0	0	0	0	0	0	0	0	0	0	0	0	0	0	0	0	0	0	0	0	0	0	0	0	0	0	0
glioma_mskcc_2019	P-0003833-T01-IM5	Male	38	4	2	0	R132H	0	0	0	Promoter	0	0	0	0	0	0	0	0	0	0	0	0	0	0	0	0	0	0	0	0	0	0	0	0	0	0	0	0	0	0	0	0	0	0	0	0	0	0
glioma_mskcc_2019	P-0003850-T01-IM5	Male	53	4	1	0	0	0	0	0	Promoter	0	0	0	0	0	0	0	0	0	0	0	0	0	0	0	0	0	0	0	0	0	0	0	0	0	0	0	0	0	0	0	0	0	0	0	0	0	0
glioma_mskcc_2019	P-0003853-T01-IM5	Male	58	6	4	0	0	0	Q2234*	0	Promoter	0	0	0	0	0	0	0	0	0	0	0	0	0	0	0	0	0	0	0	0	0	0	0	0	0	0	0	0	0	0	0	0	0	0	0	0	0	0
glioma_mskcc_2019	P-0003865-T01-IM5	Female	54	8	4	F113del	0	0	0	0	Promoter	0	0	0	0	0	0	0	0	0	0	0	0	0	0	0	0	0	0	0	0	0	0	0	0	0	0	0	0	0	0	0	0	0	0	0	0	0	0
glioma_mskcc_2019	P-0003900-T01-IM5	Female	63	415	46	0	G161R	S1245L R484K	A1404Cfs*20	0	Promoter	V911I	E363K P481L G572D V853I	E1423K G1074E T653I V372M P13S	0	0	R123H E2K S147F E187K A795T	0	X127_splice	0	G607D D627N	V1654M M751I L471F	0	R710* P1576L	L1360F G1985E	P2727S E4775K S4414N G4299R G4120D P2619L E1658K E309K E131K	A248V G702E G910D	0	R504K	0	0	E224K A327T T731I	G1305D P2331L R2195K P1110L V824M D599N G268R	0	0	0	S145N	G65E	V246M	W924*	P293L	E593K Y1519C	G509D	0	H1015Y S514N V447M	P584S D756N S187N	0	G5R	0
glioma_mskcc_2019	P-0003968-T01-IM5	Male	58	7	4	0	R132H	0	0	0	Promoter	0	0	0	0	0	0	0	0	0	0	0	0	0	0	0	0	0	0	0	0	0	0	0	0	0	0	0	0	0	0	0	0	0	0	0	0	0	0
glioma_mskcc_2019	P-0004027-T01-IM5	Female	37	4	3	0	R132H	0	0	0	Promoter	0	0	0	0	0	0	0	0	0	0	0	0	0	0	0	0	0	0	0	0	0	0	0	0	0	0	0	0	0	0	0	0	0	0	0	0	0	0
glioma_mskcc_2019	P-0004035-T01-IM5	Female	33	4	1	W146*	0	0	0	0	0	0	0	0	0	0	0	0	0	0	0	0	0	0	0	0	0	0	0	0	0	0	0	0	0	0	0	0	0	0	0	0	0	0	0	0	0	0	0
glioma_mskcc_2019	P-0004038-T01-IM3	Female	83	7	4	0	0	K459E	0	0	Promoter	0	0	0	0	0	0	0	0	0	0	0	0	0	0	0	0	0	0	0	0	0	0	0	0	0	0	0	0	0	0	0	0	0	0	0	0	0	0
glioma_mskcc_2019	P-0004073-T01-IM5	Male	61	6	3	R273H R158H	R132H	A400Gfs*14	0	0	0	0	0	0	0	0	0	0	0	0	0	0	0	0	0	0	0	0	0	0	0	0	0	0	0	0	0	0	0	0	0	0	0	0	0	0	0	0	0
glioma_mskcc_2019	P-0004102-T01-IM5	Male	58	5	3	0	R132H	0	0	0	Promoter	0	0	0	0	0	0	0	0	0	0	0	0	0	0	0	0	0	0	0	0	0	0	0	0	0	0	0	0	0	0	0	0	0	0	0	0	0	0
glioma_mskcc_2019	P-0004119-T01-IM5	Male	45	4	1	0	0	0	0	0	Promoter	0	0	0	0	0	0	0	0	0	0	0	0	0	0	0	0	0	0	0	0	0	0	0	0	0	0	0	0	0	0	0	0	0	0	0	0	0	0
glioma_mskcc_2019	P-0004119-T02-IM5	Male	45	3	1	0	0	0	0	0	Promoter	0	0	0	0	0	0	0	0	0	0	0	0	0	0	0	0	0	0	0	0	0	0	0	0	0	0	0	0	0	0	0	0	0	0	0	0	0	0
glioma_mskcc_2019	P-0004162-T01-IM5	Male	52	4	3	0	0	0	0	0	Promoter	0	0	0	0	0	0	0	0	0	D731E	0	0	0	0	0	0	0	0	0	0	0	0	0	0	0	0	0	0	0	0	0	0	0	0	0	0	0	0
glioma_mskcc_2019	P-0004209-T01-IM5	Male	61	2	1	0	0	0	0	0	Promoter	0	0	0	0	0	0	0	0	0	0	0	0	0	0	0	0	0	0	0	0	0	0	0	0	0	0	0	0	0	0	0	0	0	0	0	0	0	0
glioma_mskcc_2019	P-0004233-T01-IM5	Female	45	4	4	S127F	0	R2407*	0	0	Promoter	0	0	0	0	0	0	0	0	0	0	0	0	0	0	0	0	0	0	0	0	0	0	0	0	0	0	0	0	0	0	E1577Q	0	0	0	0	0	0	0
glioma_mskcc_2019	P-0004242-T01-IM5	Female	42	10	5	R306* R175H	R132H	R907*	0	0	0	MLL-DLAT fusion	0	0	0	0	0	0	0	0	0	0	0	K485Sfs*14	0	0	0	0	0	0	0	0	0	0	0	0	0	0	0	0	0	0	0	0	0	0	0	0	0
glioma_mskcc_2019	P-0004245-T01-IM5	Female	74	3	3	R273L	0	0	0	0	Promoter	0	0	0	0	0	0	0	0	0	0	0	0	0	0	0	0	0	0	0	0	0	0	0	0	0	0	0	0	T974M	0	0	0	0	0	0	0	0	0
glioma_mskcc_2019	P-0004256-T01-IM5	Male	29	4	3	P142dup	R132C	T1346*	0	0	0	0	0	0	0	0	0	0	0	0	0	0	0	0	0	0	0	0	0	0	0	0	0	0	0	0	0	0	0	0	0	0	0	0	0	0	0	0	0
glioma_mskcc_2019	P-0004259-T01-IM5	Male	37	6	4	R273H K132E	R132H	K1583Nfs*22	0	0	0	0	0	G720D	0	0	0	0	0	0	0	0	0	0	0	0	0	0	0	0	0	0	0	0	0	0	0	0	0	0	0	0	0	0	0	0	0	0	0
glioma_mskcc_2019	P-0004270-T01-IM5	Male	37	4	3	R273C X32_splice	R132H	K1583Nfs*22	0	0	0	0	0	0	0	0	0	0	0	0	0	0	0	0	0	0	0	0	0	0	0	0	0	0	0	0	0	0	0	0	0	0	0	0	0	0	0	0	0
glioma_mskcc_2019	P-0004270-T02-IM5	Male	37	9	4	R273C X32_splice	R132H	K1583Nfs*22	0	0	0	0	0	0	0	0	0	0	0	0	0	0	0	0	0	0	0	0	0	0	0	0	0	0	0	0	0	0	0	0	0	0	0	0	0	0	0	0	0
glioma_mskcc_2019	P-0004288-T01-IM5	Male	23	2	2	N239D	R132G	0	0	0	0	0	0	0	0	0	0	0	0	0	0	0	0	0	0	0	0	0	0	0	0	0	0	0	0	0	0	0	0	0	0	0	0	0	0	0	0	0	0
glioma_mskcc_2019	P-0004288-T02-IM6	Male	23	5	2	N239D	R132G	0	0	0	0	0	0	0	0	0	0	0	0	0	0	0	0	0	0	0	0	0	0	0	0	0	0	0	0	0	0	0	0	0	0	0	0	0	0	0	0	0	0
glioma_mskcc_2019	P-0004298-T01-IM5	Male	20	5	3	L308Afs*6	R132H	M1596V	0	0	0	0	0	0	0	0	0	0	0	0	0	0	0	0	0	0	0	0	0	0	0	0	0	0	0	0	0	0	0	0	0	0	0	0	0	0	0	0	0
glioma_mskcc_2019	P-0004304-T01-IM5	Male	35	5	3	0	R132H	0	0	0	Promoter	0	0	0	0	0	0	0	0	0	0	0	0	0	0	0	0	0	0	0	0	0	0	0	0	0	0	0	0	0	0	0	0	0	0	0	0	0	0
glioma_mskcc_2019	P-0004313-T01-IM5	Male	31	5	3	0	R132H	0	0	0	Promoter	0	0	0	0	0	0	0	0	0	0	0	0	0	0	0	0	0	0	0	0	0	0	0	0	0	0	0	0	0	0	G1030D	0	0	0	0	0	0	0
glioma_mskcc_2019	P-0004313-T02-IM6	Male	31	2	2	0	R132H	0	0	0	Promoter	0	0	0	0	0	0	0	0	0	0	0	0	0	0	0	0	0	0	0	0	0	0	0	0	0	0	0	0	0	0	0	0	0	0	0	0	0	0
glioma_mskcc_2019	P-0004319-T01-IM5	Female	38	4	3	R175H	R132H	K1935Efs*7	0	0	0	0	0	0	0	0	0	0	0	0	0	0	0	0	0	0	0	0	0	0	0	0	0	0	0	0	0	0	0	0	0	0	0	0	0	0	0	0	0
glioma_mskcc_2019	P-0004338-T01-IM5	Female	55	7	1	0	0	0	0	0	0	0	0	0	0	0	0	0	0	0	0	0	0	0	0	0	0	0	0	0	0	0	0	0	0	0	0	0	0	R381H	0	0	0	0	0	0	0	0	0
glioma_mskcc_2019	P-0004370-T01-IM5	Male	45	8	3	0	R132H	0	0	0	Promoter	0	0	0	0	0	0	0	0	0	0	0	0	0	0	0	0	0	0	0	0	0	0	0	0	0	0	0	0	0	0	0	0	0	0	0	0	0	0
glioma_mskcc_2019	P-0004396-T01-IM5	Male	49	3	3	H193Y	R132H	S1382*	0	0	0	0	0	0	0	0	0	0	0	0	0	0	0	0	0	0	0	0	0	0	0	0	0	0	0	0	0	0	0	0	0	0	0	0	0	0	0	0	0
glioma_mskcc_2019	P-0004400-T01-IM5	Male	52	84	19	E286K	0	0	0	X139_splice P14S	Promoter A257T	S992F P2902L	V884M	A2165V	0	0	0	V1386I	0	0	0	0	0	P313S	G1842E	W1469* E5004K G4114E	0	0	0	0	0	T534I G453S	0	0	0	0	0	0	0	0	0	0	D609N	0	P878L	0	E301K	0	0
glioma_mskcc_2019	P-0004427-T01-IM5	Male	19	3	2	0	0	0	NF1-intragenic	0	0	0	0	0	0	0	0	0	0	0	0	0	0	0	0	0	0	0	0	0	0	0	M2391I	0	0	0	0	0	0	0	0	0	0	0	0	0	0	0	0
glioma_mskcc_2019	P-0004430-T02-IM5	Male	40	4	4	R273H	R132H	H1338Qfs*11	0	0	0	0	0	0	0	0	0	0	0	0	0	0	0	0	0	0	0	0	0	0	0	0	0	0	0	0	0	0	0	0	0	A945T	0	0	0	0	0	0	0
glioma_mskcc_2019	P-0004430-T03-IM5	Male	40	4	2	0	R132H	0	0	0	Promoter	0	0	0	0	0	0	0	0	0	0	0	0	0	0	0	0	0	0	0	0	0	0	0	0	0	0	0	0	0	0	0	0	0	0	0	0	0	0
glioma_mskcc_2019	P-0004491-T01-IM5	Female	73	5	0	0	0	0	0	0	0	0	0	0	0	0	0	0	0	0	0	0	0	0	0	0	0	0	0	0	0	0	0	0	0	0	0	0	0	0	0	0	0	0	0	0	0	0	0
glioma_mskcc_2019	P-0004493-T01-IM5	Female	27	4	1	0	0	0	0	0	Promoter	0	0	0	0	0	0	0	0	0	0	0	0	0	0	0	0	0	0	0	0	0	0	0	0	0	0	0	0	0	0	0	0	0	0	0	0	0	0
glioma_mskcc_2019	P-0004510-T01-IM5	Female	59	5	2	0	0	0	Q963*	0	Promoter	0	0	0	0	0	0	0	0	0	0	0	0	0	0	0	0	0	0	0	0	0	0	0	0	0	0	0	0	0	0	0	0	0	0	0	0	0	0
glioma_mskcc_2019	P-0004515-T01-IM5	Male	19	5	3	R248Q	R132H	N1318Kfs*6 R444*	0	0	0	0	0	0	0	0	0	0	0	0	0	0	0	0	0	0	0	0	0	0	0	0	0	0	0	0	0	0	0	0	0	0	0	0	0	0	0	0	0
glioma_mskcc_2019	P-0004531-T01-IM5	Female	36	10	1	0	0	0	0	0	Promoter	0	0	0	0	0	0	0	0	0	0	0	0	0	0	0	0	0	0	0	0	0	0	0	0	0	0	0	0	0	0	0	0	0	0	0	0	0	0
glioma_mskcc_2019	P-0004578-T01-IM5	Male	43	3	2	0	R132H	0	0	0	Promoter	0	0	0	0	0	0	0	0	0	0	0	0	0	0	0	0	0	0	0	0	0	0	0	0	0	0	0	0	0	0	0	0	0	0	0	0	0	0
glioma_mskcc_2019	P-0004584-T01-IM5	Female	72	6	3	0	0	0	L555Ifs*12	0	Promoter	0	0	0	0	0	V165I	0	0	0	0	0	0	0	0	0	0	0	0	0	0	0	0	0	0	0	0	0	0	0	0	0	0	0	0	0	0	0	0
glioma_mskcc_2019	P-0004599-T01-IM5	Male	38	3	3	Y220C	R132H	S1960*	0	0	0	0	0	0	0	0	0	0	0	0	0	0	0	0	0	0	0	0	0	0	0	0	0	0	0	0	0	0	0	0	0	0	0	0	0	0	0	0	0
glioma_mskcc_2019	P-0004609-T01-IM5	Male	71	5	3	P250L K120E	0	0	0	0	Promoter	0	0	0	0	0	0	0	0	0	0	0	0	0	0	0	0	0	0	0	0	0	0	0	0	0	0	0	0	0	0	0	0	0	0	0	0	0	0
glioma_mskcc_2019	P-0004625-T01-IM5	Male	35	2	2	G245S	R132H	0	0	0	0	0	0	0	0	0	0	0	0	0	0	0	0	0	0	0	0	0	0	0	0	0	0	0	0	0	0	0	0	0	0	0	0	0	0	0	0	0	0
glioma_mskcc_2019	P-0004627-T01-IM5	Male	87	6	2	0	0	0	Q270* E1459Nfs*10	0	Promoter	0	0	0	0	0	0	0	0	0	0	0	0	0	0	0	0	0	0	0	0	0	0	0	0	0	0	0	0	0	0	0	0	0	0	0	0	0	0
glioma_mskcc_2019	P-0004630-T01-IM5	Female	51	2	2	0	R132H	0	0	0	Promoter	0	0	0	0	0	0	0	0	0	0	0	0	0	0	0	0	0	0	0	0	0	0	0	0	0	0	0	0	0	0	0	0	0	0	0	0	0	0
glioma_mskcc_2019	P-0004674-T01-IM5	Female	39	9	3	0	R132H	0	0	0	Promoter	0	0	0	0	0	0	0	0	0	0	0	0	0	0	0	0	0	0	0	0	0	0	0	0	0	0	0	0	0	0	M781I	0	0	0	0	0	0	0
glioma_mskcc_2019	P-0004676-T01-IM5	Male	44	5	2	L32Cfs*12	0	0	0	0	Promoter	0	0	0	0	0	0	0	0	0	0	0	0	0	0	0	0	0	0	0	0	0	0	0	0	0	0	0	0	0	0	0	0	0	0	0	0	0	0
glioma_mskcc_2019	P-0004683-T01-IM5	Female	81	10	3	0	R132H	0	0	0	Promoter	0	0	0	0	0	0	0	0	0	0	0	0	0	0	0	0	0	0	0	0	0	0	0	0	0	0	0	0	0	0	0	0	0	0	0	0	0	0
glioma_mskcc_2019	P-0004694-T01-IM5	Male	66	6	5	0	0	0	D1116Afs*25	0	Promoter	0	0	0	0	0	0	0	0	0	0	0	0	0	0	0	0	0	0	0	0	0	0	0	0	0	0	0	0	0	G58D	N435T	0	0	0	0	0	0	0
glioma_mskcc_2019	P-0004712-T01-IM5	Male	48	5	2	0	0	Q292*	0	0	0	0	0	0	0	0	0	0	0	0	0	0	0	0	0	0	0	0	0	0	0	0	0	0	0	0	0	0	0	0	0	0	0	0	0	0	0	0	0
glioma_mskcc_2019	P-0004721-T01-IM5	Male	35	6	1	0	0	0	0	0	Promoter	0	0	0	0	0	0	0	0	0	0	0	0	0	0	0	0	0	0	0	0	0	0	0	0	0	0	0	0	0	0	0	0	0	0	0	0	0	0
glioma_mskcc_2019	P-0004723-T01-IM5	Female	37	4	2	0	R132H	Q391*	0	0	0	0	0	0	0	0	0	0	0	0	0	0	0	0	0	0	0	0	0	0	0	0	0	0	0	0	0	0	0	0	0	0	0	0	0	0	0	0	0
glioma_mskcc_2019	P-0004771-T01-IM5	Female	45	4	2	0	0	0	D2346Vfs*49	0	Promoter	0	0	0	0	0	0	0	0	0	0	0	0	0	0	0	0	0	0	0	0	0	0	0	0	0	0	0	0	0	0	0	0	0	0	0	0	0	0
glioma_mskcc_2019	P-0004778-T01-IM5	Male	45	1	1	0	0	0	L1018*	0	0	0	0	0	0	0	0	0	0	0	0	0	0	0	0	0	0	0	0	0	0	0	0	0	0	0	0	0	0	0	0	0	0	0	0	0	0	0	0
glioma_mskcc_2019	P-0004778-T02-IM5	Male	45	1	1	0	0	0	L1018*	0	0	0	0	0	0	0	0	0	0	0	0	0	0	0	0	0	0	0	0	0	0	0	0	0	0	0	0	0	0	0	0	0	0	0	0	0	0	0	0
glioma_mskcc_2019	P-0004807-T01-IM5	Male	65	4	2	0	0	0	L2419Gfs*2	0	Promoter	0	0	0	0	0	0	0	0	0	0	0	0	0	0	0	0	0	0	0	0	0	0	0	0	0	0	0	0	0	0	0	0	0	0	0	0	0	0
glioma_mskcc_2019	P-0004812-T01-IM5	Male	33	4	2	0	R132S	0	0	0	Promoter	0	0	0	0	0	0	0	0	0	0	0	0	0	0	0	0	0	0	0	0	0	0	0	0	0	0	0	0	0	0	0	0	0	0	0	0	0	0
glioma_mskcc_2019	P-0004812-T02-IM6	Male	33	5	3	0	R132S	0	0	0	Promoter	0	0	0	0	0	0	0	0	0	0	0	S575G	0	0	0	0	0	0	0	0	0	0	0	0	0	0	0	0	0	0	0	0	0	0	0	0	0	0
glioma_mskcc_2019	P-0004837-T01-IM5	Male	69	4	1	0	0	0	0	0	Promoter	0	0	0	0	0	0	0	0	0	0	0	0	0	0	0	0	0	0	0	0	0	0	0	0	0	0	0	0	0	0	0	0	0	0	0	0	0	0
glioma_mskcc_2019	P-0004846-T01-IM5	Male	54	6	3	R175H E224D	0	0	0	0	Promoter	0	0	0	0	0	0	0	0	0	0	0	0	0	0	0	0	0	0	0	0	0	0	0	0	0	0	0	0	0	0	0	0	0	0	0	0	0	0
glioma_mskcc_2019	P-0004849-T01-IM5	Male	69	7	3	M246V	0	K2096Sfs*12	L1253Pfs*9	0	0	0	0	0	0	0	0	0	0	0	0	0	0	0	0	0	0	0	0	0	0	0	0	0	0	0	0	0	0	0	0	0	0	0	0	0	0	0	0
glioma_mskcc_2019	P-0004853-T01-IM5	Female	63	4	1	0	0	0	0	0	Promoter	0	0	0	0	0	0	0	0	0	0	0	0	0	0	0	0	0	0	0	0	0	0	0	0	0	0	0	0	0	0	0	0	0	0	0	0	0	0
glioma_mskcc_2019	P-0004857-T01-IM5	Male	34	5	3	0	R132H	0	L1507Tfs*19	0	Promoter	0	0	0	0	0	0	0	0	0	0	0	0	0	0	0	0	0	0	0	0	0	0	0	0	0	0	0	0	0	0	0	0	0	0	0	0	0	0
glioma_mskcc_2019	P-0004971-T01-IM5	Male	44	5	1	0	0	0	0	0	Promoter	0	0	0	0	0	0	0	0	0	0	0	0	0	0	0	0	0	0	0	0	0	0	0	0	0	0	0	0	0	0	0	0	0	0	0	0	0	0
glioma_mskcc_2019	P-0004991-T01-IM5	Male	51	3	1	0	0	0	T2034Nfs*26	0	0	0	0	0	0	0	0	0	0	0	0	0	0	0	0	0	0	0	0	0	0	0	0	0	0	0	0	0	0	0	0	0	0	0	0	0	0	0	0
glioma_mskcc_2019	P-0005012-T01-IM5	Male	59	4	2	0	0	0	0	0	Promoter	0	0	0	0	0	0	0	0	0	0	0	0	0	0	0	0	0	0	0	0	0	0	0	0	0	0	0	0	0	0	0	0	0	0	0	0	0	0
glioma_mskcc_2019	P-0005051-T01-IM5	Female	54	2	1	0	0	0	0	0	Promoter	0	0	0	0	0	0	0	0	0	0	0	0	0	0	0	0	0	0	0	0	0	0	0	0	0	0	0	0	0	0	0	0	0	0	0	0	0	0
glioma_mskcc_2019	P-0005113-T01-IM5	Male	56	5	2	0	0	0	0	0	Promoter	0	0	0	0	0	0	0	0	0	0	0	0	0	0	0	0	0	0	0	0	0	0	0	0	0	0	0	0	0	0	0	0	0	0	0	0	0	0
glioma_mskcc_2019	P-0005128-T01-IM5	Male	68	8	4	0	0	0	D2346Vfs*49	0	Promoter	0	0	0	0	0	0	0	0	0	0	0	0	0	0	0	0	0	0	0	0	0	0	0	0	0	0	0	0	0	0	0	0	0	0	0	0	0	0
glioma_mskcc_2019	P-0005138-T01-IM5	Female	23	3	3	R248Q	R132H	S465*	0	0	0	0	0	0	0	0	0	0	0	0	0	0	0	0	0	0	0	0	0	0	0	0	0	0	0	0	0	0	0	0	0	0	0	0	0	0	0	0	0
glioma_mskcc_2019	P-0005141-T01-IM5	Male	56	2	1	0	0	0	0	0	Promoter	0	0	0	0	0	0	0	0	0	0	0	0	0	0	0	0	0	0	0	0	0	0	0	0	0	0	0	0	0	0	0	0	0	0	0	0	0	0
glioma_mskcc_2019	P-0005243-T01-IM5	Male	46	4	3	R175H	R132H	R907* M902_E903delinsIQ	0	0	0	0	0	0	0	0	0	0	0	0	0	0	0	0	0	0	0	0	0	0	0	0	0	0	0	0	0	0	0	0	0	0	0	0	0	0	0	0	0
glioma_mskcc_2019	P-0005249-T01-IM5	Male	28	3	3	G245S	R132H	G1071*	0	0	0	0	0	0	0	0	0	0	0	0	0	0	0	0	0	0	0	0	0	0	0	0	0	0	0	0	0	0	0	0	0	0	0	0	0	0	0	0	0
glioma_mskcc_2019	P-0005254-T01-IM5	Female	57	2	2	0	0	0	R1870Q	0	Promoter	0	0	0	0	0	0	0	0	0	0	0	0	0	0	0	0	0	0	0	0	0	0	0	0	0	0	0	0	0	0	0	0	0	0	0	0	0	0
glioma_mskcc_2019	P-0005281-T01-IM5	Female	38	5	3	0	R132H	0	0	0	Promoter	0	0	0	0	0	0	0	0	0	0	0	0	0	0	0	0	0	0	0	0	0	0	0	0	0	0	0	0	0	0	0	0	0	0	0	0	0	0
glioma_mskcc_2019	P-0005299-T01-IM5	Male	54	3	2	R282W	0	0	0	0	0	0	0	0	0	0	0	0	0	0	0	0	0	0	0	0	0	0	0	0	0	0	0	0	0	0	0	0	0	0	0	0	0	0	0	0	0	0	0
glioma_mskcc_2019	P-0005302-T01-IM5	Male	24	3	2	0	R132H	0	0	0	Promoter	0	0	0	0	0	0	0	0	0	0	0	0	0	0	0	0	0	0	0	0	0	0	0	0	0	0	0	0	0	0	0	0	0	0	0	0	0	0
glioma_mskcc_2019	P-0005303-T01-IM5	Male	40	4	1	0	0	0	0	0	Promoter	0	0	0	0	0	0	0	0	0	0	0	0	0	0	0	0	0	0	0	0	0	0	0	0	0	0	0	0	0	0	0	0	0	0	0	0	0	0
glioma_mskcc_2019	P-0005334-T01-IM5	Female	58	5	2	0	0	0	0	0	Promoter	0	0	0	0	0	0	0	0	0	0	0	0	0	0	R4468W	0	0	0	0	0	0	0	0	0	0	0	0	0	0	0	0	0	0	0	0	0	0	0
glioma_mskcc_2019	P-0005361-T01-IM5	Female	54	4	3	0	0	0	0	0	Promoter	0	0	0	0	0	0	0	0	0	0	0	0	0	R1645*	0	0	0	0	0	0	0	0	0	0	0	0	0	0	0	0	0	0	0	0	0	0	0	0
glioma_mskcc_2019	P-0005361-T02-IM5	Female	54	3	3	0	0	0	0	0	Promoter	0	0	0	0	0	0	0	0	0	0	0	0	0	R1645*	0	0	0	0	0	0	0	0	0	0	0	0	0	0	0	0	0	0	0	0	0	0	0	0
glioma_mskcc_2019	P-0005472-T01-IM5	Female	62	4	2	F19Kfs*24	0	0	0	0	Promoter	0	0	0	0	0	0	0	0	0	0	0	0	0	0	0	0	0	0	0	0	0	0	0	0	0	0	0	0	0	0	0	0	0	0	0	0	0	0
glioma_mskcc_2019	P-0005477-T01-IM5	Female	44	4	3	0	0	C280R	0	0	Promoter	0	0	0	0	0	0	0	0	0	0	0	0	0	0	G2954A	0	0	0	0	0	0	0	0	0	0	0	0	0	0	0	0	0	0	0	0	0	0	0
glioma_mskcc_2019	P-0005539-T01-IM5	Female	50	3	1	0	0	0	0	0	Promoter	0	0	0	0	0	0	0	0	0	0	0	0	0	0	0	0	0	0	0	0	0	0	0	0	0	0	0	0	0	0	0	0	0	0	0	0	0	0
glioma_mskcc_2019	P-0005542-T01-IM5	Male	57	3	2	R248W	0	0	0	0	Promoter	0	0	0	0	0	0	0	0	0	0	0	0	0	0	0	0	0	0	0	0	0	0	0	0	0	0	0	0	0	0	0	0	0	0	0	0	0	0
glioma_mskcc_2019	P-0005547-T02-IM5	Male	54	3	1	0	0	0	0	0	Promoter	0	0	0	0	0	0	0	0	0	0	0	0	0	0	0	0	0	0	0	0	0	0	0	0	0	0	0	0	0	0	0	0	0	0	0	0	0	0
glioma_mskcc_2019	P-0005603-T01-IM5	Female	62	5	1	0	0	0	0	0	Promoter	0	0	0	0	0	0	0	0	0	0	0	0	0	0	0	0	0	0	0	0	0	0	0	0	0	0	0	0	0	0	0	0	0	0	0	0	0	0
glioma_mskcc_2019	P-0005609-T01-IM5	Female	29	3	1	0	0	0	0	0	Promoter	0	0	0	0	0	0	0	0	0	0	0	0	0	0	0	0	0	0	0	0	0	0	0	0	0	0	0	0	0	0	0	0	0	0	0	0	0	0
glioma_mskcc_2019	P-0005615-T02-IM5	Male	61	6	2	R175H S376Pfs*45	0	0	0	0	Promoter	0	0	0	0	0	0	0	0	0	0	0	0	0	0	0	0	0	0	0	0	0	0	0	0	0	0	0	0	0	0	0	0	0	0	0	0	0	0
glioma_mskcc_2019	P-0005615-T03-IM5	Male	61	4	2	R175H	0	0	0	0	Promoter	0	0	0	0	0	0	0	0	0	0	0	0	0	0	0	0	0	0	0	0	0	0	0	0	0	0	0	0	0	0	0	0	0	0	0	0	0	0
glioma_mskcc_2019	P-0005616-T02-IM5	Male	27	3	1	0	0	0	0	0	Promoter	0	0	0	0	0	0	0	0	0	0	0	0	0	0	0	0	0	0	0	0	0	0	0	0	0	0	0	0	0	0	0	0	0	0	0	0	0	0
glioma_mskcc_2019	P-0005635-T01-IM5	Female	44	6	4	H179R	R132H	L359Tfs*3	0	0	T1039M	0	0	0	0	0	0	0	0	0	0	0	0	0	0	0	0	0	0	0	0	0	0	0	0	0	0	0	0	0	0	0	0	0	0	0	0	0	0
glioma_mskcc_2019	P-0005672-T01-IM5	Male	16	1	0	0	0	0	0	0	0	0	0	0	0	0	0	0	0	0	0	0	0	0	0	0	0	0	0	0	0	0	0	0	0	0	0	0	0	0	0	0	0	0	0	0	0	0	0
glioma_mskcc_2019	P-0005696-T01-IM5	Male	55	7	1	0	0	0	0	0	Promoter	0	0	0	0	0	0	0	0	0	0	0	0	0	0	0	0	0	0	0	0	0	0	0	0	0	0	0	0	0	0	0	0	0	0	0	0	0	0
glioma_mskcc_2019	P-0005701-T01-IM5	Male	54	5	1	0	0	0	0	0	Promoter	0	0	0	0	0	0	0	0	0	0	0	0	0	0	0	0	0	0	0	0	0	0	0	0	0	0	0	0	0	0	0	0	0	0	0	0	0	0
glioma_mskcc_2019	P-0005789-T01-IM5	Female	50	4	3	0	R132H	0	F1247Ifs*18 R2450*	0	Promoter	0	0	0	0	0	0	0	0	0	0	0	0	0	0	0	0	0	0	0	0	0	0	0	0	0	0	0	0	0	0	0	0	0	0	0	0	0	0
glioma_mskcc_2019	P-0005852-T02-IM5	Male	75	9	2	0	0	0	0	A707V	Promoter R811C	0	0	0	0	0	0	0	0	0	0	0	0	0	0	0	0	0	0	0	0	0	0	0	0	0	0	0	0	0	0	0	0	0	0	0	0	0	0
glioma_mskcc_2019	P-0005870-T01-IM5	Male	37	2	1	0	0	0	0	0	Promoter	0	0	0	0	0	0	0	0	0	0	0	0	0	0	0	0	0	0	0	0	0	0	0	0	0	0	0	0	0	0	0	0	0	0	0	0	0	0
glioma_mskcc_2019	P-0005874-T01-IM5	Male	51	1	1	0	0	0	0	0	Promoter	0	0	0	0	0	0	0	0	0	0	0	0	0	0	0	0	0	0	0	0	0	0	0	0	0	0	0	0	0	0	0	0	0	0	0	0	0	0
glioma_mskcc_2019	P-0005877-T01-IM5	Male	60	2	1	0	0	0	0	0	Promoter	0	0	0	0	0	0	0	0	0	0	0	0	0	0	0	0	0	0	0	0	0	0	0	0	0	0	0	0	0	0	0	0	0	0	0	0	0	0
glioma_mskcc_2019	P-0005882-T01-IM5	Male	56	3	2	R248Q	0	0	0	0	Promoter	0	0	0	0	0	0	0	0	0	0	0	0	0	0	0	0	0	0	0	0	0	0	0	0	0	0	0	0	0	0	0	0	0	0	0	0	0	0
glioma_mskcc_2019	P-0005886-T01-IM5	Male	56	5	1	0	0	0	0	0	Promoter	0	0	0	0	0	0	0	0	0	0	0	0	0	0	0	0	0	0	0	0	0	0	0	0	0	0	0	0	0	0	0	0	0	0	0	0	0	0
glioma_mskcc_2019	P-0005912-T01-IM5	Male	56	4	2	R213*	0	0	0	0	Promoter	0	0	0	0	0	0	0	0	0	0	0	0	0	0	0	0	0	0	0	0	0	0	0	0	0	0	0	0	0	0	0	0	0	0	0	0	0	0
glioma_mskcc_2019	P-0005929-T01-IM5	Female	74	6	2	0	0	0	0	0	0	0	0	0	0	0	0	0	0	0	0	0	0	0	0	0	0	0	0	0	0	0	0	0	0	0	0	0	0	0	0	0	0	0	0	0	0	0	0
glioma_mskcc_2019	P-0005939-T01-IM5	Female	57	7	2	0	R132H	0	0	0	Promoter	0	0	0	0	0	0	0	0	0	0	0	0	0	0	0	0	0	0	0	0	0	0	0	0	0	0	0	0	0	0	0	0	0	0	0	0	0	0
glioma_mskcc_2019	P-0005951-T01-IM5	Male	35	2	2	0	R132H	0	0	0	Promoter	0	0	0	0	0	0	0	0	0	0	0	0	0	0	0	0	0	0	0	0	0	0	0	0	0	0	0	0	0	0	0	0	0	0	0	0	0	0
glioma_mskcc_2019	P-0006019-T01-IM5	Male	27	5	3	R158H T150Afs*16	R132H	H1363Rfs*12	0	0	0	0	0	0	0	0	0	0	0	0	0	0	0	0	0	0	0	0	0	0	0	0	0	0	0	0	0	0	0	0	0	0	0	0	0	0	0	0	0
glioma_mskcc_2019	P-0006022-T01-IM5	Male	68	8	2	0	0	0	T956Nfs*19 F2650Sfs*9	0	Promoter	0	0	0	0	0	0	0	0	0	0	0	0	0	0	0	0	0	0	0	0	0	0	0	0	0	0	0	0	0	0	0	0	0	0	0	0	0	0
glioma_mskcc_2019	P-0006037-T01-IM5	Male	19	4	3	R248W	R132L	Q176*	0	0	0	0	0	0	0	0	0	0	0	0	0	0	0	0	0	0	0	0	0	0	0	0	0	0	0	0	0	0	0	0	0	0	0	0	0	0	0	0	0
glioma_mskcc_2019	P-0006045-T01-IM5	Female	64	3	1	0	0	0	0	0	Promoter	0	0	0	0	0	0	0	0	0	0	0	0	0	0	0	0	0	0	0	0	0	0	0	0	0	0	0	0	0	0	0	0	0	0	0	0	0	0
glioma_mskcc_2019	P-0006045-T02-IM5	Female	64	3	1	0	0	0	0	0	Promoter	0	0	0	0	0	0	0	0	0	0	0	0	0	0	0	0	0	0	0	0	0	0	0	0	0	0	0	0	0	0	0	0	0	0	0	0	0	0
glioma_mskcc_2019	P-0006054-T01-IM5	Male	59	3	1	0	0	0	0	0	Promoter	0	0	0	0	0	0	0	0	0	0	0	0	0	0	0	0	0	0	0	0	0	0	0	0	0	0	0	0	0	0	0	0	0	0	0	0	0	0
glioma_mskcc_2019	P-0006119-T01-IM5	Male	56	86	15	T211I G244S K120E	R132H	0	0	0	Promoter	0	P36S G938R	P985S S670N	0	0	0	0	0	0	0	G1371E	0	0	0	A2832T	0	0	0	0	0	0	X1305_splice	0	0	0	0	0	0	0	0	0	0	0	0	0	0	0	0
glioma_mskcc_2019	P-0006174-T01-IM5	Female	81	6	2	R248W H193R D42Qfs*5	0	0	0	0	0	0	0	0	0	0	0	0	0	0	0	0	0	0	0	0	0	0	0	0	0	0	0	0	0	0	0	0	0	0	0	0	0	0	0	0	0	0	0
glioma_mskcc_2019	P-0006182-T01-IM5	Male	26	5	2	R158G	0	I360Rfs*6	0	0	0	0	0	0	0	0	0	0	0	0	0	0	0	0	0	0	0	0	0	0	0	0	0	0	0	0	0	0	0	0	0	0	0	0	0	0	0	0	0
glioma_mskcc_2019	P-0006304-T01-IM5	Female	64	7	3	Y236N S392P	0	0	0	0	Promoter	0	0	0	0	0	0	0	0	0	0	0	0	0	0	0	0	0	0	0	0	0	0	0	0	0	0	0	0	0	0	0	0	0	0	0	0	0	0
glioma_mskcc_2019	P-0006361-T01-IM5	Male	68	2	1	0	0	0	0	0	Promoter	0	0	0	0	0	0	0	0	0	0	0	0	0	0	0	0	0	0	0	0	0	0	0	0	0	0	0	0	0	0	0	0	0	0	0	0	0	0
glioma_mskcc_2019	P-0006363-T01-IM5	Female	61	6	2	0	0	0	0	0	Promoter	0	0	0	0	0	A78V	0	0	0	0	0	0	0	0	0	0	0	0	0	0	0	0	0	0	0	0	0	0	0	0	0	0	0	0	0	0	0	0
glioma_mskcc_2019	P-0006396-T01-IM5	Male	36	4	3	C135Y D281G	R132H	Y1758*	0	0	0	0	0	0	0	0	0	0	0	0	0	0	0	0	0	0	0	0	0	0	0	0	0	0	0	0	0	0	0	0	0	0	0	0	0	0	0	0	0
glioma_mskcc_2019	P-0006404-T01-IM5	Female	66	5	3	R273H	0	K945Rfs*25	R1306*	0	0	0	0	0	0	0	0	0	0	0	0	0	0	0	0	0	0	0	0	0	0	0	0	0	0	0	0	0	0	0	0	0	0	0	0	0	0	0	0
glioma_mskcc_2019	P-0006410-T01-IM5	Male	28	6	2	R342*	0	F2113Sfs*9	0	0	0	0	0	0	0	0	0	0	0	0	0	0	0	0	0	0	0	0	0	0	0	0	0	0	0	0	0	0	0	0	0	0	0	0	0	0	0	0	0
glioma_mskcc_2019	P-0006410-T02-IM5	Male	28	10	2	R342*	0	F2113Sfs*9	0	0	0	0	0	0	0	0	0	0	0	0	0	0	0	0	0	0	0	0	0	0	0	0	0	0	0	0	0	0	0	0	0	0	0	0	0	0	0	0	0
glioma_mskcc_2019	P-0006410-T03-IM5	Male	28	9	3	R342*	0	F2113Sfs*9	0	0	0	0	0	0	0	0	0	0	0	0	0	0	0	0	0	0	0	0	0	0	0	0	0	0	0	0	0	0	0	0	E83*	0	0	0	0	0	0	0	0
glioma_mskcc_2019	P-0006411-T01-IM5	Female	46	4	2	R158G	0	0	0	0	0	0	0	0	0	0	0	0	0	0	0	0	0	A192T	0	0	0	0	0	0	0	0	0	0	0	0	0	0	0	0	0	0	0	0	0	0	0	0	0
glioma_mskcc_2019	P-0006416-T01-IM5	Male	64	3	1	0	0	0	0	0	Promoter	0	0	0	0	0	0	0	0	0	0	0	0	0	0	0	0	0	0	0	0	0	0	0	0	0	0	0	0	0	0	0	0	0	0	0	0	0	0
glioma_mskcc_2019	P-0006416-T02-IM5	Male	64	2	1	0	0	0	0	0	Promoter	0	0	0	0	0	0	0	0	0	0	0	0	0	0	0	0	0	0	0	0	0	0	0	0	0	0	0	0	0	0	0	0	0	0	0	0	0	0
glioma_mskcc_2019	P-0006428-T01-IM5	Female	21	8	3	0	0	0	L1623_K1637del	0	Promoter	0	0	0	0	0	0	0	0	0	0	0	0	0	0	0	0	0	D732_V737del	0	0	0	0	0	0	0	0	0	0	0	0	0	0	0	0	0	0	0	0
glioma_mskcc_2019	P-0006428-T02-IM5	Female	21	11	2	0	0	0	0	0	Promoter	0	0	0	0	0	0	0	0	0	0	0	0	0	0	0	0	0	D732_V737del	0	0	0	0	0	0	0	0	0	0	0	0	0	0	0	0	0	0	0	0
glioma_mskcc_2019	P-0006441-T01-IM5	Male	56	5	2	R248W	0	0	0	0	Promoter	0	0	0	0	0	0	0	0	0	0	0	0	0	0	0	0	0	0	0	0	0	0	0	0	0	0	0	0	0	0	0	0	0	0	0	0	0	0
glioma_mskcc_2019	P-0006441-T02-IM5	Male	56	110	20	X261_splice	0	0	C1GALT1-NF1 fusion	0	Promoter	0	0	0	0	0	A84T A938T	0	0	0	0	0	0	0	L1471F	G5017S G2569D P976S C5142Y V4782M	0	0	0	0	0	0	0	P317L	0	0	0	0	0	0	P379S	G279R V420M	0	0	0	0	T144I	R1133H	0
glioma_mskcc_2019	P-0006465-T01-IM5	Male	69	4	2	0	0	0	0	0	Promoter	0	0	0	0	0	R273H	0	0	0	0	0	0	0	0	0	0	0	0	0	0	0	0	0	0	0	0	0	0	0	0	0	0	0	0	0	0	0	0
glioma_mskcc_2019	P-0006481-T01-IM5	Male	43	8	3	0	R132H	0	0	0	Promoter	0	0	0	0	0	0	0	0	0	0	0	0	0	0	0	0	0	0	0	0	0	0	0	0	0	0	0	0	0	0	0	0	0	0	0	0	0	0
glioma_mskcc_2019	P-0006500-T01-IM5	Male	54	6	1	0	0	0	0	0	Promoter	0	0	0	0	0	0	0	0	0	0	0	0	0	0	0	0	0	0	0	0	0	0	0	0	0	0	0	0	0	0	0	0	0	0	0	0	0	0
glioma_mskcc_2019	P-0006532-T01-IM5	Female	30	3	2	R342P	0	0	0	0	0	0	0	0	0	0	0	0	0	0	0	0	0	0	0	0	0	0	0	0	0	AHCYL2-SMO fusion	0	0	0	0	0	0	0	0	0	0	0	0	0	0	0	0	0
glioma_mskcc_2019	P-0006545-T01-IM5	Male	22	5	2	C238Y L137Wfs*33	0	E1664*	0	0	0	0	0	0	0	0	0	0	0	0	0	0	0	0	0	0	0	0	0	0	0	0	0	0	0	0	0	0	0	0	0	0	0	0	0	0	0	0	0
glioma_mskcc_2019	P-0006546-T01-IM5	Male	29	7	4	H193R	R132H	L2258Gfs*10	0	0	0	0	0	0	0	0	0	0	0	0	0	0	0	0	0	0	A578G	0	0	0	0	0	0	0	0	0	0	0	0	0	0	0	0	0	0	0	0	0	0
glioma_mskcc_2019	P-0006546-T02-IM5	Male	29	7	4	H193R	R132H	L2258Gfs*10	0	0	0	0	0	0	0	0	0	0	0	0	0	0	0	0	0	0	A578G	0	0	0	0	0	0	0	0	0	0	0	0	0	0	0	0	0	0	0	0	0	0
glioma_mskcc_2019	P-0006554-T01-IM5	Female	31	47	9	0	R132H	0	0	0	0	S2133F G109S	0	0	0	0	0	0	0	0	0	D1123N	0	0	X428_splice	G2114D P736S	0	0	0	0	0	P153L	0	S279L M541I P869L	0	0	0	0	0	0	0	0	E221K G148E	0	0	0	0	0	0
glioma_mskcc_2019	P-0006667-T01-IM5	Male	58	4	1	0	0	0	0	0	Promoter	0	0	0	0	0	0	0	0	0	0	0	0	0	0	0	0	0	0	0	0	0	0	0	0	0	0	0	0	0	0	0	0	0	0	0	0	0	0
glioma_mskcc_2019	P-0006672-T01-IM5	Male	45	6	3	0	0	0	R2637*	0	Promoter	0	0	0	0	0	0	0	0	0	0	0	0	0	0	0	0	0	0	0	0	0	0	0	0	0	0	0	0	0	0	0	0	0	0	R597W	0	0	0
glioma_mskcc_2019	P-0006678-T01-IM5	Male	20	5	2	R273C H193Y S240G N235S	R132H	0	0	0	0	0	0	0	0	0	0	0	0	0	0	0	0	0	0	0	0	0	0	0	0	0	0	0	0	0	0	0	0	0	0	0	0	0	0	0	0	0	0
glioma_mskcc_2019	P-0006782-T01-IM5	Female	27	17	6	R248Q	R132H	I1049Nfs*4 R1302Efs*44	0	0	0	0	0	0	0	0	A557V P132L	0	0	0	0	0	0	0	0	0	0	0	0	0	0	P684L	0	0	0	0	0	0	0	0	0	X836_splice	0	0	0	0	0	0	0
glioma_mskcc_2019	P-0006782-T02-IM5	Female	27	18	8	R248Q R181C	R132H	R1302Efs*44	I679Dfs*21	0	0	0	0	0	0	0	A557V	0	0	0	V459M	0	0	0	0	0	0	0	0	0	0	0	0	0	0	0	0	0	0	0	0	R1192C	0	0	0	0	0	0	0
glioma_mskcc_2019	P-0006786-T01-IM5	Female	42	5	2	0	0	0	X951_splice	0	Promoter	0	0	0	0	0	0	0	0	0	0	0	0	0	0	0	0	0	0	0	0	0	0	0	0	0	0	0	0	0	0	0	0	0	0	0	0	0	0
glioma_mskcc_2019	P-0006786-T02-IM5	Female	42	4	2	0	0	0	X951_splice	0	Promoter	0	0	0	0	0	0	0	0	0	0	0	0	0	0	0	0	0	0	0	0	0	0	0	0	0	0	0	0	0	0	0	0	0	0	0	0	0	0
glioma_mskcc_2019	P-0006823-T01-IM5	Male	61	2	1	R282W	0	0	0	0	0	0	0	0	0	0	0	0	0	0	0	0	0	0	0	0	0	0	0	0	0	0	0	0	0	0	0	0	0	0	0	0	0	0	0	0	0	0	0
glioma_mskcc_2019	P-0006846-T01-IM5	Female	65	5	2	0	0	0	0	0	Promoter	0	0	0	0	0	0	0	0	0	0	0	0	0	0	0	0	0	0	0	0	0	0	0	0	0	0	0	0	0	0	0	0	0	0	0	0	0	0
glioma_mskcc_2019	P-0006848-T01-IM5	Female	53	7	4	H193R	0	0	R2637*	0	Promoter	0	0	0	0	0	0	0	0	0	0	0	0	0	0	0	0	0	0	0	0	0	0	0	0	0	0	0	0	0	0	0	0	0	0	0	0	0	0
glioma_mskcc_2019	P-0006848-T02-IM5	Female	53	7	3	H193R	0	0	R2637*	0	Promoter	0	0	0	0	0	0	0	0	0	0	0	0	0	0	0	0	0	0	0	0	0	0	0	0	0	0	0	0	0	0	0	0	0	0	0	0	0	0
glioma_mskcc_2019	P-0006876-T01-IM5	Male	61	2	1	0	0	0	0	0	Promoter	0	0	0	0	0	0	0	0	0	0	0	0	0	0	0	0	0	0	0	0	0	0	0	0	0	0	0	0	0	0	0	0	0	0	0	0	0	0
glioma_mskcc_2019	P-0006879-T01-IM5	Male	65	9	5	D281E	0	0	D1976Afs*3 L1256R	0	Promoter	0	0	0	0	0	0	0	0	0	0	0	0	0	0	0	0	0	0	0	0	0	C1408Y	0	0	0	0	0	0	0	0	0	0	0	0	0	0	0	0
glioma_mskcc_2019	P-0006947-T01-IM5	Male	38	7	3	0	R132H	0	0	0	Promoter	0	0	0	0	0	0	0	0	0	0	0	0	0	0	0	0	0	0	0	0	0	0	0	0	0	0	0	0	0	0	0	0	0	0	0	0	0	0
glioma_mskcc_2019	P-0006970-T01-IM5	Male	48	5	2	T256K	0	W1883*	0	0	0	0	0	0	0	0	0	0	0	0	0	0	0	0	0	0	0	0	0	0	0	0	0	0	0	0	0	0	0	0	0	0	0	0	0	0	0	0	0
glioma_mskcc_2019	P-0006970-T02-IM5	Male	48	4	2	T256K	0	W1883*	0	0	0	0	0	0	0	0	0	0	0	0	0	0	0	0	0	0	0	0	0	0	0	0	0	0	0	0	0	0	0	0	0	0	0	0	0	0	0	0	0
glioma_mskcc_2019	P-0007013-T01-IM5	Male	68	13	3	0	R132H	0	0	0	Promoter	0	0	0	0	0	0	0	0	0	0	0	0	0	0	0	0	0	0	0	0	0	0	0	0	0	0	0	0	0	0	0	0	0	0	0	0	0	0
glioma_mskcc_2019	P-0007018-T01-IM5	Male	50	8	3	K132E	0	0	0	0	Promoter	0	0	0	0	0	0	0	0	0	0	0	0	0	0	0	0	0	0	0	0	0	0	0	0	0	0	0	0	0	0	0	0	0	0	0	0	0	0
glioma_mskcc_2019	P-0007024-T01-IM5	Female	70	8	3	0	0	N2103Y	0	0	Promoter	0	0	0	0	0	0	0	0	0	0	0	0	0	0	0	0	0	T568A	0	0	0	0	0	0	0	0	0	0	0	0	0	0	0	0	0	0	0	0
glioma_mskcc_2019	P-0007027-T01-IM5	Male	51	5	0	0	0	0	0	0	0	0	0	0	0	0	0	0	0	0	0	0	0	0	0	0	0	0	0	0	0	0	0	0	0	0	0	0	0	0	0	0	0	0	0	0	0	0	0
glioma_mskcc_2019	P-0007034-T01-IM5	Female	76	8	2	0	R132H	0	0	0	Promoter	0	0	0	0	0	0	0	0	0	0	0	0	0	0	0	0	0	0	0	0	0	0	0	0	0	0	0	0	0	0	0	0	0	0	0	0	0	0
glioma_mskcc_2019	P-0007073-T01-IM5	Male	74	2	1	0	0	0	0	0	Promoter	0	0	0	0	0	0	0	0	0	0	0	0	0	0	0	0	0	0	0	0	0	0	0	0	0	0	0	0	0	0	0	0	0	0	0	0	0	0
glioma_mskcc_2019	P-0007104-T01-IM5	Male	69	4	1	R158H	0	0	0	0	0	0	0	0	0	0	0	0	0	0	0	0	0	0	0	0	0	0	0	0	0	0	0	0	0	0	0	0	0	0	0	0	0	0	0	0	0	0	0
glioma_mskcc_2019	P-0007124-T01-IM5	Male	40	5	3	V157F R342*	0	E2203L	R816*	0	0	0	0	0	0	0	0	0	0	0	0	0	0	0	0	0	0	0	0	0	0	0	0	0	0	0	0	0	0	0	0	0	0	0	0	0	0	0	0
glioma_mskcc_2019	P-0007173-T01-IM5	Male	36	2	1	X187_splice	0	0	0	0	0	0	0	0	0	0	0	0	0	0	0	0	0	0	0	0	0	0	0	0	0	0	0	0	0	0	0	0	0	0	0	0	0	0	0	0	0	0	0
glioma_mskcc_2019	P-0007314-T01-IM5	Male	41	1	1	0	0	0	0	0	Promoter	0	0	0	0	0	0	0	0	0	0	0	0	0	0	0	0	0	0	0	0	0	0	0	0	0	0	0	0	0	0	0	0	0	0	0	0	0	0
glioma_mskcc_2019	P-0007337-T01-IM5	Female	75	7	3	0	0	0	0	0	Promoter	0	0	0	0	0	R839C	0	0	0	0	0	0	0	0	0	0	0	0	0	0	0	0	0	0	0	0	0	0	0	0	0	0	0	0	0	0	0	0
glioma_mskcc_2019	P-0007339-T01-IM5	Male	58	4	1	0	0	0	0	0	Promoter	0	0	0	0	0	0	0	0	0	0	0	0	0	0	0	0	0	0	0	0	0	0	0	0	0	0	0	0	0	0	0	0	0	0	0	0	0	0
glioma_mskcc_2019	P-0007397-T01-IM5	Male	71	5	3	0	0	0	0	0	Promoter	0	0	0	0	0	0	0	0	0	0	0	0	0	0	0	0	0	0	0	0	0	0	0	0	0	0	0	0	E249K	0	0	0	0	0	0	0	0	0
glioma_mskcc_2019	P-0007415-T01-IM5	Female	11	6	1	0	0	0	0	0	Promoter	0	0	0	0	0	0	0	0	0	0	0	0	0	0	0	0	0	0	0	0	0	0	0	0	0	0	0	0	0	0	0	0	0	0	0	0	0	0
glioma_mskcc_2019	P-0007415-T02-IM5	Female	11	5	1	0	0	0	0	0	Promoter	0	0	0	0	0	0	0	0	0	0	0	0	0	0	0	0	0	0	0	0	0	0	0	0	0	0	0	0	0	0	0	0	0	0	0	0	0	0
glioma_mskcc_2019	P-0007415-T03-IM6	Female	11	6	1	0	0	0	0	0	Promoter	0	0	0	0	0	0	0	0	0	0	0	0	0	0	0	0	0	0	0	0	0	0	0	0	0	0	0	0	0	0	0	0	0	0	0	0	0	0
glioma_mskcc_2019	P-0007415-T04-IM6	Female	11	5	1	0	0	0	0	0	Promoter	0	0	0	0	0	0	0	0	0	0	0	0	0	0	0	0	0	0	0	0	0	0	0	0	0	0	0	0	0	0	0	0	0	0	0	0	0	0
glioma_mskcc_2019	P-0007503-T01-IM5	Male	90	5	2	0	0	0	NF1-intragenic G638*	0	Promoter	0	0	0	0	0	0	0	0	0	0	0	0	0	0	0	0	0	0	0	0	0	0	0	0	0	0	0	0	0	0	0	0	0	0	0	0	0	0
glioma_mskcc_2019	P-0007504-T01-IM5	Male	49	3	1	0	0	0	0	0	Promoter	0	0	0	0	0	0	0	0	0	0	0	0	0	0	0	0	0	0	0	0	0	0	0	0	0	0	0	0	0	0	0	0	0	0	0	0	0	0
glioma_mskcc_2019	P-0007504-T02-IM5	Male	49	2	1	0	0	0	0	0	Promoter	0	0	0	0	0	0	0	0	0	0	0	0	0	0	0	0	0	0	0	0	0	0	0	0	0	0	0	0	0	0	0	0	0	0	0	0	0	0
glioma_mskcc_2019	P-0007551-T01-IM5	Male	56	6	3	R267W	0	0	0	0	Promoter	0	0	0	0	0	0	0	0	0	0	0	0	0	0	0	0	0	0	0	0	0	0	0	0	0	R561H	0	0	0	0	0	0	0	0	0	0	0	0
glioma_mskcc_2019	P-0007693-T01-IM5	Male	54	6	2	C238Y R337C	0	0	Q1617* X464_splice	0	0	0	0	0	0	0	0	0	0	0	0	0	0	0	0	0	0	0	0	0	0	0	0	0	0	0	0	0	0	0	0	0	0	0	0	0	0	0	0
glioma_mskcc_2019	P-0007744-T01-IM5	Male	31	1	0	0	0	0	0	0	0	0	0	0	0	0	0	0	0	0	0	0	0	0	0	0	0	0	0	0	0	0	0	0	0	0	0	0	0	0	0	0	0	0	0	0	0	0	0
glioma_mskcc_2019	P-0007751-T01-IM5	Male	73	2	1	0	0	0	0	0	Promoter	0	0	0	0	0	0	0	0	0	0	0	0	0	0	0	0	0	0	0	0	0	0	0	0	0	0	0	0	0	0	0	0	0	0	0	0	0	0
glioma_mskcc_2019	P-0007756-T01-IM5	Female	66	4	1	0	0	0	0	0	Promoter	0	0	0	0	0	0	0	0	0	0	0	0	0	0	0	0	0	0	0	0	0	0	0	0	0	0	0	0	0	0	0	0	0	0	0	0	0	0
glioma_mskcc_2019	P-0007780-T01-IM5	Male	67	4	1	0	0	0	0	0	Promoter	0	0	0	0	0	0	0	0	0	0	0	0	0	0	0	0	0	0	0	0	0	0	0	0	0	0	0	0	0	0	0	0	0	0	0	0	0	0
glioma_mskcc_2019	P-0007814-T01-IM5	Female	33	3	3	E224D	R132H	R1425Kfs*5	0	0	0	0	0	0	0	0	0	0	0	0	0	0	0	0	0	0	0	0	0	0	0	0	0	0	0	0	0	0	0	0	0	0	0	0	0	0	0	0	0
glioma_mskcc_2019	P-0007833-T01-IM5	Female	49	5	3	T125M L130H	0	0	R1769*	0	Promoter	0	0	0	0	0	0	0	0	0	0	0	0	0	0	0	0	0	0	0	0	0	0	0	0	0	0	0	0	0	0	0	0	0	0	0	0	0	0
glioma_mskcc_2019	P-0007835-T01-IM5	Male	57	3	2	0	0	0	0	0	Promoter	0	0	0	0	0	0	0	0	0	0	0	0	0	0	0	0	0	0	0	0	0	0	0	0	0	0	0	0	0	0	0	0	0	0	0	0	0	0
glioma_mskcc_2019	P-0007844-T01-IM5	Male	88	3	1	0	0	0	0	0	Promoter	0	0	0	0	0	0	0	0	0	0	0	0	0	0	0	0	0	0	0	0	0	0	0	0	0	0	0	0	0	0	0	0	0	0	0	0	0	0
glioma_mskcc_2019	P-0007880-T01-IM5	Male	41	5	1	0	0	0	0	0	Promoter	0	0	0	0	0	0	0	0	0	0	0	0	0	0	0	0	0	0	0	0	0	0	0	0	0	0	0	0	0	0	0	0	0	0	0	0	0	0
glioma_mskcc_2019	P-0007897-T01-IM5	Male	60	4	2	E56*	0	0	0	0	Promoter	0	0	0	0	0	0	0	0	0	0	0	0	0	0	0	0	0	0	0	0	0	0	0	0	0	0	0	0	0	0	0	0	0	0	0	0	0	0
glioma_mskcc_2019	P-0007914-T01-IM5	Female	20	3	3	G266R	R132S	N1318Kfs*6	0	0	0	0	0	0	0	0	0	0	0	0	0	0	0	0	0	0	0	0	0	0	0	0	0	0	0	0	0	0	0	0	0	0	0	0	0	0	0	0	0
glioma_mskcc_2019	P-0007917-T01-IM5	Male	55	4	1	0	0	0	0	0	Promoter	0	0	0	0	0	0	0	0	0	0	0	0	0	0	0	0	0	0	0	0	0	0	0	0	0	0	0	0	0	0	0	0	0	0	0	0	0	0
glioma_mskcc_2019	P-0007917-T02-IM5	Male	55	35	7	0	0	0	0	0	Promoter	0	0	0	0	0	0	0	0	0	0	0	0	G369E	0	P497L	0	0	0	0	0	0	0	0	0	0	0	0	0	0	0	0	P1279L	0	0	0	0	0	0
glioma_mskcc_2019	P-0007989-T01-IM5	Male	41	4	1	0	0	0	0	0	Promoter	0	0	0	0	0	0	0	0	0	0	0	0	0	0	0	0	0	0	0	0	0	0	0	0	0	0	0	0	0	0	0	0	0	0	0	0	0	0
glioma_mskcc_2019	P-0007991-T01-IM5	Female	72	1	1	0	0	0	0	0	Promoter	0	0	0	0	0	0	0	0	0	0	0	0	0	0	0	0	0	0	0	0	0	0	0	0	0	0	0	0	0	0	0	0	0	0	0	0	0	0
glioma_mskcc_2019	P-0008035-T01-IM5	Male	39	5	4	D281H	R132H	T684Sfs*2	0	0	0	0	K369del	0	0	0	0	0	0	0	0	0	0	0	0	0	0	0	0	0	0	0	0	0	0	0	0	0	0	0	0	0	0	0	0	0	0	0	0
glioma_mskcc_2019	P-0008060-T01-IM5	Female	56	6	3	0	R132H	0	0	0	Promoter	0	0	0	0	0	0	0	0	0	0	0	0	0	0	0	0	0	0	0	0	0	0	0	0	0	0	0	0	0	0	0	0	0	0	0	0	0	0
glioma_mskcc_2019	P-0008166-T01-IM5	Male	63	4	2	0	0	0	0	0	Promoter	0	0	0	0	0	0	0	0	0	0	0	0	0	0	0	0	0	0	0	0	0	0	0	0	0	0	0	0	0	0	0	0	0	0	0	0	0	0
glioma_mskcc_2019	P-0008189-T01-IM5	Female	30	4	1	0	0	0	0	0	Promoter	0	0	0	0	0	0	0	0	0	0	0	0	0	0	0	0	0	0	0	0	0	0	0	0	0	0	0	0	0	0	0	0	0	0	0	0	0	0
glioma_mskcc_2019	P-0008242-T01-IM5	Male	34	5	3	R213* Y234H	R132H	K1045*	0	0	0	0	0	0	0	0	0	0	0	0	0	0	0	0	0	0	0	0	0	0	0	0	0	0	0	0	0	0	0	0	0	0	0	0	0	0	0	0	0
glioma_mskcc_2019	P-0008244-T01-IM5	Male	31	3	2	0	R132H	0	0	0	Promoter	0	0	0	0	0	0	0	0	0	0	0	0	0	0	0	0	0	0	0	0	0	0	0	0	0	0	0	0	0	0	0	0	0	0	0	0	0	0
glioma_mskcc_2019	P-0008244-T02-IM5	Male	31	6	3	0	R132H	0	0	0	Promoter	0	0	0	0	0	0	0	0	0	0	0	0	0	0	0	0	0	0	0	0	0	0	0	0	0	0	0	0	0	0	0	0	0	0	0	0	0	0
glioma_mskcc_2019	P-0008257-T01-IM5	Male	66	9	2	0	0	0	0	0	Promoter	0	0	0	0	0	0	0	0	0	0	0	0	0	0	0	0	0	0	0	0	0	0	0	0	0	0	0	0	0	0	0	0	0	0	0	0	V1128I	0
glioma_mskcc_2019	P-0008258-T01-IM5	Female	56	4	1	0	0	0	0	0	Promoter	0	0	0	0	0	0	0	0	0	0	0	0	0	0	0	0	0	0	0	0	0	0	0	0	0	0	0	0	0	0	0	0	0	0	0	0	0	0
glioma_mskcc_2019	P-0008262-T01-IM5	Male	66	6	1	0	0	0	0	0	Promoter	0	0	0	0	0	0	0	0	0	0	0	0	0	0	0	0	0	0	0	0	0	0	0	0	0	0	0	0	0	0	0	0	0	0	0	0	0	0
glioma_mskcc_2019	P-0008270-T01-IM5	Male	36	7	3	0	R132H	0	X1477_splice	0	Promoter	0	0	0	0	0	0	0	0	0	0	0	0	0	0	0	0	0	0	0	0	0	0	0	0	0	0	0	0	0	0	0	0	0	0	0	0	0	0
glioma_mskcc_2019	P-0008306-T01-IM5	Male	61	2	1	0	0	0	0	0	Promoter	0	0	0	0	0	0	0	0	0	0	0	0	0	0	0	0	0	0	0	0	0	0	0	0	0	0	0	0	0	0	0	0	0	0	0	0	0	0
glioma_mskcc_2019	P-0008333-T01-IM5	Female	52	3	2	0	R132H	0	0	0	Promoter	0	0	0	0	0	0	0	0	0	0	0	0	0	0	0	0	0	0	0	0	0	0	0	0	0	0	0	0	0	0	0	0	0	0	0	0	0	0
glioma_mskcc_2019	P-0008337-T01-IM5	Male	41	7	2	0	R132H	0	0	0	Promoter	0	0	0	0	0	0	0	0	0	0	0	0	0	0	0	0	0	0	0	0	0	0	0	0	0	0	0	0	0	0	0	0	0	0	0	0	0	0
glioma_mskcc_2019	P-0008341-T01-IM5	Female	73	5	4	0	0	0	0	0	Promoter	0	0	0	0	0	0	0	0	0	0	0	0	0	0	0	0	0	0	0	0	0	0	0	0	0	0	0	0	0	0	D543Y	0	0	0	0	0	0	0
glioma_mskcc_2019	P-0008380-T01-IM5	Male	44	3	2	R248W	0	0	0	0	Promoter	0	0	0	0	0	0	0	0	0	0	0	0	0	0	0	0	0	0	0	0	0	0	0	0	0	0	0	0	0	0	0	0	0	0	0	0	0	0
glioma_mskcc_2019	P-0008380-T02-IM5	Male	44	4	2	R248W	0	0	0	0	Promoter	0	0	0	0	0	0	0	0	0	0	0	0	0	0	0	0	0	0	0	0	0	0	0	0	0	0	0	0	0	0	0	0	0	0	0	0	0	0
glioma_mskcc_2019	P-0008382-T01-IM5	Male	28	9	3	R273C	R132H	C1718Mfs*6	0	0	0	0	0	0	0	0	0	0	0	0	0	0	0	0	0	0	0	0	0	0	0	0	0	0	0	0	0	0	0	0	0	0	0	0	0	0	0	0	0
glioma_mskcc_2019	P-0008384-T01-IM5	Male	38	3	3	H193R	R132H	0	0	0	0	0	0	0	0	0	0	0	0	0	0	0	0	0	0	NEUROD4-MLL2 fusion	0	0	0	0	0	0	0	0	0	0	0	0	0	0	0	0	0	0	0	0	0	0	0
glioma_mskcc_2019	P-0008388-T01-IM5	Female	43	30	9	0	R132H	0	0	0	Promoter	0	0	0	0	0	0	0	0	0	0	S242N	G264D	0	0	0	0	0	0	0	0	0	0	0	0	0	0	0	L321F	0	0	0	A1130V	0	0	V614M	0	D810N	0
glioma_mskcc_2019	P-0008402-T01-IM5	Male	60	8	3	0	R132H	0	0	0	Promoter Promoter	0	0	0	0	0	0	0	0	0	0	0	0	0	0	0	0	0	0	0	0	0	0	0	0	0	0	0	0	0	0	0	0	0	0	0	0	0	0
glioma_mskcc_2019	P-0008416-T01-IM5	Female	35	7	3	0	R132H	0	0	0	0	0	0	0	0	0	0	0	0	0	0	0	0	0	0	0	0	0	0	0	0	0	0	0	0	0	0	0	0	0	0	0	0	0	0	0	0	0	0
glioma_mskcc_2019	P-0008420-T01-IM5	Female	62	1	1	0	0	0	0	0	Promoter	0	0	0	0	0	0	0	0	0	0	0	0	0	0	0	0	0	0	0	0	0	0	0	0	0	0	0	0	0	0	0	0	0	0	0	0	0	0
glioma_mskcc_2019	P-0008457-T02-IM5	Male	78	2	1	0	0	0	0	0	Promoter	0	0	0	0	0	0	0	0	0	0	0	0	0	0	0	0	0	0	0	0	0	0	0	0	0	0	0	0	0	0	0	0	0	0	0	0	0	0
glioma_mskcc_2019	P-0008531-T02-IM5	Male	47	10	2	0	R132H	0	0	0	Promoter	0	0	0	0	0	0	0	0	0	0	0	0	0	0	0	0	0	0	0	0	0	0	0	0	0	0	0	0	0	0	0	0	0	0	0	0	0	0
glioma_mskcc_2019	P-0008598-T01-IM5	Male	65	4	2	I195F	0	0	0	0	Promoter	0	0	0	0	0	0	0	0	0	0	0	0	0	0	0	0	0	0	0	0	0	0	0	0	0	0	0	0	0	0	0	0	0	0	0	0	0	0
glioma_mskcc_2019	P-0008649-T01-IM5	Male	78	4	2	0	0	0	0	0	Promoter	0	0	0	0	0	0	0	0	0	0	0	0	0	0	0	0	0	0	0	0	0	0	0	0	0	0	0	0	0	0	0	0	0	0	0	0	0	0
glioma_mskcc_2019	P-0008656-T01-IM5	Female	52	6	2	R273C	0	0	0	0	Promoter	0	0	0	0	0	0	0	0	0	0	0	0	0	0	0	0	0	0	0	0	0	0	0	0	0	0	0	0	0	0	0	0	0	0	0	0	0	0
glioma_mskcc_2019	P-0008677-T01-IM5	Female	71	6	2	P316Lfs*30	0	0	0	0	Promoter	0	0	0	0	0	0	0	0	0	0	0	0	0	0	0	0	0	0	0	0	0	0	0	0	0	0	0	0	0	0	0	0	0	0	0	0	0	0
glioma_mskcc_2019	P-0008725-T01-IM5	Female	52	8	4	0	R132H	0	0	0	Promoter	0	0	0	0	0	0	0	0	0	0	0	0	0	0	0	0	0	0	0	0	0	0	0	0	0	0	0	0	0	0	G1194R	0	0	0	0	0	0	0
glioma_mskcc_2019	P-0008770-T01-IM5	Male	51	3	2	D208E	0	0	0	0	Promoter	0	0	0	0	0	0	0	0	0	0	0	0	0	0	0	0	0	0	0	0	0	0	0	0	0	0	0	0	0	0	0	0	0	0	0	0	0	0
glioma_mskcc_2019	P-0008777-T01-IM5	Male	60	3	2	0	0	0	0	0	Promoter	0	0	0	0	0	0	0	0	0	0	0	0	F280L	0	0	0	0	0	0	0	0	0	0	0	0	0	0	0	0	0	0	0	0	0	0	0	0	0
glioma_mskcc_2019	P-0008923-T01-IM5	Female	46	4	3	0	0	Q1848*	W599Gfs*6	0	0	0	0	0	0	0	0	0	0	0	0	0	0	0	0	0	0	0	0	0	0	0	0	0	0	0	0	0	0	A576S	0	0	0	0	0	0	0	0	0
glioma_mskcc_2019	P-0008927-T01-IM5	Female	48	5	3	0	0	0	0	0	Promoter	0	0	0	0	0	0	0	0	0	0	0	0	0	0	A198V	0	0	0	0	0	0	0	0	0	0	0	0	0	0	0	0	0	0	0	0	0	0	0
glioma_mskcc_2019	P-0008933-T01-IM5	Male	83	5	3	R248W	0	0	0	0	Promoter	0	0	0	0	0	0	0	0	0	0	0	0	0	0	0	0	0	0	0	0	0	0	0	0	0	0	0	0	0	0	0	0	0	0	0	0	0	0
glioma_mskcc_2019	P-0008939-T01-IM5	Female	77	4	3	0	0	0	T165Ffs*12 C709Vfs*39	0	Promoter	0	0	0	0	0	0	0	0	0	0	0	0	0	0	0	0	0	0	0	0	0	0	0	0	0	0	0	0	E772D	0	0	0	0	0	0	0	0	0
glioma_mskcc_2019	P-0009046-T01-IM5	Male	25	4	3	S185Afs*62	R132H	L1656*	0	0	0	0	0	0	0	0	0	0	0	0	0	0	0	0	0	0	0	0	0	0	0	0	0	0	0	0	0	0	0	0	0	0	0	0	0	0	0	0	0
glioma_mskcc_2019	P-0009048-T01-IM5	Female	63	4	0	0	0	0	0	0	0	0	0	0	0	0	0	0	0	0	0	0	0	0	0	0	0	0	0	0	0	0	0	0	0	0	0	0	0	0	0	0	0	0	0	0	0	0	0
glioma_mskcc_2019	P-0009052-T01-IM5	Male	50	6	3	0	0	0	0	0	Promoter	0	0	0	0	0	0	0	0	0	0	0	0	0	0	0	0	0	0	0	0	0	0	0	0	0	0	0	0	0	0	0	0	0	0	0	0	0	0
glioma_mskcc_2019	P-0009113-T01-IM5	Female	61	10	3	R342Efs*3 Y234D	0	0	0	0	Promoter	0	0	0	0	0	0	0	0	0	0	0	0	0	0	0	0	0	0	0	0	0	0	0	0	0	0	0	0	0	0	0	0	0	0	0	0	0	0
glioma_mskcc_2019	P-0009119-T01-IM5	Male	66	8	3	P190Sfs*12	0	0	E1735Kfs*4	0	Promoter	0	0	0	0	0	0	0	0	0	0	0	0	0	0	0	0	0	0	0	0	0	0	0	0	0	0	0	0	0	0	0	0	0	0	0	0	0	0
glioma_mskcc_2019	P-0009193-T01-IM5	Male	26	5	3	X307_splice	R132H	Y341* L413V E410D	0	0	0	0	0	0	0	0	0	0	0	0	0	0	0	0	0	0	0	0	0	0	0	0	0	0	0	0	0	0	0	0	0	0	0	0	0	0	0	0	0
glioma_mskcc_2019	P-0009201-T01-IM5	Male	59	5	2	0	0	0	0	0	Promoter	0	0	0	0	0	0	0	0	0	0	0	0	0	0	0	0	0	0	0	0	0	0	0	0	0	0	0	0	0	0	0	0	0	0	0	0	0	0
glioma_mskcc_2019	P-0009216-T01-IM5	Male	24	3	3	R249T	R132H	K319*	0	0	0	0	0	0	0	0	0	0	0	0	0	0	0	0	0	0	0	0	0	0	0	0	0	0	0	0	0	0	0	0	0	0	0	0	0	0	0	0	0
glioma_mskcc_2019	P-0009216-T02-IM5	Male	24	3	3	R249T	R132H	K319*	0	0	0	0	0	0	0	0	0	0	0	0	0	0	0	0	0	0	0	0	0	0	0	0	0	0	0	0	0	0	0	0	0	0	0	0	0	0	0	0	0
glioma_mskcc_2019	P-0009219-T01-IM5	Female	48	5	2	0	R132H	0	0	0	Promoter	0	0	0	0	0	0	0	0	0	0	0	0	0	0	0	0	0	0	0	0	0	0	0	0	0	0	0	0	0	0	0	0	0	0	0	0	0	0
glioma_mskcc_2019	P-0009244-T01-IM5	Male	42	3	3	N131del	R132H	F2113Sfs*9	0	0	0	0	0	0	0	0	0	0	0	0	0	0	0	0	0	0	0	0	0	0	0	0	0	0	0	0	0	0	0	0	0	0	0	0	0	0	0	0	0
glioma_mskcc_2019	P-0009264-T01-IM5	Male	34	4	2	0	R132H	0	0	0	Promoter	0	0	0	0	0	0	0	0	0	0	0	0	0	0	0	0	0	0	0	0	0	0	0	0	0	0	0	0	0	0	0	0	0	0	0	0	0	0
glioma_mskcc_2019	P-0009304-T01-IM5	Female	77	6	2	0	0	0	0	0	Promoter	0	0	0	0	0	0	0	0	0	0	0	0	0	0	0	0	0	0	0	0	0	0	0	0	0	0	0	0	0	0	0	0	0	0	0	0	0	0
glioma_mskcc_2019	P-0009309-T01-IM5	Female	44	4	4	R248W	R132H	V1565del	0	0	0	0	0	0	0	0	0	0	0	0	0	0	0	0	0	0	0	0	0	0	0	0	0	0	0	0	0	0	0	0	0	0	0	0	0	0	0	0	0
glioma_mskcc_2019	P-0009320-T01-IM5	Female	61	5	2	H193Y	0	0	0	0	Promoter	0	0	0	0	0	0	0	0	0	0	0	0	0	0	0	0	0	0	0	0	0	0	0	0	0	0	0	0	0	0	0	0	0	0	0	0	0	0
glioma_mskcc_2019	P-0009327-T01-IM5	Male	51	4	1	0	0	0	0	0	Promoter	0	0	0	0	0	0	0	0	0	0	0	0	0	0	0	0	0	0	0	0	0	0	0	0	0	0	0	0	0	0	0	0	0	0	0	0	0	0
glioma_mskcc_2019	P-0009365-T01-IM5	Female	52	5	3	X332_splice A159P	0	0	0	0	Promoter	0	0	0	0	0	0	0	0	0	0	0	0	0	0	0	0	0	0	0	0	0	0	0	0	0	0	0	0	0	0	0	0	0	0	0	0	0	0
glioma_mskcc_2019	P-0009398-T01-IM5	Male	14	3	3	R273H	R132H	X1856_splice	0	0	0	0	0	0	0	0	0	0	0	0	0	0	0	0	0	0	0	0	0	0	0	0	0	0	0	0	0	0	0	0	0	0	0	0	0	0	0	0	0
glioma_mskcc_2019	P-0009411-T01-IM5	Female	40	64	16	R267W G244D	R132H	E687K K10N	0	0	Promoter	0	0	0	0	0	0	0	0	0	A310T	0	0	0	0	P2662S E1680K	0	0	P215S	0	0	0	0	D159N	0	0	0	0	0	W808*	0	0	0	0	0	0	0	0	0
glioma_mskcc_2019	P-0009415-T01-IM5	Male	51	5	3	M133Lfs*42	0	A443E	0	0	Promoter	0	0	0	0	0	0	0	0	0	0	0	0	0	0	0	0	0	0	0	0	0	0	0	0	0	0	0	0	0	0	0	0	0	0	0	0	0	0
glioma_mskcc_2019	P-0009436-T01-IM5	Female	58	5	3	R306*	0	0	0	0	Promoter	0	0	0	0	0	0	0	0	0	0	0	0	0	0	0	0	0	0	0	0	0	0	0	0	0	0	0	0	0	0	0	0	0	0	0	0	0	0
glioma_mskcc_2019	P-0009439-T01-IM5	Female	51	1	1	0	0	0	0	0	Promoter	0	0	0	0	0	0	0	0	0	0	0	0	0	0	0	0	0	0	0	0	0	0	0	0	0	0	0	0	0	0	0	0	0	0	0	0	0	0
glioma_mskcc_2019	P-0009447-T01-IM5	Female	48	5	3	0	R132H	0	0	0	Promoter	0	0	0	0	0	0	0	0	0	0	0	0	0	0	0	0	0	0	0	0	0	0	0	0	0	0	0	0	0	0	0	0	0	0	0	0	0	0
glioma_mskcc_2019	P-0009449-T01-IM5	Female	45	4	2	0	0	0	0	0	Promoter	0	0	0	0	0	0	0	0	0	0	0	0	0	0	0	0	0	0	0	0	0	0	0	0	0	0	0	0	0	0	0	0	0	0	0	0	0	0
glioma_mskcc_2019	P-0009451-T01-IM5	Male	68	6	2	0	0	T172S	0	0	Promoter	0	0	0	0	0	0	0	0	0	0	0	0	0	0	0	0	0	0	0	0	0	0	0	0	0	0	0	0	0	0	0	0	0	0	0	0	0	0
glioma_mskcc_2019	P-0009451-T02-IM6	Male	68	5	3	0	0	T172S	0	0	Promoter	0	0	0	0	0	0	0	0	0	0	0	0	0	0	0	0	0	0	0	0	0	0	0	0	0	0	0	0	0	0	0	0	0	0	0	0	0	0
glioma_mskcc_2019	P-0009453-T01-IM5	Female	64	4	1	0	0	0	0	0	Promoter	0	0	0	0	0	0	0	0	0	0	0	0	0	0	0	0	0	0	0	0	0	0	0	0	0	0	0	0	0	0	0	0	0	0	0	0	0	0
glioma_mskcc_2019	P-0009475-T01-IM5	Male	64	3	2	H168R	0	0	0	0	Promoter	0	0	0	0	0	0	0	0	0	0	0	0	0	0	0	0	0	0	0	0	0	0	0	0	0	0	0	0	0	0	0	0	0	0	0	0	0	0
glioma_mskcc_2019	P-0009499-T01-IM5	Male	25	52	10	V218Gfs*4	R132H	N428Yfs*5 P663L K427R	W1236* X997_splice A1879V A2617T	0	0	0	0	Q996*	0	0	0	0	0	0	0	0	0	P688S	0	0	0	0	0	0	0	0	0	P524S	0	0	0	G484D	0	0	0	D1183N	0	0	0	0	0	0	0
glioma_mskcc_2019	P-0009507-T01-IM5	Male	27	6	4	H168R	R132H	R444*	0	0	0	0	0	0	0	0	0	0	0	0	0	0	0	0	0	0	0	0	0	0	0	0	0	0	0	0	0	0	0	0	0	D1235Y	0	0	0	0	0	0	0
glioma_mskcc_2019	P-0009511-T02-IM5	Male	37	7	3	0	R132H	0	0	0	Promoter	0	0	0	0	0	0	0	0	0	0	0	0	0	0	0	0	0	0	0	0	0	0	0	0	0	0	0	0	0	0	0	0	0	0	0	0	0	0
glioma_mskcc_2019	P-0009537-T01-IM5	Male	37	11	3	0	R132H	0	0	0	Promoter	0	0	0	0	0	0	0	0	0	0	0	0	0	0	0	0	0	0	0	0	0	0	0	0	0	0	0	0	0	0	0	0	0	0	0	0	0	0
glioma_mskcc_2019	P-0009587-T01-IM5	Female	67	6	2	0	0	0	0	0	Promoter	0	0	0	0	0	E284K	0	0	0	0	0	0	0	0	0	0	0	0	0	0	0	0	0	0	0	0	0	0	0	0	0	0	0	0	0	0	0	0
glioma_mskcc_2019	P-0009600-T01-IM5	Male	39	3	3	Y236C	R132H	K1081Rfs*37	0	0	0	0	0	0	0	0	0	0	0	0	0	0	0	0	0	0	0	0	0	0	0	0	0	0	0	0	0	0	0	0	0	0	0	0	0	0	0	0	0
glioma_mskcc_2019	P-0009612-T01-IM5	Female	80	5	2	0	0	0	0	0	Promoter	0	0	0	0	0	0	0	0	0	0	0	0	0	0	0	0	0	0	0	0	0	S1680del	0	0	0	0	0	0	0	0	0	0	0	0	0	0	0	0
glioma_mskcc_2019	P-0009629-T01-IM5	Male	28	8	3	V157F	R132G	R781*	0	0	0	0	0	0	0	0	0	0	0	0	0	0	0	0	0	0	0	0	0	0	0	0	0	0	0	0	0	0	0	0	0	0	0	0	0	0	0	0	0
glioma_mskcc_2019	P-0009634-T01-IM5	Male	58	5	1	0	0	0	0	0	Promoter R301H	0	0	0	0	0	0	0	0	0	0	0	0	0	0	0	0	0	0	0	0	0	0	0	0	0	0	0	0	0	0	0	0	0	0	0	0	0	0
glioma_mskcc_2019	P-0009649-T01-IM5	Male	58	6	3	0	0	0	I1679_Y1680del	0	Promoter	0	0	0	0	0	0	0	0	0	0	0	0	0	0	0	0	0	0	0	0	0	0	0	0	0	0	T596Nfs*6	0	0	0	0	0	0	0	0	0	0	0
glioma_mskcc_2019	P-0009662-T01-IM5	Male	58	1	1	0	0	0	0	0	Promoter	0	0	0	0	0	0	0	0	0	0	0	0	0	0	0	0	0	0	0	0	0	0	0	0	0	0	0	0	0	0	0	0	0	0	0	0	0	0
glioma_mskcc_2019	P-0009685-T01-IM5	Male	53	3	2	0	R132H	0	0	0	Promoter	0	0	0	0	0	0	0	0	0	0	0	0	0	0	0	0	0	0	0	0	0	0	0	0	0	0	0	0	0	0	0	0	0	0	0	0	0	0
glioma_mskcc_2019	P-0009711-T01-IM5	Male	59	4	3	Y163C	0	0	0	0	Promoter	0	0	0	0	0	0	0	0	0	0	0	0	0	0	0	0	0	0	0	0	0	0	0	0	0	0	0	0	0	0	0	0	0	0	0	0	0	0
glioma_mskcc_2019	P-0009749-T01-IM5	Female	51	9	4	0	R132H	0	0	0	Promoter	0	0	0	0	0	0	0	0	0	0	0	0	0	0	0	0	0	0	0	0	T541M	0	0	0	0	0	0	0	0	0	0	C92Lfs*48	0	0	0	0	0	0
glioma_mskcc_2019	P-0009790-T01-IM5	Male	69	3	1	0	0	0	0	0	Promoter	0	0	0	0	0	0	0	0	0	0	0	0	0	0	0	0	0	0	0	0	0	0	0	0	0	0	0	0	0	0	0	0	0	0	0	0	0	0
glioma_mskcc_2019	P-0009852-T01-IM5	Female	75	5	4	C275Y	0	N1123K	0	0	Promoter	0	0	0	0	0	0	0	0	0	0	0	0	0	0	0	0	0	0	0	0	0	0	0	0	0	0	0	0	0	0	0	0	0	0	0	0	0	0
glioma_mskcc_2019	P-0009873-T01-IM5	Female	46	2	1	0	0	0	0	0	Promoter	0	0	0	0	0	0	0	0	0	0	0	0	0	0	0	0	0	0	0	0	0	0	0	0	0	0	0	0	0	0	0	0	0	0	0	0	0	0
glioma_mskcc_2019	P-0009921-T01-IM5	Male	48	3	2	R248Q	0	0	HDAC5-NF1 fusion	0	0	0	0	0	0	0	0	0	0	0	0	0	0	0	0	0	0	0	0	0	0	0	0	0	0	0	0	0	0	0	0	0	0	0	0	0	0	0	0
glioma_mskcc_2019	P-0009973-T01-IM5	Male	53	4	2	Y220D	0	0	0	0	Promoter	0	0	0	0	0	0	0	0	0	0	0	0	0	0	0	0	0	0	0	0	0	0	0	0	0	0	0	0	0	0	0	0	0	0	0	0	0	0
glioma_mskcc_2019	P-0009998-T01-IM5	Female	43	4	1	0	0	0	0	0	Promoter	0	0	0	0	0	0	0	0	0	0	0	0	0	0	0	0	0	0	0	0	0	0	0	0	0	0	0	0	0	0	0	0	0	0	0	0	0	0
glioma_mskcc_2019	P-0010003-T01-IM5	Male	39	3	2	0	R132H	0	0	0	Promoter	0	0	0	0	0	0	0	0	0	0	0	0	0	0	0	0	0	0	0	0	0	0	0	0	0	0	0	0	0	0	0	0	0	0	0	0	0	0
glioma_mskcc_2019	P-0010004-T01-IM5	Female	44	4	2	0	0	0	0	0	Promoter	0	0	0	0	0	R359H	0	0	0	0	0	0	0	0	0	0	0	0	0	0	0	0	0	0	0	0	0	0	0	0	0	0	0	0	0	0	0	0
glioma_mskcc_2019	P-0010060-T01-IM5	Male	70	5	2	0	0	0	R192* Q1841*	0	Promoter	0	0	0	0	0	0	0	0	0	0	0	0	0	0	0	0	0	0	0	0	0	0	0	0	0	0	0	0	0	0	0	0	0	0	0	0	0	0
glioma_mskcc_2019	P-0010085-T01-IM5	Male	29	5	3	0	R132H	0	0	0	Promoter	0	0	0	0	0	0	0	0	0	0	0	0	0	0	S4849G	0	0	0	0	0	0	0	0	0	0	0	0	0	0	0	0	0	0	0	0	0	0	0
glioma_mskcc_2019	P-0010185-T01-IM5	Female	26	84	17	0	R132H	0	R1968* W223*	0	Promoter A678V	E390K	0	E910K	0	0	A569V	0	0	0	0	0	0	X128_splice E742K	0	0	0	0	0	0	0	0	0	0	0	0	G225S	0	0	0	0	P16S	P1362L	0	0	T733I	0	0	P471L
glioma_mskcc_2019	P-0010259-T01-IM5	Male	17	3	2	R273C	0	R1504*	0	0	0	0	0	0	0	0	0	0	0	0	0	0	0	0	0	0	0	0	0	0	0	0	0	0	0	0	0	0	0	0	0	0	0	0	0	0	0	0	0
glioma_mskcc_2019	P-0010302-T01-IM5	Male	68	4	2	0	0	0	0	0	Promoter	0	0	0	0	0	0	0	0	0	0	0	0	0	0	0	0	0	0	0	0	0	0	0	0	0	0	0	0	0	0	0	0	0	0	0	0	0	0
glioma_mskcc_2019	P-0010336-T01-IM5	Male	60	4	2	0	0	0	NF1-MYO18A fusion	0	Promoter	0	0	0	0	0	0	0	0	0	0	0	0	0	0	0	0	0	0	0	0	0	0	0	0	0	0	0	0	0	0	0	0	0	0	0	0	0	0
glioma_mskcc_2019	P-0010344-T01-IM5	Male	50	4	1	0	0	0	0	0	Promoter	0	0	0	0	0	0	0	0	0	0	0	0	0	0	0	0	0	0	0	0	0	0	0	0	0	0	0	0	0	0	0	0	0	0	0	0	0	0
glioma_mskcc_2019	P-0010354-T01-IM5	Male	23	4	3	G244D	R132H	R1426*	0	0	0	0	0	0	0	0	0	0	0	0	0	0	0	0	0	0	0	0	0	0	0	0	0	0	0	0	0	0	0	0	0	0	0	0	0	0	0	0	0
glioma_mskcc_2019	P-0010358-T01-IM5	Female	55	6	4	H179Y	0	0	R440*	0	Promoter	0	0	P262R	0	0	0	0	0	0	0	0	0	0	0	0	0	0	0	0	0	0	0	0	0	0	0	0	0	0	0	0	0	0	0	0	0	0	0
glioma_mskcc_2019	P-0010369-T01-IM5	Male	38	3	3	Y205C	R132H	E1365Rfs*13	0	0	0	0	0	0	0	0	0	0	0	0	0	0	0	0	0	0	0	0	0	0	0	0	0	0	0	0	0	0	0	0	0	0	0	0	0	0	0	0	0
glioma_mskcc_2019	P-0010374-T01-IM5	Female	61	8	3	0	0	0	Q985*	0	Promoter	0	0	0	0	0	0	0	G397R	0	0	0	0	0	0	0	0	0	0	0	0	0	0	0	0	0	0	0	0	0	0	0	0	0	0	0	0	0	0
glioma_mskcc_2019	P-0010380-T01-IM5	Male	74	7	3	R248W	0	Q1788H	0	0	Promoter	0	0	0	0	0	0	0	0	0	0	0	0	0	0	0	0	0	0	0	0	0	0	0	0	0	0	0	0	0	0	0	0	0	0	0	0	0	0
glioma_mskcc_2019	P-0010380-T02-IM5	Male	74	8	4	R248W	0	Q1788H	0	0	Promoter	0	0	0	0	0	0	0	0	0	0	0	0	0	0	0	0	0	0	0	0	0	0	0	0	0	0	0	0	0	0	0	0	0	0	0	0	0	0
glioma_mskcc_2019	P-0010391-T01-IM5	Female	64	4	3	K132M T231_I232insTDCTT	0	R2197H	0	0	0	0	0	0	0	0	0	0	0	0	0	0	0	0	0	0	0	0	0	0	0	0	0	0	0	0	0	0	0	0	0	0	0	0	0	0	0	0	0
glioma_mskcc_2019	P-0010402-T01-IM5	Male	54	7	3	P191del	0	G124Vfs*3	0	0	0	0	0	0	0	0	0	0	0	0	0	0	0	0	0	Q3826Cfs*3	0	0	0	0	0	0	0	0	0	0	0	0	0	0	0	0	0	0	0	0	0	0	0
glioma_mskcc_2019	P-0010443-T01-IM5	Female	29	8	3	R282W R175H	R132H	S784Lfs*13	0	0	0	0	0	0	0	0	0	0	0	0	0	0	0	0	0	0	0	0	0	0	0	0	0	0	0	0	0	0	0	0	0	0	0	0	0	0	0	0	0
glioma_mskcc_2019	P-0010483-T01-IM5	Female	44	3	2	0	0	0	0	0	Promoter	0	0	0	0	0	0	0	0	0	0	0	0	0	0	0	0	0	0	0	0	0	0	0	0	0	0	0	0	W81L	0	0	0	0	0	0	0	0	0
glioma_mskcc_2019	P-0010516-T01-IM5	Female	36	3	3	R273H	R132H	W222*	0	0	0	0	0	0	0	0	0	0	0	0	0	0	0	0	0	0	0	0	0	0	0	0	0	0	0	0	0	0	0	0	0	0	0	0	0	0	0	0	0
glioma_mskcc_2019	P-0010530-T01-IM5	Female	50	4	3	Y236S	R132H	V1347Efs*2	0	0	0	0	0	0	0	0	0	0	0	0	0	0	0	0	0	0	0	0	0	0	0	0	0	0	0	0	0	0	0	0	0	0	0	0	0	0	0	0	0
glioma_mskcc_2019	P-0010534-T01-IM5	Male	59	3	2	0	0	0	0	0	Promoter	0	0	0	0	0	0	0	0	0	0	0	0	0	0	0	0	0	0	0	0	0	0	0	0	0	0	0	0	0	0	0	0	0	0	0	0	0	0
glioma_mskcc_2019	P-0010556-T01-IM5	Male	50	1	0	0	0	0	0	0	0	0	0	0	0	0	0	0	0	0	0	0	0	0	0	0	0	0	0	0	0	0	0	0	0	0	0	0	0	0	0	0	0	0	0	0	0	0	0
glioma_mskcc_2019	P-0010570-T01-IM5	Female	53	5	2	L252P	0	0	0	0	Promoter	0	0	0	0	0	0	0	0	0	0	0	0	0	0	0	0	0	0	0	0	0	0	0	0	0	0	0	0	0	0	0	0	0	0	0	0	0	0
glioma_mskcc_2019	P-0010578-T01-IM5	Male	40	6	1	0	0	0	0	X272_splice E290K	0	0	0	0	0	0	0	0	0	0	0	0	0	0	0	0	0	0	0	0	0	0	0	0	0	0	0	0	0	0	0	0	0	0	0	0	0	0	0
glioma_mskcc_2019	P-0010635-T01-IM5	Female	60	3	0	0	0	0	0	0	0	0	0	0	0	0	0	0	0	0	0	0	0	0	0	0	0	0	0	0	0	0	0	0	0	0	0	0	0	0	0	0	0	0	0	0	0	0	0
glioma_mskcc_2019	P-0010713-T01-IM5	Male	50	3	1	0	0	0	0	0	Promoter	0	0	0	0	0	0	0	0	0	0	0	0	0	0	0	0	0	0	0	0	0	0	0	0	0	0	0	0	0	0	0	0	0	0	0	0	0	0
glioma_mskcc_2019	P-0010743-T01-IM5	Male	74	3	1	0	0	0	0	0	Promoter	0	0	0	0	0	0	0	0	0	0	0	0	0	0	0	0	0	0	0	0	0	0	0	0	0	0	0	0	0	0	0	0	0	0	0	0	0	0
glioma_mskcc_2019	P-0010744-T01-IM5	Female	38	102	14	P153L T140I	R132H	0	P1421S	0	Promoter	E1372K	0	0	0	0	0	0	0	0	0	E1540K P497S	0	X363_splice	0	P4623L P4506L E767K	0	0	0	0	0	0	X406_splice P2415L	0	0	0	0	0	0	0	T355I	0	0	0	0	0	0	0	0
glioma_mskcc_2019	P-0010753-T01-IM5	Female	38	3	1	0	0	E1218V	0	0	0	0	0	0	0	0	0	0	0	0	0	0	0	0	0	0	0	0	0	0	0	0	0	0	0	0	0	0	0	0	0	0	0	0	0	0	0	0	0
glioma_mskcc_2019	P-0010787-T01-IM5	Male	60	6	3	0	0	0	C167Qfs*10 Y2285Tfs*5	0	Promoter	0	0	0	0	0	0	0	0	0	0	0	0	0	0	0	0	0	0	0	0	0	0	0	0	0	0	0	0	0	0	0	0	0	0	0	0	0	0
glioma_mskcc_2019	P-0010792-T01-IM5	Female	45	3	3	V172F	R132C	K2096Sfs*12	0	0	0	0	0	0	0	0	0	0	0	0	0	0	0	0	0	0	0	0	0	0	0	0	0	0	0	0	0	0	0	0	0	0	0	0	0	0	0	0	0
glioma_mskcc_2019	P-0010802-T01-IM5	Male	69	2	1	0	0	0	0	0	Promoter	0	0	0	0	0	0	0	0	0	0	0	0	0	0	0	0	0	0	0	0	0	0	0	0	0	0	0	0	0	0	0	0	0	0	0	0	0	0
glioma_mskcc_2019	P-0010802-T02-IM6	Male	69	3	1	0	0	0	0	0	Promoter	0	0	0	0	0	0	0	0	0	0	0	0	0	0	0	0	0	0	0	0	0	0	0	0	0	0	0	0	0	0	0	0	0	0	0	0	0	0
glioma_mskcc_2019	P-0010850-T01-IM5	Male	52	1	1	0	0	0	0	0	Promoter	0	0	0	0	0	0	0	0	0	0	0	0	0	0	0	0	0	0	0	0	0	0	0	0	0	0	0	0	0	0	0	0	0	0	0	0	0	0
glioma_mskcc_2019	P-0010859-T01-IM5	Female	30	3	3	0	R132H	0	0	0	Promoter	0	0	0	0	0	0	0	0	0	0	0	0	0	0	V1033Ffs*23	0	0	0	0	0	0	0	0	0	0	0	0	0	0	0	0	0	0	0	0	0	0	0
glioma_mskcc_2019	P-0010864-T01-IM5	Male	60	4	1	0	0	0	0	0	Promoter	0	0	0	0	0	0	0	0	0	0	0	0	0	0	0	0	0	0	0	0	0	0	0	0	0	0	0	0	0	0	0	0	0	0	0	0	0	0
glioma_mskcc_2019	P-0010911-T01-IM5	Male	70	5	1	0	0	0	0	0	Promoter	0	0	0	0	0	0	0	0	0	0	0	0	0	0	0	0	0	0	0	0	0	0	0	0	0	0	0	0	0	0	0	0	0	0	0	0	0	0
glioma_mskcc_2019	P-0010924-T01-IM5	Female	61	5	1	0	0	0	0	0	Promoter	0	0	0	0	0	0	0	0	0	0	0	0	0	0	0	0	0	0	0	0	0	0	0	0	0	0	0	0	0	0	0	0	0	0	0	0	0	0
glioma_mskcc_2019	P-0010970-T01-IM5	Male	61	5	3	0	0	0	S2754A	0	Promoter	0	0	0	0	0	0	0	0	0	0	0	0	0	0	0	0	0	0	0	0	0	0	0	0	0	0	0	0	0	0	0	0	0	0	0	0	0	0
glioma_mskcc_2019	P-0010992-T01-IM5	Male	60	6	3	0	0	0	NF1-intragenic X1166_splice	0	Promoter	0	0	0	0	0	0	0	0	0	0	0	0	S213P	0	0	0	0	0	0	0	0	0	0	0	0	0	0	0	0	0	0	0	0	0	0	0	0	0
glioma_mskcc_2019	P-0011001-T01-IM5	Female	24	8	1	0	0	0	0	0	Promoter	0	0	0	0	0	0	0	0	0	0	0	0	0	0	0	0	0	0	0	0	0	0	0	0	0	0	0	0	0	0	0	0	0	0	0	0	0	0
glioma_mskcc_2019	P-0011008-T01-IM5	Male	74	1	1	0	0	0	0	0	PDZD2-TERT fusion	0	0	0	0	0	0	0	0	0	0	0	0	0	0	0	0	0	0	0	0	0	0	0	0	0	0	0	0	0	0	0	0	0	0	0	0	0	0
glioma_mskcc_2019	P-0011009-T01-IM5	Male	72	9	4	0	R132H	A23Hfs*18	0	0	Promoter	0	0	0	0	0	0	0	0	0	0	0	0	0	0	0	0	0	0	0	0	0	0	0	0	0	0	0	0	0	0	0	0	0	0	0	0	0	0
glioma_mskcc_2019	P-0011010-T01-IM5	Female	53	1	1	0	0	0	0	0	Promoter	0	0	0	0	0	0	0	0	0	0	0	0	0	0	0	0	0	0	0	0	0	0	0	0	0	0	0	0	0	0	0	0	0	0	0	0	0	0
glioma_mskcc_2019	P-0011026-T01-IM5	Female	64	4	2	R282W	0	0	0	0	Promoter	0	0	0	0	0	0	0	0	0	0	0	0	0	0	0	0	0	0	0	0	0	0	0	0	0	0	0	0	0	0	0	0	0	0	0	0	0	0
glioma_mskcc_2019	P-0011080-T01-IM5	Female	63	6	2	0	0	0	0	0	Promoter	0	0	0	0	0	0	0	0	0	0	0	0	0	0	0	0	0	0	0	0	0	0	0	0	0	0	0	0	0	0	0	0	0	0	0	0	0	0
glioma_mskcc_2019	P-0011119-T01-IM5	Female	65	2	1	0	0	0	0	0	Promoter	0	0	0	0	0	0	0	0	0	0	0	0	0	0	0	0	0	0	0	0	0	0	0	0	0	0	0	0	0	0	0	0	0	0	0	0	0	0
glioma_mskcc_2019	P-0011119-T02-IM5	Female	65	2	1	0	0	0	0	0	Promoter	0	0	0	0	0	0	0	0	0	0	0	0	0	0	0	0	0	0	0	0	0	0	0	0	0	0	0	0	0	0	0	0	0	0	0	0	0	0
glioma_mskcc_2019	P-0011199-T01-IM5	Female	73	3	1	0	0	0	0	0	Promoter	0	0	0	0	0	0	0	0	0	0	0	0	0	0	0	0	0	0	0	0	0	0	0	0	0	0	0	0	0	0	0	0	0	0	0	0	0	0
glioma_mskcc_2019	P-0011202-T01-IM5	Male	47	2	1	0	0	0	0	0	Promoter	0	0	0	0	0	0	0	0	0	0	0	0	0	0	0	0	0	0	0	0	0	0	0	0	0	0	0	0	0	0	0	0	0	0	0	0	0	0
glioma_mskcc_2019	P-0011202-T02-IM5	Male	47	2	1	0	0	0	0	0	Promoter	0	0	0	0	0	0	0	0	0	0	0	0	0	0	0	0	0	0	0	0	0	0	0	0	0	0	0	0	0	0	0	0	0	0	0	0	0	0
glioma_mskcc_2019	P-0011207-T01-IM5	Male	64	2	1	0	0	0	0	0	Promoter	0	0	0	0	0	0	0	0	0	0	0	0	0	0	0	0	0	0	0	0	0	0	0	0	0	0	0	0	0	0	0	0	0	0	0	0	0	0
glioma_mskcc_2019	P-0011213-T01-IM5	Male	23	3	2	R273C	0	L513*	0	0	0	0	0	0	0	0	0	0	0	0	0	0	0	0	0	0	0	0	0	0	0	0	0	0	0	0	0	0	0	0	0	0	0	0	0	0	0	0	0
glioma_mskcc_2019	P-0011219-T01-IM5	Male	67	5	2	0	0	0	0	0	Promoter	0	0	0	0	0	0	0	0	0	0	0	0	0	0	0	0	0	0	0	0	0	0	0	0	0	0	0	0	0	0	0	0	0	0	0	0	0	0
glioma_mskcc_2019	P-0011248-T01-IM5	Male	59	8	4	0	R132H	0	0	0	Promoter	0	0	0	0	0	0	0	0	0	0	0	0	0	0	0	0	0	0	0	0	0	0	0	0	0	0	0	0	0	0	0	0	0	0	0	0	0	0
glioma_mskcc_2019	P-0011257-T01-IM5	Female	41	7	4	R213Q S240G	R132H	L359Tfs*3	0	0	0	0	C544W	0	0	0	0	0	0	0	0	0	0	0	0	0	0	0	0	0	0	0	0	0	0	0	0	0	0	0	0	0	0	0	0	0	0	0	0
glioma_mskcc_2019	P-0011279-T01-IM5	Female	34	3	3	L188Rfs*59	R132H	V1579Efs*21	0	0	0	0	0	0	0	0	0	0	0	0	0	0	0	0	0	0	0	0	0	0	0	0	0	0	0	0	0	0	0	0	0	0	0	0	0	0	0	0	0
glioma_mskcc_2019	P-0011320-T01-IM5	Male	42	3	2	0	R132H	0	0	0	Promoter	0	0	0	0	0	0	0	0	0	0	0	0	0	0	0	0	0	0	0	0	0	0	0	0	0	0	0	0	0	0	0	0	0	0	0	0	0	0
glioma_mskcc_2019	P-0011325-T01-IM5	Male	67	2	1	0	0	0	0	0	0	0	0	0	0	0	0	0	0	0	0	0	0	0	0	0	0	0	0	0	0	0	0	0	0	0	0	0	0	0	0	0	0	0	0	0	0	0	0
glioma_mskcc_2019	P-0011332-T01-IM5	Male	69	5	2	0	0	0	V14Qfs*23	0	Promoter	0	0	0	0	0	0	0	0	0	0	0	0	0	0	0	0	0	0	0	0	0	0	0	0	0	0	0	0	0	0	0	0	0	0	0	0	0	0
glioma_mskcc_2019	P-0011351-T01-IM5	Female	73	4	1	0	0	0	0	0	Promoter	0	0	0	0	0	0	0	0	0	0	0	0	0	0	0	0	0	0	0	0	0	0	0	0	0	0	0	0	0	0	0	0	0	0	0	0	0	0
glioma_mskcc_2019	P-0011354-T01-IM5	Male	80	1	1	0	0	0	0	0	Promoter	0	0	0	0	0	0	0	0	0	0	0	0	0	0	0	0	0	0	0	0	0	0	0	0	0	0	0	0	0	0	0	0	0	0	0	0	0	0
glioma_mskcc_2019	P-0011383-T01-IM5	Female	50	7	2	R273H	0	0	0	0	Promoter	0	0	0	0	0	0	0	0	0	0	0	0	0	0	0	0	0	0	0	0	0	0	0	0	0	0	0	0	0	0	0	0	0	0	0	0	0	0
glioma_mskcc_2019	P-0011390-T01-IM5	Male	58	1	1	0	0	0	0	0	Promoter	0	0	0	0	0	0	0	0	0	0	0	0	0	0	0	0	0	0	0	0	0	0	0	0	0	0	0	0	0	0	0	0	0	0	0	0	0	0
glioma_mskcc_2019	P-0011401-T01-IM5	Female	53	3	1	0	0	R666*	0	0	0	0	0	0	0	0	0	0	0	0	0	0	0	0	0	0	0	0	0	0	0	0	0	0	0	0	0	0	0	0	0	0	0	0	0	0	0	0	0
glioma_mskcc_2019	P-0011460-T01-IM5	Female	46	7	2	0	0	0	S1567*	0	Promoter	0	0	0	0	0	0	0	0	0	0	0	0	0	0	0	0	0	0	0	0	0	0	0	0	0	0	0	0	0	0	0	0	0	0	0	0	0	0
glioma_mskcc_2019	P-0011473-T01-IM5	Male	75	5	1	0	0	0	0	0	Promoter	0	0	0	0	0	0	0	0	0	0	0	0	0	0	0	0	0	0	0	0	0	0	0	0	0	0	0	0	0	0	0	0	0	0	0	0	0	0
glioma_mskcc_2019	P-0011503-T01-IM5	Female	65	3	2	0	0	0	0	0	Promoter	0	0	0	0	0	0	0	0	0	0	0	0	0	0	0	0	0	0	0	0	0	0	0	0	0	0	0	0	0	0	0	0	0	0	0	0	0	0
glioma_mskcc_2019	P-0011505-T01-IM5	Female	68	3	0	0	0	0	0	0	0	0	0	0	0	0	0	0	0	0	0	0	0	0	0	0	0	0	0	0	0	0	0	0	0	0	0	0	0	0	0	0	0	0	0	0	0	0	0
glioma_mskcc_2019	P-0011532-T01-IM5	Male	35	4	2	0	R132H	0	0	0	Promoter	0	0	0	0	0	0	0	0	0	0	0	0	0	0	0	0	0	0	0	0	0	0	0	0	0	0	0	0	0	0	0	0	0	0	0	0	0	0
glioma_mskcc_2019	P-0011544-T01-IM5	Male	65	6	2	G279E	0	0	0	0	Promoter	0	0	0	0	0	0	0	0	0	0	0	0	0	0	0	0	0	0	0	0	0	0	0	0	0	0	0	0	0	0	0	0	0	0	0	0	0	0
glioma_mskcc_2019	P-0011580-T01-IM5	Male	66	3	1	0	0	0	0	0	Promoter R669W	0	0	0	0	0	0	0	0	0	0	0	0	0	0	0	0	0	0	0	0	0	0	0	0	0	0	0	0	0	0	0	0	0	0	0	0	0	0
glioma_mskcc_2019	P-0012002-T01-IM5	Female	66	5	1	0	0	0	0	0	Promoter	0	0	0	0	0	0	0	0	0	0	0	0	0	0	0	0	0	0	0	0	0	0	0	0	0	0	0	0	0	0	0	0	0	0	0	0	0	0
glioma_mskcc_2019	P-0012077-T01-IM5	Male	46	3	2	X125_splice	0	0	0	0	Promoter	0	0	0	0	0	0	0	0	0	0	0	0	0	0	0	0	0	0	0	0	0	0	0	0	0	0	0	0	0	0	0	0	0	0	0	0	0	0
glioma_mskcc_2019	P-0012156-T01-IM5	Male	40	9	5	X25_splice	0	R840Efs*29	P1990Hfs*22	0	0	0	0	0	0	0	0	0	0	0	0	0	0	0	0	0	0	0	0	0	0	0	0	0	0	0	0	0	0	0	0	0	0	0	0	0	0	0	0
glioma_mskcc_2019	P-0012209-T01-IM5	Male	26	5	2	0	R132H	0	0	0	Promoter	0	0	0	0	0	0	0	0	0	0	0	0	0	0	0	0	0	0	0	0	0	0	0	0	0	0	0	0	0	0	0	0	0	0	0	0	0	0
glioma_mskcc_2019	P-0012227-T01-IM5	Female	42	6	3	0	R132H	0	0	0	Promoter	0	0	0	0	0	0	0	0	0	0	0	0	0	0	0	0	0	0	0	0	0	0	0	Y55*	0	0	0	0	0	0	0	0	0	0	0	0	0	0
glioma_mskcc_2019	P-0012244-T01-IM5	Male	73	9	3	0	0	0	0	R458H	0	0	0	0	0	0	0	0	0	0	0	0	0	0	0	RGMB-MLL2 fusion	0	0	0	0	0	0	0	0	0	0	0	0	0	0	0	0	0	0	0	0	0	V1135I	0
glioma_mskcc_2019	P-0012250-T01-IM5	Male	70	4	2	0	0	0	0	0	Promoter	0	0	0	0	0	0	0	0	0	0	0	0	0	0	0	0	0	0	0	0	0	0	0	0	0	0	0	0	0	0	0	0	0	0	0	0	0	0
glioma_mskcc_2019	P-0012259-T01-IM5	Male	48	12	4	0	R132H	0	0	0	Promoter	0	0	0	0	0	0	0	0	0	0	0	0	0	0	0	0	0	0	0	0	0	0	0	0	0	0	0	0	0	0	M781I	0	0	0	0	0	0	0
glioma_mskcc_2019	P-0012303-T01-IM5	Female	55	3	2	0	0	0	0	0	Promoter	0	0	0	0	0	0	0	0	0	0	0	0	0	0	0	0	0	0	0	0	0	0	0	0	0	0	0	0	0	0	0	0	0	0	0	0	0	0
glioma_mskcc_2019	P-0012312-T01-IM5	Female	63	4	2	0	0	0	0	0	Promoter	0	0	0	0	0	0	0	0	0	0	0	0	0	0	0	0	0	0	0	0	0	0	0	0	0	0	0	0	0	0	0	0	0	0	0	0	0	0
glioma_mskcc_2019	P-0012335-T01-IM5	Female	72	10	3	0	P118N	0	0	0	Promoter	0	0	0	0	0	0	0	0	0	0	0	0	0	0	0	0	0	0	0	0	0	0	0	0	0	0	0	0	0	0	0	0	0	0	0	0	0	0
glioma_mskcc_2019	P-0012360-T01-IM5	Female	62	5	2	R175H	0	0	0	0	Promoter	0	0	0	0	0	0	0	0	0	0	0	0	0	0	0	0	0	0	0	0	0	0	0	0	0	0	0	0	0	0	0	0	0	0	0	0	0	0
glioma_mskcc_2019	P-0012412-T01-IM5	Male	32	5	2	0	0	0	T2061Lfs*15 H1693Y	0	Promoter	0	0	0	0	0	0	0	0	0	0	0	0	0	0	0	0	0	0	0	0	0	0	0	0	0	0	0	0	0	0	0	0	0	0	0	0	0	0
glioma_mskcc_2019	P-0012434-T01-IM5	Male	41	4	2	0	R132H	0	0	0	Promoter	0	0	0	0	0	0	0	0	0	0	0	0	0	0	0	0	0	0	0	0	0	0	0	0	0	0	0	0	0	0	0	0	0	0	0	0	0	0
glioma_mskcc_2019	P-0012444-T01-IM5	Male	13	2	1	0	R132H	0	0	0	0	0	0	0	0	0	0	0	0	0	0	0	0	0	0	0	0	0	0	0	0	0	0	0	0	0	0	0	0	0	0	0	0	0	0	0	0	0	0
glioma_mskcc_2019	P-0012460-T01-IM5	Male	81	7	3	0	R132H	0	0	0	Promoter	0	0	0	0	0	0	0	0	0	0	0	0	X363_splice	0	0	0	0	0	0	0	0	0	0	0	0	0	0	0	0	0	0	0	0	0	0	0	0	0
glioma_mskcc_2019	P-0012463-T03-IM6	Female	30	38	12	R248Q P152Q	R132H	X1567_splice	0	0	G198R	0	0	0	0	0	0	0	0	0	A887T	0	0	0	0	0	0	0	0	0	0	A87V	P1945L G1335E	0	0	0	0	0	0	T485I	0	0	0	0	0	A619T	0	0	0
glioma_mskcc_2019	P-0012509-T01-IM5	Female	54	5	1	0	0	0	0	0	Promoter	0	0	0	0	0	0	0	0	0	0	0	0	0	0	0	0	0	0	0	0	0	0	0	0	0	0	0	0	0	0	0	0	0	0	0	0	0	0
glioma_mskcc_2019	P-0012522-T01-IM5	Female	62	6	4	R282W	0	0	F1275Pfs*8	0	Promoter	0	0	0	0	0	0	0	0	0	0	0	0	0	0	0	0	0	0	0	0	0	0	0	0	0	0	0	0	0	0	0	0	0	0	0	0	0	E525*
glioma_mskcc_2019	P-0012536-T01-IM5	Male	80	3	1	0	0	0	0	0	Promoter	0	0	0	0	0	0	0	0	0	0	0	0	0	0	0	0	0	0	0	0	0	0	0	0	0	0	0	0	0	0	0	0	0	0	0	0	0	0
glioma_mskcc_2019	P-0012637-T01-IM5	Male	61	4	1	0	0	0	0	0	Promoter	0	0	0	0	0	0	0	0	0	0	0	0	0	0	0	0	0	0	0	0	0	0	0	0	0	0	0	0	0	0	0	0	0	0	0	0	0	0
glioma_mskcc_2019	P-0012640-T01-IM5	Male	53	5	2	0	R132H	0	0	0	Promoter	0	0	0	0	0	0	0	0	0	0	0	0	0	0	0	0	0	0	0	0	0	0	0	0	0	0	0	0	0	0	0	0	0	0	0	0	0	0
glioma_mskcc_2019	P-0012646-T01-IM5	Male	60	16	4	R175H	0	0	N78Kfs*29 R69* X950_splice	0	0	0	0	0	0	0	0	R519*	0	0	0	0	K209Efs*5	0	0	0	0	0	0	0	0	0	0	0	0	0	0	0	0	0	0	0	0	0	0	0	0	0	0
glioma_mskcc_2019	P-0012654-T01-IM5	Female	79	4	3	0	0	0	0	0	Promoter	0	0	0	0	0	0	0	0	0	0	0	0	0	0	0	0	0	0	0	0	0	0	0	0	0	0	0	0	0	0	0	0	0	0	0	0	0	0
glioma_mskcc_2019	P-0012671-T01-IM5	Female	30	3	3	X126_splice	R132H	K425Rfs*8	0	0	0	0	0	0	0	0	0	0	0	0	0	0	0	0	0	0	0	0	0	0	0	0	0	0	0	0	0	0	0	0	0	0	0	0	0	0	0	0	0
glioma_mskcc_2019	P-0012681-T01-IM5	Male	58	3	2	R209Kfs*6	0	0	0	0	Promoter	0	0	0	0	0	0	0	0	0	0	0	0	0	0	0	0	0	0	0	0	0	0	0	0	0	0	0	0	0	0	0	0	0	0	0	0	0	0
glioma_mskcc_2019	P-0012687-T01-IM5	Male	80	5	2	C238Y	0	0	0	0	Promoter	0	0	0	0	0	0	0	0	0	0	0	0	0	0	0	0	0	0	0	0	0	0	0	0	0	0	0	0	0	0	0	0	0	0	0	0	0	0
glioma_mskcc_2019	P-0012689-T01-IM5	Female	46	4	2	0	0	0	0	0	Promoter	0	0	0	0	0	0	0	0	0	0	0	0	0	0	0	0	0	0	0	0	0	0	X899_splice	0	0	0	0	0	0	0	0	0	0	0	0	0	0	0
glioma_mskcc_2019	P-0012692-T01-IM5	Male	57	5	2	G262V	0	0	0	0	Promoter	0	0	0	0	0	0	0	0	0	0	0	0	0	0	0	0	0	0	0	0	0	0	0	0	0	0	0	0	0	0	0	0	0	0	0	0	0	0
glioma_mskcc_2019	P-0012697-T01-IM5	Male	32	4	2	0	R132H	0	0	0	Promoter	0	0	0	0	0	0	0	0	0	0	0	0	0	0	0	0	0	0	0	0	0	0	0	0	0	0	0	0	0	0	0	0	0	0	0	0	0	0
glioma_mskcc_2019	P-0012705-T01-IM5	Male	43	4	2	0	R132H	0	0	0	0	0	0	0	0	0	0	0	0	0	0	0	0	0	0	0	0	0	0	0	0	0	0	0	0	0	0	0	0	0	0	0	0	0	0	0	0	0	0
glioma_mskcc_2019	P-0012717-T01-IM5	Male	63	2	0	0	0	0	0	0	0	0	0	0	0	0	0	0	0	0	0	0	0	0	0	0	0	0	0	0	0	0	0	0	0	0	0	0	0	0	0	0	0	0	0	0	0	0	0
glioma_mskcc_2019	P-0012727-T01-IM5	Male	79	5	3	P250L	0	0	0	0	Promoter	0	0	0	0	0	0	0	0	0	0	0	0	0	0	0	0	0	0	0	0	0	0	0	0	0	0	0	0	0	0	0	0	0	0	0	0	0	0
glioma_mskcc_2019	P-0012770-T01-IM5	Male	60	2	1	0	0	0	0	0	Promoter	0	0	0	0	0	0	0	0	0	0	0	0	0	0	0	0	0	0	0	0	0	0	0	0	0	0	0	0	0	0	0	0	0	0	0	0	0	0
glioma_mskcc_2019	P-0012794-T01-IM5	Male	59	6	2	0	0	0	0	0	Promoter	0	0	0	0	0	P538L	0	0	0	0	0	0	0	0	0	0	0	0	0	0	0	0	0	0	0	0	0	0	0	0	0	0	0	0	0	0	0	0
glioma_mskcc_2019	P-0012830-T01-IM5	Male	73	4	2	G266R	0	0	0	0	Promoter	0	0	0	0	0	0	0	0	0	0	0	0	0	0	0	0	0	0	0	0	0	0	0	0	0	0	0	0	0	0	0	0	0	0	0	0	0	0
glioma_mskcc_2019	P-0012835-T01-IM5	Female	55	8	2	0	0	0	Q1993*	0	Promoter	0	0	0	0	0	0	0	0	0	0	0	0	0	0	0	0	0	0	0	0	0	0	0	0	0	0	0	0	0	0	0	0	0	0	0	0	0	0
glioma_mskcc_2019	P-0012902-T01-IM5	Male	57	4	1	0	0	0	0	0	Promoter	0	0	0	0	0	0	0	0	0	0	0	0	0	0	0	0	0	0	0	0	0	0	0	0	0	0	0	0	0	0	0	0	0	0	0	0	0	0
glioma_mskcc_2019	P-0012904-T01-IM5	Male	68	4	1	0	0	0	0	0	Promoter	0	0	0	0	0	0	0	0	0	0	0	0	0	0	0	0	0	0	0	0	0	0	0	0	0	0	0	0	0	0	0	0	0	0	0	0	0	0
glioma_mskcc_2019	P-0012949-T01-IM5	Male	61	4	1	0	0	0	0	0	Promoter	0	0	0	0	0	0	0	0	0	0	0	0	0	0	0	0	0	0	0	0	0	0	0	0	0	0	0	0	0	0	0	0	0	0	0	0	0	0
glioma_mskcc_2019	P-0012967-T01-IM5	Male	78	4	2	0	0	0	0	0	Promoter	0	0	0	0	0	0	0	0	0	0	0	0	0	0	0	0	0	0	0	0	0	0	0	0	0	0	0	0	0	0	0	0	0	0	0	0	CREB5-CARD11 fusion	0
glioma_mskcc_2019	P-0012982-T01-IM5	Female	69	5	2	S127Y	0	0	0	0	Promoter	0	0	0	0	0	0	0	0	0	0	0	0	0	0	0	0	0	0	0	0	0	0	0	0	0	0	0	0	0	0	0	0	0	0	0	0	0	0
glioma_mskcc_2019	P-0012997-T01-IM5	Female	47	3	2	0	R132H	0	0	0	Promoter	0	0	0	0	0	0	0	0	0	0	0	0	0	0	0	0	0	0	0	0	0	0	0	0	0	0	0	0	0	0	0	0	0	0	0	0	0	0
glioma_mskcc_2019	P-0013005-T01-IM5	Female	62	5	3	E339*	0	0	0	0	Promoter	0	0	0	0	0	0	0	0	0	0	0	0	0	0	0	0	0	0	0	0	0	0	0	0	0	0	0	0	0	0	0	0	0	0	0	0	0	0
glioma_mskcc_2019	P-0013029-T01-IM5	Male	38	31	8	I195T	R132C	T1582Nfs*19	R1611W L1411F	0	0	M3156I	0	0	0	0	0	0	0	0	0	0	0	0	0	0	0	0	0	0	0	0	L59F	0	0	0	0	0	0	0	0	0	0	0	0	0	0	0	0
glioma_mskcc_2019	P-0013044-T01-IM5	Female	78	8	2	Q100*	0	0	0	0	Promoter	0	0	0	0	0	0	0	0	0	0	0	0	0	0	0	0	0	0	0	0	0	0	0	0	0	0	0	0	0	0	0	0	0	0	0	0	0	0
glioma_mskcc_2019	P-0013048-T01-IM5	Male	32	8	3	0	R132H	0	0	0	Promoter	0	0	0	0	0	0	0	0	0	0	0	0	0	0	0	0	0	0	0	0	0	0	0	0	0	0	0	0	0	0	0	0	0	0	0	0	0	0
glioma_mskcc_2019	P-0013057-T01-IM5	Male	68	3	1	0	0	0	0	0	Promoter	0	0	0	0	0	0	0	0	0	0	0	0	0	0	0	0	0	0	0	0	0	0	0	0	0	0	0	0	0	0	0	0	0	0	0	0	0	0
glioma_mskcc_2019	P-0013074-T01-IM5	Male	54	4	2	0	0	0	0	0	Promoter	0	0	0	0	0	0	0	0	0	0	0	0	0	0	0	0	0	0	0	0	0	0	0	0	0	0	0	0	0	R176Q	0	0	0	0	0	0	0	0
glioma_mskcc_2019	P-0013074-T02-IM6	Male	54	4	3	0	0	0	R2637* EPHA7-NF1 fusion	0	Promoter	0	0	0	0	0	0	0	0	0	0	0	0	0	0	0	0	0	0	0	0	0	0	0	0	0	0	0	0	0	R176Q	0	0	0	0	0	0	0	0
glioma_mskcc_2019	P-0013092-T01-IM5	Female	43	4	2	I232_Y236dup	R132L	0	0	0	0	0	0	0	0	0	0	0	0	0	0	0	0	0	0	0	0	0	0	0	0	0	0	0	0	0	0	0	0	0	0	0	0	0	0	0	0	0	0
glioma_mskcc_2019	P-0013104-T01-IM5	Female	60	2	1	0	0	0	0	0	Promoter	0	0	0	0	0	0	0	0	0	0	0	0	0	0	0	0	0	0	0	0	0	0	0	0	0	0	0	0	0	0	0	0	0	0	0	0	0	0
glioma_mskcc_2019	P-0013181-T01-IM5	Female	27	7	2	0	R132H	0	0	0	Promoter	0	0	0	0	0	0	0	0	0	0	0	0	0	0	0	0	0	0	0	0	0	0	0	0	0	0	0	0	0	0	0	0	0	0	0	0	0	0
glioma_mskcc_2019	P-0013204-T01-IM5	Male	63	4	3	0	0	0	W1559*	0	Promoter	0	0	0	0	0	0	0	0	0	0	0	0	0	0	0	0	0	0	0	0	0	0	0	0	0	0	G65E	0	0	0	0	0	0	0	0	0	0	0
glioma_mskcc_2019	P-0013243-T01-IM5	Female	37	6	2	0	R132H	0	0	0	Promoter	0	0	0	0	0	0	0	0	0	0	0	0	0	0	0	0	0	0	0	0	0	0	0	0	0	0	0	0	0	0	0	0	0	0	0	0	0	0
glioma_mskcc_2019	P-0013243-T03-IM6	Female	37	8	4	L252P	R132H	0	0	0	Promoter	0	0	0	0	0	0	0	0	0	0	0	0	0	0	0	0	0	0	0	0	0	0	0	0	0	0	0	0	0	0	0	0	0	0	0	0	R555Pfs*38	0
glioma_mskcc_2019	P-0013276-T01-IM5	Female	44	6	2	0	R132H	0	0	0	Promoter	0	0	0	0	0	0	0	0	0	0	0	0	0	0	0	0	0	0	0	0	0	0	0	0	0	0	0	0	0	0	0	0	0	0	0	0	0	0
glioma_mskcc_2019	P-0013281-T01-IM5	Female	35	4	3	V216L	R132H	R1426*	0	0	0	0	0	0	0	0	0	0	0	0	0	0	0	0	0	0	0	0	0	0	0	0	0	0	0	0	0	0	0	0	0	0	0	0	0	0	0	0	0
glioma_mskcc_2019	P-0013308-T01-IM5	Male	49	3	2	0	0	0	Y2285Tfs*5 Q554P	0	0	0	0	0	0	0	0	0	0	0	0	0	0	0	0	0	0	0	0	0	0	0	0	0	0	0	R524H	0	0	0	0	0	0	0	0	0	0	0	0
glioma_mskcc_2019	P-0013347-T02-IM5	Male	54	8	2	R273H K164R	0	0	0	0	Promoter	0	0	0	0	0	0	0	0	0	0	0	0	0	0	0	0	0	0	0	0	0	0	0	0	0	0	0	0	0	0	0	0	0	0	0	0	0	0
glioma_mskcc_2019	P-0013370-T01-IM5	Male	43	6	4	C141R	R132L	V2190Lfs*12	0	0	0	0	0	0	0	0	0	0	0	0	0	0	0	0	0	0	0	0	0	0	0	0	0	0	0	0	0	0	0	0	0	0	0	0	0	0	0	0	0
glioma_mskcc_2019	P-0013380-T01-IM5	Male	58	3	1	0	0	0	0	0	Promoter	0	0	0	0	0	0	0	0	0	0	0	0	0	0	0	0	0	0	0	0	0	0	0	0	0	0	0	0	0	0	0	0	0	0	0	0	0	0
glioma_mskcc_2019	P-0013455-T01-IM5	Male	40	3	3	0	R132H	0	F1247Ifs*18	0	Promoter	0	0	0	0	0	0	0	0	0	0	0	0	0	0	0	0	0	0	0	0	0	0	0	0	0	0	0	0	0	0	0	0	0	0	0	0	0	0
glioma_mskcc_2019	P-0013506-T01-IM5	Female	55	58	13	0	0	0	E1181K	0	Promoter	0	0	S2207Ifs*15	0	0	0	G1128D S1401F	0	0	M679I	S850N	0	0	G298R P300L	G5337S	0	0	0	0	0	0	0	0	0	0	0	0	0	0	0	T899M	0	0	0	0	0	E93K	0
glioma_mskcc_2019	P-0013529-T01-IM5	Male	30	2	1	0	0	0	0	0	Promoter	0	0	0	0	0	0	0	0	0	0	0	0	0	0	0	0	0	0	0	0	0	0	0	0	0	0	0	0	0	0	0	0	0	0	0	0	0	0
glioma_mskcc_2019	P-0013544-T02-IM6	Male	45	5	2	0	0	0	0	0	Promoter	0	0	0	0	0	0	0	0	0	0	0	0	0	0	0	0	0	0	0	0	0	0	T847M	0	0	0	0	0	0	0	0	0	0	0	0	0	0	0
glioma_mskcc_2019	P-0013576-T01-IM5	Female	51	4	2	R273C	0	0	0	0	Promoter	0	0	0	0	0	0	0	0	0	0	0	0	0	0	0	0	0	0	0	0	0	0	0	0	0	0	0	0	0	0	0	0	0	0	0	0	0	0
glioma_mskcc_2019	P-0013578-T01-IM5	Male	51	3	1	0	0	0	0	0	Promoter	0	0	0	0	0	0	0	0	0	0	0	0	0	0	0	0	0	0	0	0	0	0	0	0	0	0	0	0	0	0	0	0	0	0	0	0	0	0
glioma_mskcc_2019	P-0013579-T01-IM5	Male	88	6	2	Y126H	0	0	0	0	Promoter	0	0	0	0	0	0	0	0	0	0	0	0	0	0	0	0	0	0	0	0	0	0	0	0	0	0	0	0	0	0	0	0	0	0	0	0	0	0
glioma_mskcc_2019	P-0013580-T01-IM5	Female	46	5	1	0	0	0	0	0	0	0	0	0	0	0	0	0	0	0	0	0	0	0	0	0	0	0	0	0	0	0	0	0	0	0	0	0	0	A546T	0	0	0	0	0	0	0	0	0
glioma_mskcc_2019	P-0013595-T01-IM5	Male	54	5	2	R248W	0	0	0	0	Promoter	0	0	0	0	0	0	0	0	0	0	0	0	0	0	0	0	0	0	0	0	0	0	0	0	0	0	0	0	0	0	0	0	0	0	0	0	0	0
glioma_mskcc_2019	P-0013602-T01-IM5	Male	27	7	3	R282G	R132H	L287*	0	0	0	0	0	0	0	0	0	0	0	0	0	0	0	0	0	0	0	0	0	0	0	0	0	0	0	0	0	0	0	0	0	0	0	0	0	0	0	0	0
glioma_mskcc_2019	P-0013605-T01-IM5	Female	78	3	1	0	0	0	0	0	Promoter	0	0	0	0	0	0	0	0	0	0	0	0	0	0	0	0	0	0	0	0	0	0	0	0	0	0	0	0	0	0	0	0	0	0	0	0	0	0
glioma_mskcc_2019	P-0013632-T01-IM5	Female	14	1	0	0	0	0	0	0	0	0	0	0	0	0	0	0	0	0	0	0	0	0	0	0	0	0	0	0	0	0	0	0	0	0	0	0	0	0	0	0	0	0	0	0	0	0	0
glioma_mskcc_2019	P-0013673-T01-IM5	Male	60	5	3	0	0	0	Q400*	0	Promoter	0	0	0	0	0	0	0	0	0	0	0	0	0	0	0	0	0	0	0	0	0	0	0	0	0	0	0	0	0	0	0	0	0	0	0	0	0	0
glioma_mskcc_2019	P-0013676-T01-IM5	Male	26	458	53	R196* G245S	0	L1746* G51V	R1769* T2034I V1753F	R508C L128M	T319M R1086C A670T G476D M389I	R3932C R1154W Q3020H	P579L D1115G	R2476C L2303I A913S	0	0	A156V R184H A505V Q600H	X944_splice A9T A974V E1326G	0	0	P751T R763C	S1187N N599D	R731C	R1185Q R332C	R2088W L2373I	A5166T A4485T G2735D K1763N R1304H R652H	T135A	R66C	0	0	0	R451H G65D	S1778L R1682C S139I	V323A	H114P	0	F146L L296M	0	0	V807A A731S	A100T	X531_splice R528Q R417C	L882I	0	A9T	G890R	0	0	R227Q R441H Q571H
glioma_mskcc_2019	P-0013678-T01-IM5	Female	35	3	2	0	R132H	0	0	0	Promoter	0	0	0	0	0	0	0	0	0	0	0	0	0	0	0	0	0	0	0	0	0	0	0	0	0	0	0	0	0	0	0	0	0	0	0	0	0	0
glioma_mskcc_2019	P-0013711-T01-IM5	Male	52	4	1	0	0	0	0	0	Promoter	0	0	0	0	0	0	0	0	0	0	0	0	0	0	0	0	0	0	0	0	0	0	0	0	0	0	0	0	0	0	0	0	0	0	0	0	0	0
glioma_mskcc_2019	P-0013747-T01-IM5	Female	43	4	3	R273C	R132H	S567* K1083Qfs*7	0	0	0	0	0	0	0	0	0	0	0	0	0	0	0	0	0	0	0	0	0	0	0	0	0	0	0	0	0	0	0	0	0	0	0	0	0	0	0	0	0
glioma_mskcc_2019	P-0013770-T01-IM5	Male	80	8	2	G245S	0	0	0	0	Promoter	0	0	0	0	0	0	0	0	0	0	0	0	0	0	0	0	0	0	0	0	0	0	0	0	0	0	0	0	0	0	0	0	0	0	0	0	0	0
glioma_mskcc_2019	P-0013783-T01-IM5	Male	33	9	2	R175H K120Sfs*3	R132H	0	0	0	0	0	0	0	0	0	0	0	0	0	0	0	0	0	0	0	0	0	0	0	0	0	0	0	0	0	0	0	0	0	0	0	0	0	0	0	0	0	0
glioma_mskcc_2019	P-0013814-T01-IM5	Male	63	6	4	0	0	0	A2336Tfs*3	0	Promoter	0	0	0	0	0	0	0	0	0	0	0	0	0	0	0	0	0	0	0	0	0	0	0	0	0	0	0	0	0	0	0	0	0	0	0	0	0	0
glioma_mskcc_2019	P-0013836-T01-IM5	Female	55	5	4	F341Y	0	0	0	0	Promoter	0	0	0	0	0	0	0	0	0	0	0	0	0	0	0	0	0	0	0	0	0	0	0	0	0	0	0	0	0	0	0	0	0	R919Q	0	0	0	0
glioma_mskcc_2019	P-0013852-T01-IM5	Male	69	4	2	0	0	0	W1997*	0	Promoter	0	0	0	0	0	0	0	0	0	0	0	0	0	0	0	0	0	0	0	0	0	0	0	0	0	0	0	0	0	0	0	0	0	0	0	0	0	0
glioma_mskcc_2019	P-0013926-T01-IM5	Male	30	3	2	0	0	0	0	R647H	Promoter	0	0	0	0	0	0	0	0	0	0	0	0	0	0	0	0	0	0	0	0	0	0	0	0	0	0	0	0	0	0	0	0	0	0	0	0	0	0
glioma_mskcc_2019	P-0013938-T01-IM5	Male	53	2	1	0	0	0	0	0	Promoter	0	0	0	0	0	0	0	0	0	0	0	0	0	0	0	0	0	0	0	0	0	0	0	0	0	0	0	0	0	0	0	0	0	0	0	0	0	0
glioma_mskcc_2019	P-0013970-T01-IM5	Male	58	6	3	R273C G245S	R132H	L389*	0	0	0	0	0	0	0	0	0	0	0	0	0	0	0	0	0	0	0	0	0	0	0	0	0	0	0	0	0	0	0	0	0	0	0	0	0	0	0	0	0
glioma_mskcc_2019	P-0013991-T01-IM5	Female	38	25	8	G199E	R132H	A173V	0	0	Promoter	0	0	0	0	0	0	0	0	0	0	0	0	0	0	0	0	0	0	0	0	L23dup	0	0	0	0	0	0	0	0	E260K	0	0	0	0	0	0	0	0
glioma_mskcc_2019	P-0014006-T01-IM5	Male	63	2	1	0	0	0	0	0	Promoter	0	0	0	0	0	0	0	0	0	0	0	0	0	0	0	0	0	0	0	0	0	0	0	0	0	0	0	0	0	0	0	0	0	0	0	0	0	0
glioma_mskcc_2019	P-0014018-T01-IM5	Female	38	8	3	R273C	R132H	F2113Sfs*9	0	0	0	0	0	0	0	0	0	0	0	0	0	0	0	0	0	0	0	0	0	0	0	0	0	0	0	0	0	0	0	0	0	0	0	0	0	0	0	0	0
glioma_mskcc_2019	P-0014031-T01-IM5	Female	78	2	1	R158H	0	0	0	0	0	0	0	0	0	0	0	0	0	0	0	0	0	0	0	0	0	0	0	0	0	0	0	0	0	0	0	0	0	0	0	0	0	0	0	0	0	0	0
glioma_mskcc_2019	P-0014033-T01-IM5	Male	74	5	3	Y220C	0	0	R416*	0	Promoter	0	0	0	0	0	0	0	0	0	0	0	0	0	0	0	0	0	0	0	0	0	0	0	0	0	0	0	0	0	0	0	0	0	0	0	0	0	0
glioma_mskcc_2019	P-0014059-T01-IM5	Male	62	3	1	0	0	0	0	0	Promoter	0	0	0	0	0	0	0	0	0	0	0	0	0	0	0	0	0	0	0	0	0	0	0	0	0	0	0	0	0	0	0	0	0	0	0	0	0	0
glioma_mskcc_2019	P-0014071-T01-IM5	Male	66	6	2	P152L I195T	0	0	0	0	Promoter Q53H	0	0	0	0	0	0	0	0	0	0	0	0	0	0	0	0	0	0	0	0	0	0	0	0	0	0	0	0	0	0	0	0	0	0	0	0	0	0
glioma_mskcc_2019	P-0014099-T01-IM5	Female	77	4	2	0	0	0	0	0	Promoter	0	0	0	0	0	0	0	0	0	0	0	0	0	0	0	0	0	0	0	0	0	0	0	0	0	0	0	0	0	0	0	0	0	0	0	0	0	0
glioma_mskcc_2019	P-0014152-T01-IM5	Male	35	5	3	R280T R282W	R132H	0	0	0	0	0	0	0	0	0	T899M	0	0	0	0	0	0	0	0	0	0	0	0	0	0	0	0	0	0	0	0	0	0	0	0	0	0	0	0	0	0	0	0
glioma_mskcc_2019	P-0014164-T01-IM5	Male	52	4	2	0	0	0	N78Ifs*7 E544*	0	Promoter	0	0	0	0	0	0	0	0	0	0	0	0	0	0	0	0	0	0	0	0	0	0	0	0	0	0	0	0	0	0	0	0	0	0	0	0	0	0
glioma_mskcc_2019	P-0014180-T01-IM6	Male	75	2	1	0	0	0	0	0	Promoter	0	0	0	0	0	0	0	0	0	0	0	0	0	0	0	0	0	0	0	0	0	0	0	0	0	0	0	0	0	0	0	0	0	0	0	0	0	0
glioma_mskcc_2019	P-0014186-T01-IM6	Female	53	5	3	0	0	0	X2143_splice Q1763*	0	Promoter	0	0	0	0	0	0	0	0	0	0	0	0	0	M2016I	0	0	0	0	0	0	0	0	0	0	0	0	0	0	0	0	0	0	0	0	0	0	0	0
glioma_mskcc_2019	P-0014220-T02-IM6	Male	63	8	1	0	0	0	0	0	Promoter	0	0	0	0	0	0	0	0	0	0	0	0	0	0	0	0	0	0	0	0	0	0	0	0	0	0	0	0	0	0	0	0	0	0	0	0	0	0
glioma_mskcc_2019	P-0014318-T01-IM6	Male	81	4	2	0	0	0	P2613Sfs*4	0	Promoter	0	0	0	0	0	0	0	0	0	0	0	0	0	0	0	0	0	0	0	0	0	0	0	0	0	0	0	0	0	0	0	0	0	0	0	0	0	0
glioma_mskcc_2019	P-0014498-T01-IM6	Male	25	5	3	R248Q	R132H	ATRX-intragenic	0	0	0	0	0	0	0	0	0	0	0	0	0	0	0	0	0	0	0	0	0	0	0	0	0	0	0	0	0	0	0	0	0	0	0	0	0	0	0	0	0
glioma_mskcc_2019	P-0014501-T01-IM6	Male	47	3	1	0	0	0	0	0	Promoter	0	0	0	0	0	0	0	0	0	0	0	0	0	0	0	0	0	0	0	0	0	0	0	0	0	0	0	0	0	0	0	0	0	0	0	0	0	0
glioma_mskcc_2019	P-0014501-T02-IM6	Male	47	3	2	0	0	0	0	0	Promoter	0	0	0	0	0	0	0	0	0	0	0	0	0	0	0	0	0	0	0	0	0	0	0	0	0	0	0	0	0	0	0	0	0	E671G	0	0	0	0
glioma_mskcc_2019	P-0014647-T01-IM6	Male	57	4	2	0	0	0	0	0	Promoter	0	0	0	0	0	0	0	0	0	0	0	0	0	0	0	0	0	0	0	0	0	0	0	0	0	0	0	0	0	0	0	0	0	0	0	0	0	0
glioma_mskcc_2019	P-0014677-T01-IM6	Male	50	3	1	0	0	0	0	0	Promoter	0	0	0	0	0	0	0	0	0	0	0	0	0	0	0	0	0	0	0	0	0	0	0	0	0	0	0	0	0	0	0	0	0	0	0	0	0	0
glioma_mskcc_2019	P-0014726-T01-IM6	Female	25	1	0	0	0	0	0	0	0	0	0	0	0	0	0	0	0	0	0	0	0	0	0	0	0	0	0	0	0	0	0	0	0	0	0	0	0	0	0	0	0	0	0	0	0	0	0
glioma_mskcc_2019	P-0014728-T01-IM6	Male	29	7	4	Y234H	R132H	L413*	0	0	0	0	0	0	0	0	0	0	0	0	0	0	0	0	0	0	0	0	0	0	0	0	0	0	0	0	0	0	0	0	0	0	0	0	0	0	0	0	0
glioma_mskcc_2019	P-0014759-T01-IM6	Male	56	5	1	0	0	0	0	0	Promoter	0	0	0	0	0	0	0	0	0	0	0	0	0	0	0	0	0	0	0	0	0	0	0	0	0	0	0	0	0	0	0	0	0	0	0	0	0	0
glioma_mskcc_2019	P-0014760-T01-IM6	Female	69	8	4	P152L	0	0	0	0	Promoter	0	0	0	0	0	0	0	0	0	R707C	0	0	0	0	0	0	0	0	0	0	0	0	0	0	0	0	0	0	0	0	0	0	0	0	0	0	0	0
glioma_mskcc_2019	P-0014791-T01-IM6	Male	59	3	2	0	0	0	X2441_splice	0	Promoter	0	0	0	0	0	0	0	0	0	0	0	0	0	0	0	0	0	0	0	0	0	0	0	0	0	0	0	0	0	0	0	0	0	0	0	0	0	0
glioma_mskcc_2019	P-0014865-T01-IM6	Male	38	6	4	0	R132H	0	0	0	Promoter	E1038G	0	0	0	0	0	0	0	0	0	0	0	0	0	0	0	0	0	0	0	0	0	0	0	0	0	0	0	0	0	L1154R	0	0	0	0	0	0	0
glioma_mskcc_2019	P-0014881-T01-IM6	Male	67	5	2	R282W	0	0	0	0	Promoter	0	0	0	0	0	0	0	0	0	0	0	0	0	0	0	0	0	0	0	0	0	0	0	0	0	0	0	0	0	0	0	0	0	0	0	0	0	0
glioma_mskcc_2019	P-0014883-T01-IM6	Male	28	6	3	R273C	R132S	Y1847Lfs*14 I528Lfs*33	0	0	0	0	0	0	0	0	0	0	0	0	0	0	0	0	0	0	0	0	0	0	0	0	0	0	0	0	0	0	0	0	0	0	0	0	0	0	0	0	0
glioma_mskcc_2019	P-0015024-T01-IM6	Male	74	3	3	0	0	0	X1370_splice	0	Promoter	0	0	0	0	0	0	0	0	0	0	0	0	0	0	0	0	0	0	0	0	0	0	0	0	0	0	0	0	0	0	0	0	0	0	0	0	0	0
glioma_mskcc_2019	P-0015044-T01-IM6	Female	32	4	2	F328Hfs*8	R132H	0	0	0	0	0	0	0	0	0	0	0	0	0	0	0	0	0	0	0	0	0	0	0	0	0	0	0	0	0	0	0	0	0	0	0	0	0	0	0	0	0	0
glioma_mskcc_2019	P-0015062-T01-IM6	Female	37	6	1	0	0	0	0	0	Promoter	0	0	0	0	0	0	0	0	0	0	0	0	0	0	0	0	0	0	0	0	0	0	0	0	0	0	0	0	0	0	0	0	0	0	0	0	0	0
glioma_mskcc_2019	P-0015071-T01-IM6	Male	62	2	1	0	0	0	0	0	Promoter	0	0	0	0	0	0	0	0	0	0	0	0	0	0	0	0	0	0	0	0	0	0	0	0	0	0	0	0	0	0	0	0	0	0	0	0	0	0
glioma_mskcc_2019	P-0015086-T01-IM6	Male	43	3	2	0	R132H	0	0	0	Promoter	0	0	0	0	0	0	0	0	0	0	0	0	0	0	0	0	0	0	0	0	0	0	0	0	0	0	0	0	0	0	0	0	0	0	0	0	0	0
glioma_mskcc_2019	P-0015156-T01-IM6	Male	35	1	0	0	0	0	0	0	0	0	0	0	0	0	0	0	0	0	0	0	0	0	0	0	0	0	0	0	0	0	0	0	0	0	0	0	0	0	0	0	0	0	0	0	0	0	0
glioma_mskcc_2019	P-0015194-T01-IM6	Female	64	2	1	0	0	0	0	0	Promoter	0	0	0	0	0	0	0	0	0	0	0	0	0	0	0	0	0	0	0	0	0	0	0	0	0	0	0	0	0	0	0	0	0	0	0	0	0	0
glioma_mskcc_2019	P-0015216-T01-IM6	Female	71	4	2	0	0	0	0	0	Promoter	0	0	0	0	0	A84V	0	0	0	0	0	0	0	0	0	0	0	0	0	0	0	0	0	0	0	0	0	0	0	0	0	0	0	0	0	0	0	0
glioma_mskcc_2019	P-0015238-T01-IM6	Female	30	4	2	0	R132H	0	0	0	Promoter	0	0	0	0	0	0	0	0	0	0	0	0	0	0	0	0	0	0	0	0	0	0	0	0	0	0	0	0	0	0	0	0	0	0	0	0	0	0
glioma_mskcc_2019	P-0015289-T01-IM6	Male	22	3	3	H179R	R132H	X1519_splice	0	0	0	0	0	0	0	0	0	0	0	0	0	0	0	0	0	0	0	0	0	0	0	0	0	0	0	0	0	0	0	0	0	0	0	0	0	0	0	0	0
glioma_mskcc_2019	P-0015290-T01-IM6	Male	60	4	2	0	0	0	D830Lfs*12 X2355_splice	0	Promoter	0	0	0	0	0	0	0	0	0	0	0	0	0	0	0	0	0	0	0	0	0	0	0	0	0	0	0	0	0	0	0	0	0	0	0	0	0	0
glioma_mskcc_2019	P-0015297-T01-IM6	Male	58	2	1	0	0	0	0	0	Promoter	0	0	0	0	0	0	0	0	0	0	0	0	0	0	0	0	0	0	0	0	0	0	0	0	0	0	0	0	0	0	0	0	0	0	0	0	0	0
glioma_mskcc_2019	P-0015346-T01-IM6	Female	44	3	2	G245R	0	0	0	0	Promoter	0	0	0	0	0	0	0	0	0	0	0	0	0	0	0	0	0	0	0	0	0	0	0	0	0	0	0	0	0	0	0	0	0	0	0	0	0	0
glioma_mskcc_2019	P-0015347-T01-IM6	Female	59	6	4	0	0	0	P1847Qfs*16	0	Promoter	0	0	0	0	0	0	0	0	0	0	0	0	0	0	0	0	0	0	0	0	0	0	0	0	0	0	G42Afs*30	0	0	0	0	0	0	0	0	0	0	0
glioma_mskcc_2019	P-0015357-T01-IM6	Male	39	4	1	0	0	ATRX-intragenic	0	0	0	0	0	0	0	0	0	0	0	0	0	0	0	0	0	0	0	0	0	0	0	0	0	0	0	0	0	0	0	0	0	0	0	0	0	0	0	0	0
glioma_mskcc_2019	P-0015367-T01-IM6	Male	65	2	0	0	0	0	0	0	0	0	0	0	0	0	0	0	0	0	0	0	0	0	0	0	0	0	0	0	0	0	0	0	0	0	0	0	0	0	0	0	0	0	0	0	0	0	0
glioma_mskcc_2019	P-0015369-T01-IM6	Male	62	2	2	0	0	0	0	0	Promoter	0	0	0	0	0	0	0	0	0	0	0	0	0	0	0	0	0	0	0	0	0	0	0	0	0	0	0	0	0	0	0	0	0	0	0	0	0	0
glioma_mskcc_2019	P-0015377-T01-IM6	Female	77	6	3	0	0	0	0	0	Promoter	0	0	0	0	0	0	0	0	0	0	0	0	0	M2239T	0	0	0	0	0	0	0	0	0	0	0	0	0	0	0	0	0	0	0	0	0	0	0	0
glioma_mskcc_2019	P-0015393-T01-IM6	Male	48	4	2	0	0	W1634S	0	0	0	0	0	0	0	0	0	0	0	0	0	0	0	0	0	0	0	0	0	0	0	0	0	0	0	0	0	0	0	0	0	0	0	0	0	0	0	0	0
glioma_mskcc_2019	P-0015423-T01-IM6	Male	39	4	1	0	0	0	0	0	Promoter	0	0	0	0	0	0	0	0	0	0	0	0	0	0	0	0	0	0	0	0	0	0	0	0	0	0	0	0	0	0	0	0	0	0	0	0	0	0
glioma_mskcc_2019	P-0015424-T01-IM6	Male	68	4	2	0	0	0	X1038_splice	0	Promoter	0	0	0	0	0	0	0	0	0	0	0	0	0	0	0	0	0	0	0	0	0	0	0	0	0	0	0	0	0	0	0	0	0	0	0	0	0	0
glioma_mskcc_2019	P-0015449-T01-IM6	Female	79	5	2	0	0	0	0	0	Promoter	0	0	0	0	0	0	0	0	0	0	0	0	0	0	0	0	0	0	0	0	0	0	0	0	0	0	0	0	0	0	0	0	0	0	0	0	0	0
glioma_mskcc_2019	P-0015455-T01-IM6	Female	56	2	1	0	0	0	0	0	Promoter	0	0	0	0	0	0	0	0	0	0	0	0	0	0	0	0	0	0	0	0	0	0	0	0	0	0	0	0	0	0	0	0	0	0	0	0	0	0
glioma_mskcc_2019	P-0015460-T01-IM6	Female	27	2	2	0	R132H	0	0	0	Promoter	0	0	0	0	0	0	0	0	0	0	0	0	0	0	0	0	0	0	0	0	0	0	0	0	0	0	0	0	0	0	0	0	0	0	0	0	0	0
glioma_mskcc_2019	P-0015527-T01-IM6	Female	36	3	3	C176R	R132H	0	0	0	0	0	0	0	0	0	0	0	0	0	0	0	0	0	0	0	0	0	0	0	0	0	0	0	0	0	0	0	0	0	0	0	0	0	0	0	0	0	0
glioma_mskcc_2019	P-0015540-T01-IM6	Male	59	3	1	0	0	0	0	0	Promoter	0	0	0	0	0	0	0	0	0	0	0	0	0	0	0	0	0	0	0	0	0	0	0	0	0	0	0	0	0	0	0	0	0	0	0	0	0	0
glioma_mskcc_2019	P-0015571-T01-IM6	Female	56	5	2	H179Y	0	0	0	0	Promoter	0	0	0	0	0	0	0	0	0	0	0	0	0	0	0	0	0	0	0	0	0	0	0	0	0	0	0	0	0	0	0	0	0	0	0	0	0	0
glioma_mskcc_2019	P-0015573-T01-IM6	Male	54	60	13	E258K	0	C171Y	C1817Y	0	Promoter	0	0	0	0	0	0	0	0	0	0	V419I	0	I279Yfs*4	V2070M	X5507_splice G4052E G1421S	D598N	G210D	0	0	0	0	0	0	0	0	0	0	0	0	0	E1574K	0	0	0	0	0	X603_splice	0
glioma_mskcc_2019	P-0015584-T01-IM6	Female	70	4	2	F134S	0	0	0	0	Promoter	0	0	0	0	0	0	0	0	0	0	0	0	0	0	0	0	0	0	0	0	0	0	0	0	0	0	0	0	0	0	0	0	0	0	0	0	0	0
glioma_mskcc_2019	P-0015603-T01-IM6	Male	62	5	2	0	0	0	0	0	Promoter	0	0	0	0	0	0	0	0	0	0	0	0	0	0	0	0	0	0	0	0	0	0	0	0	0	0	0	0	0	0	0	0	0	0	0	0	0	0
glioma_mskcc_2019	P-0015613-T01-IM6	Female	28	9	2	I251S	R132H	0	0	0	0	0	0	0	0	0	0	0	0	0	0	0	0	0	0	0	0	0	0	0	0	0	0	0	0	0	0	0	0	0	0	0	0	0	0	0	0	0	0
glioma_mskcc_2019	P-0015617-T01-IM6	Female	48	9	2	0	0	0	0	0	Promoter	0	0	0	0	0	0	0	0	0	0	0	0	0	0	0	0	0	0	0	0	0	0	0	0	0	0	0	0	0	0	P974L	0	0	0	0	0	0	0
glioma_mskcc_2019	P-0015666-T01-IM6	Male	40	5	4	R248Q	R132H	K242*	D1067Y	0	0	0	0	0	0	0	0	0	0	0	0	0	0	0	0	0	0	0	0	0	0	0	0	0	0	0	0	0	0	0	0	0	0	0	0	0	0	0	0
glioma_mskcc_2019	P-0015669-T01-IM6	Male	51	4	2	X187_splice	0	0	X2486_splice	0	0	0	0	0	0	0	0	0	0	0	0	0	0	0	0	0	0	0	0	0	0	0	0	0	0	0	0	0	0	0	0	0	0	0	0	0	0	0	0
glioma_mskcc_2019	P-0015684-T01-IM6	Male	73	5	3	0	0	0	Q1188* N1563Tfs*11	0	Promoter	0	0	0	0	0	S348N	0	0	0	0	0	0	0	0	0	0	0	0	0	0	0	0	0	0	0	0	0	0	0	0	0	0	0	0	0	0	0	0
glioma_mskcc_2019	P-0015712-T01-IM6	Male	35	3	3	G266E	R132H	S930Ffs*7	0	0	0	0	0	0	0	0	0	0	0	0	0	0	0	0	0	0	0	0	0	0	0	0	0	0	0	0	0	0	0	0	0	0	0	0	0	0	0	0	0
glioma_mskcc_2019	P-0015722-T01-IM6	Female	59	4	2	0	0	P717_K720del	0	0	Promoter	0	0	0	0	0	0	0	0	0	0	0	0	0	0	0	0	0	0	0	0	0	0	0	0	0	0	0	0	0	0	0	0	0	0	0	0	0	0
glioma_mskcc_2019	P-0015816-T01-IM6	Male	44	4	4	Y220C	R132H	K778Nfs*23	0	0	0	0	0	0	0	0	0	0	0	0	0	0	0	0	0	Q4235Gfs*98	0	0	0	0	0	0	0	0	0	0	0	0	0	0	0	0	0	0	0	0	0	0	0
glioma_mskcc_2019	P-0015888-T01-IM6	Female	58	5	4	0	R132H	0	0	0	Promoter	0	0	0	0	0	0	0	0	0	0	0	0	0	0	0	0	0	0	0	0	0	0	0	0	0	0	0	0	0	0	0	0	0	0	0	0	0	0
glioma_mskcc_2019	P-0015912-T01-IM6	Male	41	4	3	R273H	R132H	S1324* Q1319E	0	0	0	0	0	0	0	0	0	0	0	0	0	0	0	0	0	0	0	0	0	0	0	0	0	0	0	0	0	0	0	0	0	0	0	0	0	0	0	0	0
glioma_mskcc_2019	P-0015919-T01-IM6	Male	57	4	2	0	0	0	0	0	Promoter	0	0	0	0	0	0	0	0	0	0	0	0	0	0	0	0	0	0	0	0	0	0	0	0	0	0	0	0	0	0	0	0	0	0	0	0	0	0
glioma_mskcc_2019	P-0016048-T01-IM6	Female	21	5	4	R342P	0	L359Tfs*3	G2001R	0	0	0	0	0	0	0	0	0	0	0	0	0	0	0	0	0	0	0	0	0	0	0	0	0	0	0	0	0	0	0	0	0	0	0	0	0	0	0	0
glioma_mskcc_2019	P-0016142-T01-IM6	Female	63	2	1	0	0	0	0	0	Promoter	0	0	0	0	0	0	0	0	0	0	0	0	0	0	0	0	0	0	0	0	0	0	0	0	0	0	0	0	0	0	0	0	0	0	0	0	0	0
glioma_mskcc_2019	P-0016166-T01-IM6	Male	68	4	2	V157D	R132H	0	0	0	0	0	0	0	0	0	0	0	0	0	0	0	0	0	0	0	0	0	0	0	0	0	0	0	0	0	0	0	0	0	0	0	0	0	0	0	0	0	0
glioma_mskcc_2019	P-0016168-T01-IM6	Male	24	3	3	R273C TP53-intragenic	R132H	S313Ifs*9	0	0	0	0	0	0	0	0	0	0	0	0	0	0	0	0	0	0	0	0	0	0	0	0	0	0	0	0	0	0	0	0	0	0	0	0	0	0	0	0	0
glioma_mskcc_2019	P-0016209-T01-IM6	Male	60	4	2	0	0	0	0	0	Promoter	0	0	0	0	0	0	0	0	0	G752S	0	0	0	0	0	0	0	0	0	0	0	0	0	0	0	0	0	0	0	0	0	0	0	0	0	0	0	0
glioma_mskcc_2019	P-0016228-T01-IM6	Female	47	3	1	0	0	0	0	0	Promoter	0	0	0	0	0	0	0	0	0	0	0	0	0	0	0	0	0	0	0	0	0	0	0	0	0	0	0	0	0	0	0	0	0	0	0	0	0	0
glioma_mskcc_2019	P-0016238-T01-IM6	Male	55	3	3	0	0	0	0	0	Promoter	0	0	0	0	0	0	0	0	0	0	0	0	0	0	0	0	0	0	0	0	0	0	0	0	0	0	0	0	0	0	0	0	0	R981Q	0	0	0	0
glioma_mskcc_2019	P-0016256-T01-IM6	Male	54	5	1	0	0	0	0	0	Promoter	0	0	0	0	0	0	0	0	0	0	0	0	0	0	0	0	0	0	0	0	0	0	0	0	0	0	0	0	0	0	0	0	0	0	0	0	0	0
glioma_mskcc_2019	P-0016257-T01-IM6	Male	34	3	3	C176Y	R132H	P97Ffs*3	0	0	0	0	0	0	0	0	0	0	0	0	0	0	0	0	0	0	0	0	0	0	0	0	0	0	0	0	0	0	0	0	0	0	0	0	0	0	0	0	0
glioma_mskcc_2019	P-0016324-T01-IM6	Male	53	5	2	0	R132H	0	0	0	Promoter	0	0	0	0	0	0	0	0	0	0	0	0	0	0	0	0	0	0	0	0	0	0	0	0	0	0	0	0	0	0	0	0	0	0	0	0	0	0
glioma_mskcc_2019	P-0016352-T01-IM6	Female	66	6	3	0	0	0	Q2686* Y1594C	0	Promoter	0	0	0	0	0	0	0	0	0	0	0	0	0	0	0	0	0	0	0	0	0	0	0	0	0	0	0	0	0	0	0	0	0	0	0	0	0	0
glioma_mskcc_2019	P-0016383-T01-IM6	Female	42	8	3	0	R132H	0	0	0	Promoter	0	0	0	0	0	0	0	0	0	0	0	0	0	0	0	0	0	0	0	0	0	0	0	0	0	0	0	0	0	0	N916K	0	0	0	0	0	0	0
glioma_mskcc_2019	P-0016395-T01-IM6	Female	64	5	1	0	0	0	0	0	Promoter	0	0	0	0	0	0	0	0	0	0	0	0	0	0	0	0	0	0	0	0	0	0	0	0	0	0	0	0	0	0	0	0	0	0	0	0	0	0
glioma_mskcc_2019	P-0016404-T01-IM6	Female	29	4	3	P278S	R132H	R907* L274*	0	0	0	0	0	0	0	0	0	0	0	0	0	0	0	0	0	0	0	0	0	0	0	0	0	0	0	0	0	0	0	0	0	0	0	0	0	0	0	0	0
glioma_mskcc_2019	P-0016416-T01-IM6	Male	59	6	2	L130V	0	0	0	0	Promoter	0	0	0	0	0	0	0	0	0	0	0	0	0	0	0	0	0	0	0	0	0	0	0	0	0	0	0	0	0	0	0	0	0	0	0	0	0	0
glioma_mskcc_2019	P-0016462-T01-IM6	Female	41	6	2	0	0	0	0	0	Promoter	0	0	0	0	0	0	0	0	0	0	0	0	0	0	0	0	0	0	0	0	0	0	0	0	0	0	0	0	0	0	0	0	0	0	0	0	0	0
glioma_mskcc_2019	P-0016470-T01-IM6	Female	37	2	2	N239D	R132S	0	0	0	0	0	0	0	0	0	0	0	0	0	0	0	0	0	0	0	0	0	0	0	0	0	0	0	0	0	0	0	0	0	0	0	0	0	0	0	0	0	0
glioma_mskcc_2019	P-0016540-T01-IM6	Female	56	2	0	0	0	0	0	0	0	0	0	0	0	0	0	0	0	0	0	0	0	0	0	0	0	0	0	0	0	0	0	0	0	0	0	0	0	0	0	0	0	0	0	0	0	0	0
glioma_mskcc_2019	P-0016566-T01-IM6	Male	25	5	2	0	0	0	0	0	Promoter	0	0	0	0	0	0	0	0	0	0	0	0	0	0	0	0	0	0	0	0	0	0	0	0	0	0	0	0	0	0	0	0	0	0	0	0	0	0
glioma_mskcc_2019	P-0016572-T01-IM6	Female	50	7	3	C238Y	0	0	0	0	Promoter	0	0	0	0	0	0	0	0	0	0	0	0	0	0	0	0	0	0	0	0	0	0	0	0	0	0	0	0	P240S	0	0	0	0	0	0	0	0	0
glioma_mskcc_2019	P-0016576-T01-IM6	Male	27	10	4	R273C	R132H	I1049Efs*68	0	0	0	0	0	0	0	0	0	0	0	0	0	0	0	0	0	0	0	0	0	0	0	0	0	0	0	0	0	0	0	0	0	R1135W H1181P	0	0	0	0	0	0	0
glioma_mskcc_2019	P-0016602-T01-IM6	Female	55	2	1	0	0	0	0	0	Promoter	0	0	0	0	0	0	0	0	0	0	0	0	0	0	0	0	0	0	0	0	0	0	0	0	0	0	0	0	0	0	0	0	0	0	0	0	0	0
glioma_mskcc_2019	P-0016684-T01-IM6	Female	69	4	2	0	0	0	R2517* E2339*	0	Promoter	0	0	0	0	0	0	0	0	0	0	0	0	0	0	0	0	0	0	0	0	0	0	0	0	0	0	0	0	0	0	0	0	0	0	0	0	0	0
glioma_mskcc_2019	P-0016691-T01-IM6	Male	53	2	1	0	0	0	0	0	Promoter	0	0	0	0	0	0	0	0	0	0	0	0	0	0	0	0	0	0	0	0	0	0	0	0	0	0	0	0	0	0	0	0	0	0	0	0	0	0
glioma_mskcc_2019	P-0016735-T01-IM6	Female	80	3	2	0	0	0	0	0	Promoter	0	0	0	0	0	0	0	0	0	0	0	0	0	0	0	0	0	0	0	0	0	0	0	0	0	0	0	0	0	0	0	0	0	0	0	0	0	0
glioma_mskcc_2019	P-0016784-T01-IM6	Male	59	2	1	0	0	0	0	0	Promoter	0	0	0	0	0	0	0	0	0	0	0	0	0	0	0	0	0	0	0	0	0	0	0	0	0	0	0	0	0	0	0	0	0	0	0	0	0	0
glioma_mskcc_2019	P-0016793-T01-IM6	Male	78	5	2	P152L A159V	0	0	0	0	Promoter	0	0	0	0	0	0	0	0	0	0	0	0	0	0	0	0	0	0	0	0	0	0	0	0	0	0	0	0	0	0	0	0	0	0	0	0	0	0
glioma_mskcc_2019	P-0016814-T01-IM6	Male	47	4	3	0	R132H A307V	0	0	0	Promoter	0	0	0	0	0	0	0	0	0	0	0	0	0	0	0	0	0	0	0	0	0	0	0	0	0	0	0	0	0	0	0	0	0	0	0	0	0	0
glioma_mskcc_2019	P-0016823-T01-IM6	Male	59	4	2	G245S	0	0	0	0	Promoter	0	0	0	0	0	0	0	0	0	0	0	0	0	0	0	0	0	0	0	0	0	0	0	0	0	0	0	0	0	0	0	0	0	0	0	0	0	0
glioma_mskcc_2019	P-0016829-T01-IM6	Female	63	4	1	0	0	0	0	0	Promoter	0	0	0	0	0	0	0	0	0	0	0	0	0	0	0	0	0	0	0	0	0	0	0	0	0	0	0	0	0	0	0	0	0	0	0	0	0	0
glioma_mskcc_2019	P-0016845-T01-IM6	Male	47	4	1	0	0	0	0	0	Promoter	0	0	0	0	0	0	0	0	0	0	0	0	0	0	0	0	0	0	0	0	0	0	0	0	0	0	0	0	0	0	0	0	0	0	0	0	0	0
glioma_mskcc_2019	P-0016896-T01-IM6	Male	33	3	3	R273C	R132H	F2113Sfs*9	0	0	0	0	0	0	0	0	0	0	0	0	0	0	0	0	0	0	0	0	0	0	0	0	0	0	0	0	0	0	0	0	0	0	0	0	0	0	0	0	0
glioma_mskcc_2019	P-0016945-T01-IM6	Female	57	5	2	0	0	0	0	0	Promoter	0	0	0	0	0	0	0	0	0	0	0	0	D1133N	0	0	0	0	0	0	0	0	0	0	0	0	0	0	0	0	0	0	0	0	0	0	0	0	0
glioma_mskcc_2019	P-0016948-T01-IM6	Male	33	4	2	0	0	0	0	0	Promoter	0	0	0	0	0	0	0	0	0	0	0	0	0	0	0	0	0	0	0	0	0	0	0	0	0	0	0	0	0	0	0	0	0	0	0	0	0	0
glioma_mskcc_2019	P-0016957-T01-IM6	Female	31	3	3	G244R	R132H	E1702Yfs*22	0	0	0	0	0	0	0	0	0	0	0	0	0	0	0	0	0	0	0	0	0	0	0	0	0	0	0	0	0	0	0	0	0	0	0	0	0	0	0	0	0
glioma_mskcc_2019	P-0017017-T01-IM6	Male	38	4	3	R273C I255del	R132H	R1838Efs*2	0	0	0	0	0	0	0	0	0	0	0	0	0	0	0	0	0	0	0	0	0	0	0	0	0	0	0	0	0	0	0	0	0	0	0	0	0	0	0	0	0
glioma_mskcc_2019	P-0017024-T01-IM6	Male	29	4	2	R196*	R132H	0	0	0	0	0	0	0	0	0	0	0	0	0	0	0	0	0	0	0	0	0	0	0	0	0	0	0	0	0	0	0	0	0	0	0	0	0	0	0	0	0	0
glioma_mskcc_2019	P-0017033-T01-IM6	Female	20	5	3	R273H H193N	R132H	M1679Nfs*6	0	0	0	0	0	0	0	0	0	0	0	0	0	0	0	0	0	0	0	0	0	0	0	0	0	0	0	0	0	0	0	0	0	0	0	0	0	0	0	0	0
glioma_mskcc_2019	P-0017056-T01-IM6	Female	58	2	2	0	0	0	0	0	Promoter	0	0	0	0	0	0	0	0	0	0	0	0	0	0	0	0	0	0	0	0	0	0	0	0	0	0	0	0	0	0	0	0	0	0	0	0	0	0
glioma_mskcc_2019	P-0017095-T01-IM6	Male	39	1	0	0	0	0	0	0	0	0	0	0	0	0	0	0	0	0	0	0	0	0	0	0	0	0	0	0	0	0	0	0	0	0	0	0	0	0	0	0	0	0	0	0	0	0	0
glioma_mskcc_2019	P-0017103-T01-IM6	Male	66	6	3	V143M C242S	0	0	0	0	Promoter	0	0	0	0	0	0	0	0	0	0	0	0	0	0	0	0	0	0	0	0	0	G777S	0	0	0	0	0	0	0	0	0	0	0	0	0	0	0	0
glioma_mskcc_2019	P-0017183-T01-IM6	Female	44	3	2	0	0	0	V2689Nfs*46	0	Promoter	0	0	0	0	0	0	0	0	0	0	0	0	0	0	0	0	0	0	0	0	0	0	0	0	0	0	0	0	0	0	0	0	0	0	0	0	0	0
glioma_mskcc_2019	P-0017195-T01-IM6	Male	31	2	2	0	R132H	0	0	0	Promoter	0	0	0	0	0	0	0	0	0	0	0	0	0	0	0	0	0	0	0	0	0	0	0	0	0	0	0	0	0	0	0	0	0	0	0	0	0	0
glioma_mskcc_2019	P-0017286-T01-IM6	Male	55	6	1	0	0	0	0	0	Promoter	0	0	0	0	0	0	0	0	0	0	0	0	0	0	0	0	0	0	0	0	0	0	0	0	0	0	0	0	0	0	0	0	0	0	0	0	0	0
glioma_mskcc_2019	P-0017289-T01-IM6	Male	72	3	1	0	0	0	0	0	Promoter	0	0	0	0	0	0	0	0	0	0	0	0	0	0	0	0	0	0	0	0	0	0	0	0	0	0	0	0	0	0	0	0	0	0	0	0	0	0
glioma_mskcc_2019	P-0017291-T01-IM6	Female	61	3	2	Q317*	0	0	Y2285Tfs*5	0	0	0	0	0	0	0	0	0	0	0	0	0	0	0	0	0	0	0	0	0	0	0	0	0	0	0	0	0	0	0	0	0	0	0	0	0	0	0	0
glioma_mskcc_2019	P-0017301-T01-IM6	Female	19	3	2	0	R132H	0	0	0	Promoter	0	0	0	0	0	0	0	0	0	0	0	0	0	0	0	0	0	0	0	0	0	0	0	0	0	0	0	0	0	0	0	0	0	0	0	0	0	0
glioma_mskcc_2019	P-0017307-T01-IM6	Male	44	2	2	R273C	R132H	0	0	0	0	0	0	0	0	0	0	0	0	0	0	0	0	0	0	0	0	0	0	0	0	0	0	0	0	0	0	0	0	0	0	0	0	0	0	0	0	0	0
glioma_mskcc_2019	P-0017417-T01-IM6	Male	28	2	1	0	0	0	0	0	Promoter	0	0	0	0	0	0	0	0	0	0	0	0	0	0	0	0	0	0	0	0	0	0	0	0	0	0	0	0	0	0	0	0	0	0	0	0	0	0
glioma_mskcc_2019	P-0017449-T01-IM6	Female	36	5	2	Y220C	R132G	0	0	0	0	0	0	0	0	0	0	0	0	0	0	0	0	0	0	0	0	0	0	0	0	0	0	0	0	0	0	0	0	0	0	0	0	0	0	0	0	0	0
glioma_mskcc_2019	P-0017460-T01-IM6	Female	56	6	3	0	0	0	R1534* E1206*	0	Promoter	0	0	0	0	0	0	0	0	0	0	0	0	0	0	0	0	0	0	0	0	0	0	0	0	0	0	0	0	0	0	0	0	0	0	0	0	0	0
glioma_mskcc_2019	P-0017463-T01-IM6	Female	38	3	3	G262del	R132H	R250*	0	0	0	0	0	0	0	0	0	0	0	0	0	0	0	0	0	0	0	0	0	0	0	0	0	0	0	0	0	0	0	0	0	0	0	0	0	0	0	0	0
glioma_mskcc_2019	P-0017475-T01-IM6	Male	28	3	3	E286*	R132H	A356Efs*4	0	0	0	0	0	0	0	0	0	0	0	0	0	0	0	0	0	0	0	0	0	0	0	0	0	0	0	0	0	0	0	0	0	0	0	0	0	0	0	0	0
glioma_mskcc_2019	P-0017482-T01-IM6	Female	71	5	2	0	0	0	0	0	Promoter	0	0	0	0	0	0	0	0	0	0	0	0	0	0	0	0	0	0	0	0	0	0	0	0	0	0	0	0	0	0	0	0	0	EPHA5-TECRL fusion	0	0	0	0
glioma_mskcc_2019	P-0017507-T01-IM6	Male	64	5	1	0	0	0	0	0	Promoter V514M	0	0	0	0	0	0	0	0	0	0	0	0	0	0	0	0	0	0	0	0	0	0	0	0	0	0	0	0	0	0	0	0	0	0	0	0	0	0
glioma_mskcc_2019	P-0017634-T01-IM5	Female	61	2	1	0	0	0	0	0	Promoter	0	0	0	0	0	0	0	0	0	0	0	0	0	0	0	0	0	0	0	0	0	0	0	0	0	0	0	0	0	0	0	0	0	0	0	0	0	0
glioma_mskcc_2019	P-0017668-T01-IM5	Male	59	4	2	0	0	0	E767*	0	Promoter	0	0	0	0	0	0	0	0	0	0	0	0	0	0	0	0	0	0	0	0	0	0	0	0	0	0	0	0	0	0	0	0	0	0	0	0	0	0
glioma_mskcc_2019	P-0017675-T01-IM5	Male	32	318	37	R213* Y327*	0	M1735I L1517S	R1362* V2436M N697D T1730I L2348F	R652W	R572K	R3225H A1792T A369V	R683W	R2547* W463* L2421F	0	0	0	K23Q	S207F	0	R763H A709T	E846* N609Efs*2 R170W	0	0	0	R1903* R5214H R4455H R5266H A2657V R80Q	T957M L1286I	0	0	0	0	0	P2311L	0	0	0	R75I A359T	0	R231H	0	D429N A370V	S1555L	0	0	0	R987Q L25M	T588M	L960I	R250Q
glioma_mskcc_2019	P-0017704-T01-IM6	Male	34	5	4	A276D	R132H	X199_splice	0	0	0	0	0	0	0	0	0	0	0	0	0	0	0	0	0	0	0	0	0	0	0	0	0	0	0	0	0	0	0	0	0	0	0	0	0	0	0	0	0
glioma_mskcc_2019	P-0017763-T01-IM6	Male	57	7	5	R306* N235D	R132H	R1514*	0	0	0	0	0	0	0	0	0	0	0	0	0	0	0	0	R695C	0	0	0	0	0	0	0	0	0	0	0	0	0	0	0	0	R1192C	0	0	0	0	0	0	0
glioma_mskcc_2019	P-0017789-T01-IM6	Male	38	4	3	0	0	0	F1247Ifs*18	0	0	0	0	0	0	0	0	0	0	0	0	0	0	0	0	0	0	0	0	0	0	0	0	0	0	0	0	0	0	P64T	0	0	0	0	0	0	0	0	0
glioma_mskcc_2019	P-0017802-T01-IM6	Female	25	5	3	A159V	R132H	K354*	0	0	0	0	0	0	0	0	0	0	0	0	0	0	0	0	0	0	0	0	0	0	0	0	0	0	0	0	0	0	0	0	0	0	0	0	0	0	0	0	0
glioma_mskcc_2019	P-0017821-T01-IM6	Male	67	6	2	0	0	0	0	0	Promoter	0	0	0	0	0	0	0	0	0	0	0	0	0	0	0	0	0	0	0	0	0	0	0	0	0	0	0	0	0	0	0	0	0	0	0	0	0	0
glioma_mskcc_2019	P-0017856-T01-IM6	Male	87	10	2	0	0	0	0	0	Promoter	S91F	0	0	0	0	0	0	0	0	0	0	0	0	0	0	0	0	0	0	0	0	0	0	0	0	0	0	0	0	0	0	0	0	0	0	0	0	0
glioma_mskcc_2019	P-0017863-T01-IM6	Female	53	6	2	Y220C	0	0	0	0	Promoter	0	0	0	0	0	0	0	0	0	0	0	0	0	0	0	0	0	0	0	0	0	0	0	0	0	0	0	0	0	0	0	0	0	0	0	0	0	0
glioma_mskcc_2019	P-0017864-T01-IM6	Male	77	6	1	0	0	0	0	0	Promoter	0	0	0	0	0	0	0	0	0	0	0	0	0	0	0	0	0	0	0	0	0	0	0	0	0	0	0	0	0	0	0	0	0	0	0	0	0	0
glioma_mskcc_2019	P-0017922-T01-IM6	Female	29	3	3	C238F	R132H	G1388*	0	0	0	0	0	0	0	0	0	0	0	0	0	0	0	0	0	0	0	0	0	0	0	0	0	0	0	0	0	0	0	0	0	0	0	0	0	0	0	0	0
glioma_mskcc_2019	P-0017927-T01-IM6	Female	34	4	3	0	0	0	R1968* Y2285Tfs*5	0	Promoter	0	0	0	0	0	0	0	0	0	0	0	0	0	0	0	0	0	0	0	0	0	0	0	0	0	0	0	0	0	T95R	0	0	0	0	0	0	0	0
glioma_mskcc_2019	P-0018020-T01-IM6	Male	77	8	4	C176S	0	0	0	0	Promoter	0	0	0	0	0	0	0	0	0	0	0	0	0	0	0	0	0	0	0	0	0	0	0	0	0	0	0	0	0	0	0	0	0	E85K G87S	0	0	0	0
glioma_mskcc_2019	P-0018054-T01-IM6	Female	52	3	1	0	0	0	0	0	Promoter	0	0	0	0	0	0	0	0	0	0	0	0	0	0	0	0	0	0	0	0	0	0	0	0	0	0	0	0	0	0	0	0	0	0	0	0	0	0
glioma_mskcc_2019	P-0018097-T01-IM6	Female	16	6	3	R273C P98L	R132H	I1049Kfs*69	0	0	0	0	0	0	0	0	0	0	0	0	0	0	0	0	0	0	0	0	0	0	0	0	0	0	0	0	0	0	0	0	0	0	0	0	0	0	0	0	0
glioma_mskcc_2019	P-0018124-T01-IM6	Male	14	4	3	Y220H P177H	R132H	C1595*	0	0	0	0	0	0	0	0	0	0	0	0	0	0	0	0	0	0	0	0	0	0	0	0	0	0	0	0	0	0	0	0	0	0	0	0	0	0	0	0	0
glioma_mskcc_2019	P-0018168-T01-IM6	Male	43	3	1	0	0	0	0	0	Promoter	0	0	0	0	0	0	0	0	0	0	0	0	0	0	0	0	0	0	0	0	0	0	0	0	0	0	0	0	0	0	0	0	0	0	0	0	0	0
glioma_mskcc_2019	P-0018220-T01-IM6	Male	60	9	3	G245C	0	0	0	0	Promoter	0	0	0	0	0	0	0	0	0	0	0	0	0	0	0	0	0	0	0	0	0	0	0	0	0	0	0	0	T802M	0	0	0	0	0	0	0	0	0
glioma_mskcc_2019	P-0018238-T01-IM6	Female	33	31	4	0	R132H	0	0	0	Promoter	0	0	0	0	0	0	0	0	0	0	0	0	0	0	0	0	0	0	0	0	0	0	0	0	0	0	0	0	0	0	0	0	0	0	0	0	0	0
glioma_mskcc_2019	P-0018276-T01-IM6	Male	53	2	1	0	0	0	0	0	Promoter	0	0	0	0	0	0	0	0	0	0	0	0	0	0	0	0	0	0	0	0	0	0	0	0	0	0	0	0	0	0	0	0	0	0	0	0	0	0
glioma_mskcc_2019	P-0018295-T01-IM6	Male	52	3	2	0	0	0	L2209* X2623_splice	0	Promoter	0	0	0	0	0	0	0	0	0	0	0	0	0	0	0	0	0	0	0	0	0	0	0	0	0	0	0	0	0	0	0	0	0	0	0	0	0	0
glioma_mskcc_2019	P-0018317-T01-IM6	Male	49	6	3	C275S F134L	R132H	S797*	0	0	0	0	0	0	0	0	0	0	0	0	0	0	0	0	0	0	0	0	0	0	0	0	0	0	0	0	0	0	0	0	0	0	0	0	0	0	0	0	0
glioma_mskcc_2019	P-0018343-T01-IM6	Female	44	7	4	K305* F338Lfs*7	0	0	Q1520*	0	Promoter	0	0	0	0	0	Q769P	0	0	0	0	0	0	0	0	0	0	0	0	0	0	0	0	0	0	0	0	0	0	0	0	0	0	0	0	0	0	0	0
glioma_mskcc_2019	P-0018344-T01-IM6	Female	68	4	3	0	0	0	L2133Vfs*9	0	Promoter	0	0	0	0	0	0	X641_splice	0	0	0	0	0	0	0	0	0	0	0	0	0	0	0	0	0	0	0	0	0	0	0	0	0	0	0	0	0	0	0
glioma_mskcc_2019	P-0018387-T01-IM6	Male	41	6	3	R273C R175H	R132H	A1822Efs*3 S282Afs*6	0	0	0	0	0	0	0	0	0	0	0	0	0	0	0	0	0	0	0	0	0	0	0	0	0	0	0	0	0	0	0	0	0	0	0	0	0	0	0	0	0
glioma_mskcc_2019	P-0018445-T01-IM6	Female	57	3	1	0	0	0	0	0	Promoter	0	0	0	0	0	0	0	0	0	0	0	0	0	0	0	0	0	0	0	0	0	0	0	0	0	0	0	0	0	0	0	0	0	0	0	0	0	0
glioma_mskcc_2019	P-0018449-T01-IM6	Male	59	4	3	0	0	0	0	0	Promoter	0	0	0	0	0	0	0	0	0	0	0	0	0	0	G1243E	0	0	0	0	0	0	0	0	0	0	0	0	0	0	0	G126D	0	0	0	0	0	0	0
glioma_mskcc_2019	P-0018544-T01-IM6	Male	66	5	2	G245V D391Qfs*30	0	0	0	0	Promoter	0	0	0	0	0	0	0	0	0	0	0	0	0	0	0	0	0	0	0	0	0	0	0	0	0	0	0	0	0	0	0	0	0	0	0	0	0	0
glioma_mskcc_2019	P-0018572-T01-IM6	Male	55	3	1	0	0	0	0	0	Promoter	0	0	0	0	0	0	0	0	0	0	0	0	0	0	0	0	0	0	0	0	0	0	0	0	0	0	0	0	0	0	0	0	0	0	0	0	0	0
glioma_mskcc_2019	P-0018609-T01-IM6	Male	30	2	1	0	0	0	0	0	Promoter	0	0	0	0	0	0	0	0	0	0	0	0	0	0	0	0	0	0	0	0	0	0	0	0	0	0	0	0	0	0	0	0	0	0	0	0	0	0
glioma_mskcc_2019	P-0018674-T01-IM6	Female	45	5	2	0	0	0	0	0	Promoter	0	0	0	0	0	0	0	0	0	0	0	0	0	0	0	0	0	0	0	0	0	0	0	0	0	0	0	0	0	0	0	0	0	0	0	0	0	0
glioma_mskcc_2019	P-0018678-T01-IM6	Female	74	5	2	0	0	0	0	0	Promoter	0	0	0	0	0	0	0	0	0	0	0	0	0	0	0	0	0	0	0	0	0	0	0	0	0	0	0	0	0	0	0	0	0	0	0	0	R47H	0
glioma_mskcc_2019	P-0018680-T01-IM6	Male	31	2	2	K139_P142del	R132H	0	0	0	0	0	0	0	0	0	0	0	0	0	0	0	0	0	0	0	0	0	0	0	0	0	0	0	0	0	0	0	0	0	0	0	0	0	0	0	0	0	0
glioma_mskcc_2019	P-0018691-T01-IM6	Male	28	11	8	R280G	R132H	0	0	0	Promoter	0	0	0	0	0	0	0	0	0	0	0	0	0	0	E5291*	E143Gfs*39	0	0	0	0	0	0	0	0	0	0	0	0	0	0	0	0	0	0	0	0	0	0
glioma_mskcc_2019	P-0018793-T01-IM6	Female	57	7	3	0	0	0	0	0	Promoter	0	0	0	0	0	0	0	0	0	0	0	0	0	0	0	0	0	0	0	0	0	LCMT1-CREBBP fusion	0	0	0	0	0	0	0	0	0	0	0	0	0	0	0	0
glioma_mskcc_2019	P-0018801-T01-IM6	Male	39	4	2	0	0	0	F1275Pfs*8	0	Promoter	0	0	0	0	0	0	0	0	0	0	0	0	0	0	0	0	0	0	0	0	0	0	0	0	0	0	0	0	0	0	0	0	0	0	0	0	0	0
glioma_mskcc_2019	P-0018836-T01-IM6	Female	49	2	1	0	0	0	0	0	Promoter	0	0	0	0	0	0	0	0	0	0	0	0	0	0	0	0	0	0	0	0	0	0	0	0	0	0	0	0	0	0	0	0	0	0	0	0	0	0
glioma_mskcc_2019	P-0018851-T01-IM6	Male	41	4	2	0	0	0	0	0	Promoter	A30G	0	0	0	0	0	0	0	0	0	0	0	0	0	0	0	0	0	0	0	0	0	0	0	0	0	0	0	0	0	0	0	0	0	0	0	0	0
glioma_mskcc_2019	P-0018884-T01-IM6	Male	74	4	5	0	0	0	D618Efs*12	0	Promoter	0	ERBB2-RABEP1 fusion	0	0	0	0	0	0	0	0	X7_splice	0	0	0	0	0	0	0	0	0	0	0	0	0	0	0	0	0	0	0	0	0	0	0	0	0	0	0
glioma_mskcc_2019	P-0018899-T01-IM6	Male	27	4	2	0	0	H2252R	0	0	0	0	0	0	0	0	0	0	0	0	0	0	0	0	0	0	0	0	0	0	0	0	0	0	0	0	0	0	0	0	0	0	0	0	0	0	0	0	C414Nfs*18
glioma_mskcc_2019	P-0018911-T01-IM6	Female	35	6	4	P190R X307_splice	R132H	0	0	0	Promoter	0	0	0	0	0	0	0	0	0	0	0	0	0	0	0	0	0	0	0	0	0	0	0	0	0	0	0	0	0	0	0	0	0	0	0	0	0	0
glioma_mskcc_2019	P-0018951-T01-IM6	Female	48	5	1	0	0	0	0	0	Promoter	0	0	0	0	0	0	0	0	0	0	0	0	0	0	0	0	0	0	0	0	0	0	0	0	0	0	0	0	0	0	0	0	0	0	0	0	0	0
glioma_mskcc_2019	P-0019001-T01-IM6	Female	53	6	3	H193R	R132H	E1010Mfs*24	0	0	0	0	0	0	0	0	0	0	0	0	0	0	0	0	0	0	0	0	0	0	0	0	0	0	0	0	0	0	0	0	0	0	0	0	0	0	0	0	0
glioma_mskcc_2019	P-0019039-T01-IM6	Male	21	4	3	R273C	R132H	W1641*	0	0	0	0	0	0	0	0	0	0	0	0	0	0	0	0	0	0	0	0	0	0	0	0	0	0	0	0	0	0	0	0	0	0	0	0	0	0	0	0	0
glioma_mskcc_2019	P-0019052-T01-IM6	Female	44	8	4	R273H	R132H	V1579Efs*21	R1970Sfs*6	0	0	0	0	0	0	0	0	0	0	0	0	0	0	0	0	0	0	0	0	0	0	0	0	0	0	0	0	0	0	0	0	0	0	0	0	0	0	0	0
glioma_mskcc_2019	P-0019056-T01-IM6	Male	41	5	2	X225_splice	0	0	0	0	Promoter	0	0	0	0	0	0	0	0	0	0	0	0	0	0	0	0	0	0	0	0	0	0	0	0	0	0	0	0	0	0	0	0	0	0	0	0	0	0
glioma_mskcc_2019	P-0019089-T01-IM6	Male	25	5	3	R337C E339*	R132S	V469Ifs*44	0	0	0	0	0	0	0	0	0	0	0	0	0	0	0	0	0	0	0	0	0	0	0	0	0	0	0	0	0	0	0	0	0	0	0	0	0	0	0	0	0
glioma_mskcc_2019	P-0019134-T01-IM6	Female	58	6	2	0	0	0	0	0	Promoter	0	0	0	0	0	E284K	0	0	0	0	0	0	0	0	0	0	0	0	0	0	0	0	0	0	0	0	0	0	0	0	0	0	0	0	0	0	0	0
glioma_mskcc_2019	P-0019147-T01-IM6	Male	71	5	1	0	0	0	0	0	Promoter	0	0	0	0	0	0	0	0	0	0	0	0	0	0	0	0	0	0	0	0	0	0	0	0	0	0	0	0	0	0	0	0	0	0	0	0	0	0
glioma_mskcc_2019	P-0019164-T01-IM6	Male	62	3	1	0	0	0	0	0	Promoter	0	0	0	0	0	0	0	0	0	0	0	0	0	0	0	0	0	0	0	0	0	0	0	0	0	0	0	0	0	0	0	0	0	0	0	0	0	0
glioma_mskcc_2019	P-0019169-T01-IM6	Male	67	1	1	0	0	0	0	0	Promoter	0	0	0	0	0	0	0	0	0	0	0	0	0	0	0	0	0	0	0	0	0	0	0	0	0	0	0	0	0	0	0	0	0	0	0	0	0	0
glioma_mskcc_2019	P-0019173-T01-IM6	Male	72	5	3	M340Sfs*4	0	0	F1275Pfs*8	0	Promoter	0	0	0	0	0	0	0	0	0	0	0	0	0	0	0	0	0	0	0	0	0	0	0	0	0	0	0	0	0	0	0	0	0	0	0	0	0	0
glioma_mskcc_2019	P-0019175-T01-IM6	Male	44	8	2	0	0	0	0	0	Promoter	0	0	0	0	0	0	0	0	0	0	0	0	0	0	G2873S	0	0	0	0	0	0	0	0	0	0	0	0	0	0	0	0	0	0	0	0	0	0	0
glioma_mskcc_2019	P-0019236-T01-IM6	Female	32	3	2	0	R132H	0	0	0	Promoter	0	0	0	0	0	0	0	0	0	0	0	0	0	0	0	0	0	0	0	0	0	0	0	0	0	0	0	0	0	0	0	0	0	0	0	0	0	0
glioma_mskcc_2019	P-0019244-T01-IM6	Female	48	453	51	R273H P47Rfs*76	R222C A111V	X1315_splice R160Tfs*29 T899M G1974V G619S V520I K297N	X1477_splice K354N A1294V F1593L	0	Promoter A716T A326T	R736Kfs*7 X145_splice K3230N R693M S1658I R2516L	G1082D	S1288F R1015L	0	0	0	R1279* X1049_splice Y944Tfs*26 R481S S814Y	0	0	L231I	S1187I	G273Wfs*5 P569H P12Q	E1214K R1276M L145P Q81H	G322V G181C	A5150V V4784A E4064V G2318D L1635I P1460Q A28V	V444L H570Y	0	G643E A455D	0	0	R398* T341A	Q2200* P2176T P560T	0	0	0	0	K587N	0	V252I	0	P57H D1025G	K895N K418N	0	D72Tfs*33 S16I	I413F	I463M V397A	E374D	0
glioma_mskcc_2019	P-0019245-T01-IM6	Male	59	5	2	0	0	0	0	0	Promoter	0	0	0	0	0	R684H	0	0	0	0	0	0	0	0	0	0	0	0	0	0	0	0	0	0	0	0	0	0	0	0	0	0	0	0	0	0	0	0
glioma_mskcc_2019	P-0019260-T01-IM6	Male	54	1	2	0	0	0	0	0	Promoter	0	0	0	0	0	0	0	0	0	0	0	0	0	0	0	0	0	0	0	0	0	0	0	0	0	0	0	0	0	0	0	0	0	0	0	0	0	0
glioma_mskcc_2019	P-0019261-T01-IM6	Female	54	3	2	0	0	0	R2713W	0	Promoter	0	0	0	0	0	0	0	0	0	0	0	0	0	0	0	0	0	0	0	0	0	0	0	0	0	0	0	0	0	0	0	0	0	0	0	0	0	0
glioma_mskcc_2019	P-0019280-T01-IM6	Female	47	3	2	0	0	0	0	0	Promoter	0	0	0	0	0	0	0	0	0	0	0	0	0	0	0	0	0	0	0	0	0	0	0	0	0	0	0	0	0	0	K584N	0	0	0	0	0	0	0
glioma_mskcc_2019	P-0019282-T01-IM6	Male	19	6	2	0	R132H	0	0	0	Promoter	0	0	0	0	0	0	0	0	0	0	0	0	0	0	0	0	0	0	0	0	0	0	0	0	0	0	0	0	0	0	0	0	0	0	0	0	0	0
glioma_mskcc_2019	P-0019341-T01-IM6	Female	50	7	3	0	0	0	0	0	Promoter	0	0	0	0	0	0	0	0	0	0	0	0	0	0	0	0	0	0	0	0	0	0	0	0	0	0	0	0	0	0	0	0	0	0	0	0	0	0
glioma_mskcc_2019	P-0019375-T01-IM6	Female	56	4	1	0	0	0	0	0	Promoter	0	0	0	0	0	0	0	0	0	0	0	0	0	0	0	0	0	0	0	0	0	0	0	0	0	0	0	0	0	0	0	0	0	0	0	0	0	0
glioma_mskcc_2019	P-0019447-T01-IM6	Male	82	2	0	0	0	0	0	0	0	0	0	0	0	0	0	0	0	0	0	0	0	0	0	0	0	0	0	0	0	0	0	0	0	0	0	0	0	0	0	0	0	0	0	0	0	0	0
glioma_mskcc_2019	P-0019484-T01-IM6	Male	46	8	4	C275W	R132H	R808*	0	0	0	0	0	0	0	0	0	0	0	0	0	0	0	0	0	0	0	0	0	0	0	0	0	0	0	0	0	0	0	0	0	0	0	0	0	0	0	0	0
glioma_mskcc_2019	P-0019497-T01-IM6	Female	57	5	1	0	0	0	0	0	Promoter	0	0	0	0	0	0	0	0	0	0	0	0	0	0	0	0	0	0	0	0	0	0	0	0	0	0	0	0	0	0	0	0	0	0	0	0	0	0
glioma_mskcc_2019	P-0019503-T01-IM6	Male	74	5	2	0	0	0	L1706P	0	Promoter	0	0	0	0	0	0	0	0	0	0	0	0	0	0	0	0	0	0	0	0	0	0	0	0	0	0	0	0	0	0	0	0	0	0	0	0	0	0
glioma_mskcc_2019	P-0019505-T01-IM6	Male	22	2	1	0	R132H	0	0	0	0	0	0	0	0	0	0	0	0	0	0	0	0	0	0	0	0	0	0	0	0	0	0	0	0	0	0	0	0	0	0	0	0	0	0	0	0	0	0
glioma_mskcc_2019	P-0019556-T01-IM6	Female	62	26	9	R158C R110H	0	N1318Kfs*6	I679Dfs*21	0	T249M	0	0	R2606Q	0	0	0	0	0	0	0	0	0	V530del	0	0	0	R118H	0	0	0	0	0	0	0	0	0	0	0	0	0	0	0	0	R896H	0	0	0	0
glioma_mskcc_2019	P-0019568-T01-IM6	Female	44	3	2	0	R132H	0	0	0	Promoter	0	0	0	0	0	0	0	0	0	0	0	0	0	0	0	0	0	0	0	0	0	0	0	0	0	0	0	0	0	0	0	0	0	0	0	0	0	0
glioma_mskcc_2019	P-0019595-T01-IM6	Male	30	2	2	Y205C	R132H	0	0	0	0	0	0	0	0	0	0	0	0	0	0	0	0	0	0	0	0	0	0	0	0	0	0	0	0	0	0	0	0	0	0	0	0	0	0	0	0	0	0
glioma_mskcc_2019	P-0019596-T01-IM6	Male	51	6	3	R248Q D61Afs*51	0	0	0	0	Promoter	0	0	0	0	0	0	0	0	0	0	0	0	0	0	0	0	0	0	0	0	0	0	0	0	0	0	0	0	0	0	0	0	0	0	0	0	L431Q	0
glioma_mskcc_2019	P-0019603-T01-IM6	Female	70	4	1	0	0	0	0	0	Promoter	0	0	0	0	0	0	0	0	0	0	0	0	0	0	0	0	0	0	0	0	0	0	0	0	0	0	0	0	0	0	0	0	0	0	0	0	0	0
glioma_mskcc_2019	P-0019638-T01-IM6	Male	32	4	3	Y236C Y163C	R132C	S381*	0	0	0	0	0	0	0	0	0	0	0	0	0	0	0	0	0	0	0	0	0	0	0	0	0	0	0	0	0	0	0	0	0	0	0	0	0	0	0	0	0
glioma_mskcc_2019	P-0019642-T01-IM6	Male	37	3	1	0	0	0	0	0	Promoter	0	0	0	0	0	0	0	0	0	0	0	0	0	0	0	0	0	0	0	0	0	0	0	0	0	0	0	0	0	0	0	0	0	0	0	0	0	0
glioma_mskcc_2019	P-0019643-T01-IM6	Male	65	7	2	S240Kfs*25	0	0	0	0	Promoter	0	0	0	0	0	0	0	0	0	0	0	0	0	0	0	0	0	0	0	0	0	0	0	0	0	0	0	0	0	0	0	0	0	0	0	0	0	0
glioma_mskcc_2019	P-0019644-T01-IM6	Male	31	4	3	M237K	R132H	S1237Hfs*41	0	0	0	0	0	0	0	0	0	0	0	0	0	0	0	0	0	0	0	0	0	0	0	0	0	0	0	0	0	0	0	0	0	0	0	0	0	0	0	0	0
lgg_ucsf_2014	P01_Pri	Male	28	39	3	C135R X125_splice	R132H	R840Kfs*9	0	0	0	0	0	0	0	0	0	0	0	0	0	0	0	0	0	0	0	0	0	0	0	0	0	0	0	0	0	0	0	0	0	0	0	0	0	0	0	0	0
lgg_ucsf_2014	P02_Pri	Female	26	24	3	X187_splice	R132H	0	0	0	0	0	0	0	0	0	0	0	0	0	0	0	0	0	0	0	0	0	0	0	0	0	0	0	0	H2090R	0	0	0	0	0	0	0	0	0	0	0	0	0
lgg_ucsf_2014	P04_Pri	Male	22	12	2	R248Q	R132C	0	0	0	0	0	0	0	0	0	0	0	0	0	0	0	0	0	0	0	0	0	0	0	0	0	0	0	0	0	0	0	0	0	0	0	0	0	0	0	0	0	0
lgg_ucsf_2014	P05_Pri	Female	39	29	2	0	R132H	C1576Y D1719G	0	0	0	0	0	0	0	0	0	0	0	0	0	0	0	0	0	0	0	0	0	0	0	0	0	0	0	0	0	0	0	0	0	0	0	0	0	0	0	0	0
lgg_ucsf_2014	P06_Pri	Male	22	1	1	0	R132H	0	0	0	0	0	0	0	0	0	0	0	0	0	0	0	0	0	0	0	0	0	0	0	0	0	0	0	0	0	0	0	0	0	0	0	0	0	0	0	0	0	0
lgg_ucsf_2014	P07_Pri	Male	30	101	4	R273C	R132H	X1374_splice G1088A Y1087*	0	0	0	0	0	0	0	0	0	0	0	0	0	0	0	0	0	0	0	0	0	0	0	0	0	0	0	0	0	0	0	0	0	0	Y25*	0	0	0	0	0	0
lgg_ucsf_2014	P08_Pri	Male	44	20	5	R280K	R132H	E886Dfs*10	0	0	0	0	0	0	0	0	0	0	0	0	0	0	0	0	0	0	0	0	0	0	0	0	0	0	0	0	0	0	0	0	0	0	0	0	0	0	0	0	0
lgg_ucsf_2014	P09_Pri	Male	28	5	2	P151A	R132H	0	0	0	0	0	0	0	0	0	0	0	0	0	0	0	0	0	0	0	0	0	0	0	0	0	0	0	0	0	0	0	0	0	0	0	0	0	0	0	0	0	0
lgg_ucsf_2014	P10_Pri	Female	41	27	4	R273C	R132H	N2140S	0	0	0	0	0	0	0	0	0	0	0	0	0	0	0	0	0	0	0	0	0	0	0	0	0	0	0	0	0	0	0	0	0	0	0	0	0	0	0	0	0
lgg_ucsf_2014	P11_Pri	Female	30	19	3	R273C	R132H	I600Vfs*19	0	0	0	0	0	0	0	0	0	0	0	0	0	0	0	0	0	0	0	0	0	0	0	0	0	0	0	0	0	0	0	0	0	0	0	0	0	0	0	0	0
lgg_ucsf_2014	P12_Pri	Male	35	16	3	R175H	R132H	V277Tfs*7	0	0	0	0	0	0	0	0	0	0	0	0	0	0	0	0	0	0	0	0	0	0	0	0	0	0	0	0	0	0	0	0	0	0	0	0	0	0	0	0	0
lgg_ucsf_2014	P13_Pri	Male	24	26	3	S106Tfs*17 T256Nfs*8	R132G	T1346*	0	0	0	0	0	0	0	0	0	0	0	0	0	0	0	0	0	0	0	0	0	0	0	0	0	0	0	0	0	0	0	0	0	0	0	0	0	0	0	0	0
lgg_ucsf_2014	P15_Pri	Female	38	20	1	0	R132H	0	0	0	0	0	0	0	0	0	0	0	0	0	0	0	0	0	0	0	0	0	0	0	0	0	0	0	0	0	0	0	0	0	0	0	0	0	0	0	0	0	0
lgg_ucsf_2014	P16_Pri	Female	35	28	5	K132R	R132H	N281Sfs*21	0	0	0	0	0	0	0	0	0	0	0	0	0	0	0	0	0	0	0	0	0	N1377T	0	0	0	0	0	0	0	0	0	0	0	0	0	0	0	0	0	0	0
lgg_ucsf_2014	P17_Pri_A	Male	27	16	3	C176F	R132H	I1035Efs*5	0	0	0	0	0	0	0	0	0	0	0	0	0	0	0	0	0	0	0	0	0	0	0	0	0	0	0	0	0	0	0	0	0	0	0	0	0	0	0	0	0
lgg_ucsf_2014	P17_Pri_B	Male	27	12	3	C176F	R132H	I1035Efs*5	0	0	0	0	0	0	0	0	0	0	0	0	0	0	0	0	0	0	0	0	0	0	0	0	0	0	0	0	0	0	0	0	0	0	0	0	0	0	0	0	0
lgg_ucsf_2014	P17_Pri_C	Male	27	12	3	C176F	R132H	I1035Efs*5	0	0	0	0	0	0	0	0	0	0	0	0	0	0	0	0	0	0	0	0	0	0	0	0	0	0	0	0	0	0	0	0	0	0	0	0	0	0	0	0	0
lgg_ucsf_2014	P18_Pri_A	Male	49	50	4	M237V	R132H	K1332*	0	0	V600E	0	0	0	0	0	0	0	0	0	0	0	0	0	0	0	0	0	0	0	0	0	0	0	0	0	0	0	0	0	0	0	0	0	0	0	0	0	0
lgg_ucsf_2014	P18_Pri_B	Male	49	45	3	M237V	R132H	K1332*	0	0	0	0	0	0	0	0	0	0	0	0	0	0	0	0	0	0	0	0	0	0	0	0	0	0	0	0	0	0	0	0	0	0	0	0	0	0	0	0	0
lgg_ucsf_2014	P18_Pri_C	Male	49	56	4	M237V	R132H	K1332*	0	0	0	0	0	0	0	0	0	0	0	0	0	0	0	0	0	0	0	0	0	0	N454del	0	0	0	0	0	0	0	0	0	0	0	0	0	0	0	0	0	0
lgg_ucsf_2014	P18_Pri_D	Male	49	49	4	M237V	R132H	K1332*	0	0	V600E	0	0	0	0	0	0	0	0	0	0	0	0	0	0	0	0	0	0	0	0	0	0	0	0	0	0	0	0	0	0	0	0	0	0	0	0	0	0
lgg_ucsf_2014	P21_Pri	Male	27	23	4	R273C R181P	R132H	F2040Qfs*11	0	0	0	0	0	0	0	0	0	0	0	0	0	0	0	0	0	0	V1324A	0	0	0	0	0	0	0	0	0	0	0	0	0	0	0	0	0	0	0	0	0	0
lgg_ucsf_2014	P24_Pri	Male	34	12	3	L330Ffs*15	R132H	V469Ifs*44 R1302Nfs*6	0	0	0	0	0	0	0	0	0	0	0	0	0	0	0	0	0	0	0	0	0	0	0	0	0	0	0	0	0	0	0	0	0	0	0	0	0	0	0	0	0
lgg_ucsf_2014	P25_Pri	Male	39	36	4	0	R132H	K1373Gfs*4	0	0	0	0	0	0	0	0	0	0	0	0	0	0	0	0	0	0	0	0	0	0	0	0	0	0	0	0	0	0	0	S7405P	V1637I	0	0	0	0	0	0	0	0
lgg_ucsf_2014	P26_Pri_A	Female	36	20	3	Y220C	R132H	K1408Nfs*11	0	0	0	0	0	0	0	0	0	0	0	0	0	0	0	0	0	0	0	0	0	0	0	0	0	0	0	0	0	0	0	0	0	0	0	0	0	0	0	0	0
lgg_ucsf_2014	P26_Pri_B	Female	36	24	3	Y220C	R132H	K1408Nfs*11	0	0	0	0	0	0	0	0	0	0	0	0	0	0	0	0	0	0	0	0	0	0	0	0	0	0	0	0	0	0	0	0	0	0	0	0	0	0	0	0	0
lgg_ucsf_2014	P27_Pri_A	Male	56	24	4	Y220C	R132H	Q883Rfs*13	0	0	0	0	0	0	0	0	0	0	0	0	0	0	0	0	0	0	0	0	0	0	0	0	0	0	0	0	0	0	0	0	0	0	0	0	0	0	0	0	0
lgg_ucsf_2014	P27_Pri_B	Male	56	30	4	Y220C	R132H	Q883Rfs*13	0	0	0	0	0	0	0	0	0	0	0	0	0	0	0	0	0	0	0	0	0	0	0	0	0	0	0	0	0	0	0	0	0	0	0	0	0	0	0	0	0
lgg_ucsf_2014	P28_Pri	Male	30	15	3	L130R	R132H	K1045*	0	0	0	0	0	0	0	0	0	0	0	0	0	0	0	0	0	0	0	0	0	0	0	0	0	0	0	0	0	0	0	0	0	0	0	0	0	0	0	0	0
lgg_ucsf_2014	P29_Pri	Male	52	35	5	C275R	R132H	V2180Ifs*11	0	0	0	0	X699_splice	0	0	0	0	0	0	0	0	0	0	0	0	0	0	0	0	0	0	0	0	0	0	0	0	0	0	0	0	0	0	0	0	0	0	0	0
phgg_jones_meta_2017	pHGG_META_0040	Female	9	8	7	R175H	0	P449H	G629R	0	0	G20E	0	0	0	0	0	0	E545A	0	R309*	0	0	0	0	0	0	0	E777*	0	0	0	0	0	0	0	0	0	0	0	0	0	0	0	0	0	0	0	0
phgg_jones_meta_2017	pHGG_META_0056	Male	12	5	5	0	0	0	R1204W	0	0	0	0	0	0	0	0	0	E726A	0	R222C	0	0	0	0	0	0	0	N1733X	0	0	0	0	0	0	0	0	0	A603X	0	0	0	0	0	0	0	0	0	0
phgg_jones_meta_2017	pHGG_META_0061	NA	5	1	1	0	0	0	0	0	V600E	0	0	0	0	0	0	0	0	0	0	0	0	0	0	0	0	0	0	0	0	0	0	0	0	0	0	0	0	0	0	0	0	0	0	0	0	0	0
phgg_jones_meta_2017	pHGG_META_0063	Female	8	1	1	0	0	0	0	0	V600E	0	0	0	0	0	0	0	0	0	0	0	0	0	0	0	0	0	0	0	0	0	0	0	0	0	0	0	0	0	0	0	0	0	0	0	0	0	0
phgg_jones_meta_2017	pHGG_META_0081	Male	19	4	3	0	0	T1582X	0	0	0	0	0	K567E	K28M	0	0	0	0	0	0	0	0	0	0	0	0	0	0	0	0	0	0	0	0	0	0	0	0	0	0	0	0	0	0	0	0	0	0
phgg_jones_meta_2017	pHGG_META_0158	NA	14	3	3	P153X	0	L821X	0	0	0	0	0	0	G35V	0	0	0	0	0	0	0	0	0	0	0	0	0	0	0	0	0	0	0	0	0	0	0	0	0	0	0	0	0	0	0	0	0	0
phgg_jones_meta_2017	pHGG_META_0159	NA	20	8	3	R273C	R132H	R2111*	0	0	0	0	0	0	0	0	0	0	0	0	0	0	0	0	0	0	0	0	0	0	0	0	0	0	0	0	0	0	0	0	0	0	0	0	0	0	0	0	0
phgg_jones_meta_2017	pHGG_META_0166	Male	27	6	4	K164X	0	S316X	0	0	0	0	0	0	K28M	0	0	0	0	0	0	0	0	0	0	0	0	0	0	0	0	0	0	0	0	0	0	0	0	0	0	C235Y	0	0	0	0	0	0	0
phgg_jones_meta_2017	pHGG_META_0167	Male	28	7	4	R273C	R132H	I1200SX	0	0	0	0	0	0	0	0	0	0	0	0	0	0	0	0	0	0	0	0	0	0	0	0	0	0	0	0	0	0	K1391N	0	0	0	0	0	0	0	0	0	0
phgg_jones_meta_2017	pHGG_META_0168	Female	24	12	6	R249G	R132H	D1126X	0	0	0	0	0	0	0	0	0	0	E365K	0	0	0	K1514N	0	0	0	0	0	0	0	0	0	0	0	0	0	0	0	0	0	0	Y288C	0	0	0	0	0	0	0
phgg_jones_meta_2017	pHGG_META_0169	Male	30	5	3	R248Q	0	0	0	0	0	Y29*	S125*	0	0	0	0	0	0	0	0	0	0	0	0	0	0	0	0	0	0	0	0	0	0	0	0	0	0	0	0	0	0	0	0	0	0	0	0
phgg_jones_meta_2017	pHGG_META_0170	Female	29	26	5	R175H	0	0	0	0	0	R335*	0	0	0	0	0	0	R88Q	0	0	0	R1120W	0	0	0	0	0	0	0	0	0	0	0	0	0	0	0	0	0	0	0	0	0	0	0	0	0	0
phgg_jones_meta_2017	pHGG_META_0171	Male	26	10	3	Y220C	R132H	W1572C	0	0	0	0	0	0	0	0	0	0	0	0	0	0	0	0	0	0	0	0	0	0	0	0	0	0	0	0	0	0	0	0	0	0	0	0	0	0	0	0	0
phgg_jones_meta_2017	pHGG_META_0173	Male	30	6	3	R213*	0	0	0	0	0	H123Y	0	0	0	0	0	0	0	0	D314N	0	0	0	0	0	0	0	0	0	0	0	0	0	0	0	0	0	0	0	0	0	0	0	0	0	0	0	0
phgg_jones_meta_2017	pHGG_META_0175	Male	15	15	1	0	R132H	0	0	0	0	0	0	0	0	0	0	0	0	0	0	0	0	0	0	0	0	0	0	0	0	0	0	0	0	0	0	0	0	0	0	0	0	0	0	0	0	0	0
phgg_jones_meta_2017	pHGG_META_0176	Male	18	6	3	R273H	0	0	0	0	0	0	0	L380del	0	0	0	0	0	0	0	0	0	0	0	0	0	I382X	0	0	0	0	0	0	0	0	0	0	0	0	0	0	0	0	0	0	0	0	0
phgg_jones_meta_2017	pHGG_META_0177	Female	21	1	0	0	0	0	0	0	0	0	0	0	0	0	0	0	0	0	0	0	0	0	0	0	0	0	0	0	0	0	0	0	0	0	0	0	0	0	0	0	0	0	0	0	0	0	0
phgg_jones_meta_2017	pHGG_META_0178	Male	23	4	4	K132N	0	0	L1246-F1247X	0	0	0	0	0	0	0	0	0	0	Q1115*	0	0	0	0	0	0	0	Q93*	0	0	0	0	0	0	0	0	0	0	0	0	0	0	0	0	0	0	0	0	0
phgg_jones_meta_2017	pHGG_META_0179	Female	19	4	2	0	0	0	0	0	0	0	0	0	G35R	0	0	0	0	0	0	0	0	0	0	0	0	0	0	0	0	0	0	0	0	0	0	0	0	0	0	C235Y	0	0	0	0	0	0	0
phgg_jones_meta_2017	pHGG_META_0180	Male	16	4	2	C229*	0	0	0	0	V600E	0	0	0	0	0	0	0	0	0	0	0	0	0	0	0	0	0	0	0	0	0	0	0	0	0	0	0	0	0	0	0	0	0	0	0	0	0	0
phgg_jones_meta_2017	pHGG_META_0181	Female	22	17	4	0	0	C1626F	0	0	V600E	0	0	0	0	0	0	0	0	0	0	0	0	0	0	0	0	Y498*	0	0	0	0	0	0	0	0	0	0	0	0	0	0	0	E170Q	0	0	0	0	0
phgg_jones_meta_2017	pHGG_META_0182	Female	19	7	3	R196*	0	K780X	0	0	0	0	0	0	G35R	0	0	0	0	0	0	0	0	0	0	0	0	0	0	0	0	0	0	0	0	0	0	0	0	0	0	0	0	0	0	0	0	0	0
phgg_jones_meta_2017	pHGG_META_0183	Male	30	8	5	R273H	0	T1582X	0	0	0	0	0	0	G35R	0	0	0	0	0	0	0	0	0	0	0	0	0	0	0	0	0	0	0	0	0	0	I1789-K1790X	0	0	0	V337del	0	0	0	0	0	0	0
phgg_jones_meta_2017	pHGG_META_0184	Female	21	13	4	M237I	R132H	H2252R	0	0	0	0	0	0	0	0	0	0	0	0	0	0	0	0	0	0	0	0	0	0	0	0	0	0	0	0	0	0	0	0	0	V561A	0	0	0	0	0	0	0
phgg_jones_meta_2017	pHGG_META_0185	Female	12	3	3	H179R	0	0	D1644V	0	0	0	0	0	K28M	0	0	0	0	0	0	0	0	0	0	0	0	0	0	0	0	0	0	0	0	0	0	0	0	0	0	0	0	0	0	0	0	0	0
phgg_jones_meta_2017	pHGG_META_0203	Male	31	10	3	C275R	0	F998X	0	0	0	0	0	0	G35R	0	0	0	0	0	0	0	0	0	0	0	0	0	0	0	0	0	0	0	0	0	0	0	0	0	0	0	0	0	0	0	0	0	0
phgg_jones_meta_2017	pHGG_META_0284	Female	6	2	2	G244S	0	0	0	0	0	0	0	0	K28M	0	0	0	0	0	0	0	0	0	0	0	0	0	0	0	0	0	0	0	0	0	0	0	0	0	0	0	0	0	0	0	0	0	0
phgg_jones_meta_2017	pHGG_META_0285	Female	6	9	2	0	0	0	0	0	0	0	0	0	0	0	0	0	H1047R	0	0	0	0	0	0	0	0	0	0	0	0	0	0	0	0	0	0	0	0	0	0	0	0	0	0	0	0	0	0
phgg_jones_meta_2017	pHGG_META_0286	Male	6	4	2	0	0	0	0	0	0	0	0	0	K28M	0	0	0	H1047R	0	0	0	0	0	0	0	0	0	0	0	0	0	0	0	0	0	0	0	0	0	0	0	0	0	0	0	0	0	0
phgg_jones_meta_2017	pHGG_META_0287	Female	10	10	1	0	0	0	0	0	0	0	0	0	0	0	0	0	0	0	0	0	0	0	0	0	0	0	0	0	0	0	0	0	0	0	0	0	P384X	0	0	0	0	0	0	0	0	0	0
phgg_jones_meta_2017	pHGG_META_0288	Female	5	26	3	R158P	0	0	0	0	0	0	0	0	K28M	0	0	0	0	0	0	0	0	0	0	0	0	0	0	0	0	0	0	0	0	0	0	0	0	0	0	0	0	0	0	0	0	0	0
phgg_jones_meta_2017	pHGG_META_0289	Female	8	17	1	R248Q	0	0	0	0	0	0	0	0	0	0	0	0	0	0	0	0	0	0	0	0	0	0	0	0	0	0	0	0	0	0	0	0	0	0	0	0	0	0	0	0	0	0	0
phgg_jones_meta_2017	pHGG_META_0292	Female	14	12	3	R158L	0	0	0	0	0	0	0	0	K28M	0	0	0	0	0	0	0	0	0	0	0	0	0	0	0	0	0	0	0	0	0	0	0	0	0	0	0	0	0	0	0	0	0	0
phgg_jones_meta_2017	pHGG_META_0293	Female	3	1	1	0	0	0	0	0	0	0	0	0	K28M	0	0	0	0	0	0	0	0	0	0	0	0	0	0	0	0	0	0	0	0	0	0	0	0	0	0	0	0	0	0	0	0	0	0
phgg_jones_meta_2017	pHGG_META_0295	Female	6	2	2	R248Q	0	0	0	0	0	0	0	0	K28M	0	0	0	0	0	0	0	0	0	0	0	0	0	0	0	0	0	0	0	0	0	0	0	0	0	0	0	0	0	0	0	0	0	0
phgg_jones_meta_2017	pHGG_META_0302	Male	31	6	3	G266R	R132H	W222*	0	0	0	0	0	0	0	0	0	0	0	0	0	0	0	0	0	0	0	0	0	0	0	0	0	0	0	0	0	0	0	0	0	0	0	0	0	0	0	0	0
phgg_jones_meta_2017	pHGG_META_0303	Male	25	7	5	G245S	0	A394X	0	0	0	M270X	0	0	K28M	0	0	0	0	0	0	0	0	0	0	0	0	0	0	0	0	0	0	0	0	0	0	0	0	0	0	D576G	0	0	0	0	0	0	0
phgg_jones_meta_2017	pHGG_META_0306	Male	5	1	1	0	0	0	0	0	V600E	0	0	0	0	0	0	0	0	0	0	0	0	0	0	0	0	0	0	0	0	0	0	0	0	0	0	0	0	0	0	0	0	0	0	0	0	0	0
phgg_jones_meta_2017	pHGG_META_0313	Male	14	3	2	R209X	0	0	L1246-F1247X	0	0	0	0	0	0	0	0	0	0	0	0	0	0	0	0	0	0	0	0	0	0	0	0	0	0	0	0	0	0	0	0	0	0	0	0	0	0	0	0
phgg_jones_meta_2017	pHGG_META_0314	Female	16	14	5	0	0	0	0	0	0	0	0	0	0	0	0	0	H1047R	0	0	0	0	0	0	0	0	0	0	0	0	0	0	0	0	0	0	0	0	0	0	0	0	0	0	0	0	0	0
phgg_jones_meta_2017	pHGG_META_0317	Female	17	5	3	R273C	0	V1002X	0	0	0	0	0	0	K28M	0	0	0	0	0	0	0	0	0	0	0	0	0	0	0	0	0	0	0	0	0	0	0	0	0	0	0	0	0	0	0	0	0	0
phgg_jones_meta_2017	pHGG_META_0318	Male	13	4	4	R158X	0	D2227X	0	0	0	0	0	0	K28M	0	0	0	0	0	0	0	0	0	0	0	0	R150*	0	0	0	0	0	0	0	0	0	0	0	0	0	0	0	0	0	0	0	0	0
phgg_jones_meta_2017	pHGG_META_0319	Female	10	6	2	R282W	0	0	0	0	0	0	0	0	K28M	0	0	0	0	0	0	0	0	0	0	0	0	0	0	0	0	0	0	0	0	0	0	0	0	0	0	0	0	0	0	0	0	0	0
phgg_jones_meta_2017	pHGG_META_0320	NA	5	1	1	A159P	0	0	0	0	0	0	0	0	0	0	0	0	0	0	0	0	0	0	0	0	0	0	0	0	0	0	0	0	0	0	0	0	0	0	0	0	0	0	0	0	0	0	0
phgg_jones_meta_2017	pHGG_META_0321	NA	7	5	1	0	0	0	0	0	0	0	0	0	K28M	0	0	0	0	0	0	0	0	0	0	0	0	0	0	0	0	0	0	0	0	0	0	0	0	0	0	0	0	0	0	0	0	0	0
phgg_jones_meta_2017	pHGG_META_0323	NA	2	4	1	R273H	0	0	0	0	0	0	0	0	0	0	0	0	0	0	0	0	0	0	0	0	0	0	0	0	0	0	0	0	0	0	0	0	0	0	0	0	0	0	0	0	0	0	0
phgg_jones_meta_2017	pHGG_META_0324	NA	12	1	1	0	0	0	0	0	0	0	0	0	K28M	0	0	0	0	0	0	0	0	0	0	0	0	0	0	0	0	0	0	0	0	0	0	0	0	0	0	0	0	0	0	0	0	0	0
phgg_jones_meta_2017	pHGG_META_0325	NA	7	4	2	R175H	0	0	0	0	0	0	0	0	K28M	0	0	0	0	0	0	0	0	0	0	0	0	0	0	0	0	0	0	0	0	0	0	0	0	0	0	0	0	0	0	0	0	0	0
phgg_jones_meta_2017	pHGG_META_0328	NA	5	4	2	R306*	0	D1222N	0	0	0	0	0	0	0	0	0	0	0	0	0	0	0	0	0	0	0	0	0	0	0	0	0	0	0	0	0	0	0	0	0	0	0	0	0	0	0	0	0
phgg_jones_meta_2017	pHGG_META_0329	NA	6	3	2	K132R	0	0	0	0	0	0	0	0	K28M	0	0	0	0	0	0	0	0	0	0	0	0	0	0	0	0	0	0	0	0	0	0	0	0	0	0	0	0	0	0	0	0	0	0
phgg_jones_meta_2017	pHGG_META_0371	Female	4	3	2	G105V	0	0	0	0	0	0	0	0	K28M	0	0	0	0	0	0	0	0	0	0	0	0	0	0	0	0	0	0	0	0	0	0	0	0	0	0	0	0	0	0	0	0	0	0
phgg_jones_meta_2017	pHGG_META_0382	Male	6	3	3	R342*	0	0	0	0	0	0	0	P612L	K28M	0	0	0	0	0	0	0	0	0	0	0	0	0	0	0	0	0	0	0	0	0	0	0	0	0	0	0	0	0	0	0	0	0	0
phgg_jones_meta_2017	pHGG_META_0386	Female	9	4	3	R273C	0	0	0	0	0	0	0	0	K28M	0	0	0	0	0	0	0	0	0	0	0	0	0	0	0	0	0	0	0	0	0	0	0	0	0	0	0	0	0	0	0	0	0	0
phgg_jones_meta_2017	pHGG_META_0460	Male	3	3	2	Y163C	0	0	0	0	0	0	0	0	K28M	0	0	0	0	0	0	0	0	0	0	0	0	0	0	0	0	0	0	0	0	0	0	0	0	0	0	0	0	0	0	0	0	0	0
phgg_jones_meta_2017	pHGG_META_0480	Female	11	5	4	R248Q	0	R188*	0	0	0	0	0	0	K28M	0	0	0	0	0	0	0	0	0	0	0	R1220K	0	0	0	0	0	0	0	0	0	0	0	0	0	0	0	0	0	0	0	0	0	0
phgg_jones_meta_2017	pHGG_META_0499	Male	5	6	2	R175H	0	0	0	0	0	0	0	0	K28M	0	0	0	0	0	0	0	0	0	0	0	0	0	0	0	0	0	0	0	0	0	0	0	0	0	0	0	0	0	0	0	0	0	0
phgg_jones_meta_2017	pHGG_META_0522	Male	14	6	3	T256X	0	R1739*	0	0	0	0	0	0	G35R	0	0	0	0	0	0	0	0	0	0	0	0	0	0	0	0	0	0	0	0	0	0	0	0	0	0	0	0	0	0	0	0	0	0
phgg_jones_meta_2017	pHGG_META_0524	Male	13	4	2	I254S	R132H	0	0	0	0	0	0	0	0	0	0	0	0	0	0	0	0	0	0	0	0	0	0	0	0	0	0	0	0	0	0	0	0	0	0	0	0	0	0	0	0	0	0
phgg_jones_meta_2017	pHGG_META_0525	Female	12	1	1	0	0	0	0	0	V600E	0	0	0	0	0	0	0	0	0	0	0	0	0	0	0	0	0	0	0	0	0	0	0	0	0	0	0	0	0	0	0	0	0	0	0	0	0	0
phgg_jones_meta_2017	pHGG_META_0526	Male	11	6	4	0	0	M1800T	T1245-D1248X	0	0	MUTATED	0	0	K28M	0	0	0	0	0	0	0	0	0	0	0	0	0	0	0	0	0	0	0	0	0	0	0	0	0	0	0	0	0	0	0	0	0	0
phgg_jones_meta_2017	pHGG_META_0527	Male	10	4	3	G262X	0	K1056X	0	0	0	0	0	0	K28M	0	0	0	0	0	0	0	0	0	0	0	0	0	0	0	0	0	0	0	0	0	0	0	0	0	0	0	0	0	0	0	0	0	0
phgg_jones_meta_2017	pHGG_META_0528	Male	20	3	3	R267Q	0	0	R440*	0	0	0	0	0	0	0	0	0	0	0	0	0	0	0	0	0	0	R358*	0	0	0	0	0	0	0	0	0	0	0	0	0	0	0	0	0	0	0	0	0
phgg_jones_meta_2017	pHGG_META_0529	Male	11	3	2	0	0	0	T990X	0	0	0	0	0	K28M	0	0	0	0	0	0	0	0	0	0	0	0	0	0	0	0	0	0	0	0	0	0	0	0	0	0	0	0	0	0	0	0	0	0
phgg_jones_meta_2017	pHGG_META_0530	Male	14	6	6	R273C	R132H	R1426*	L1510X	0	0	0	0	0	0	0	0	0	R88Q	0	0	0	0	0	0	0	0	0	R2109*	0	0	0	0	0	0	0	0	0	0	0	0	0	0	0	0	0	0	0	0
phgg_jones_meta_2017	pHGG_META_0533	Male	12	2	2	R342*	0	0	L1546X	0	0	0	0	0	0	0	0	0	0	0	0	0	0	0	0	0	0	0	0	0	0	0	0	0	0	0	0	0	0	0	0	0	0	0	0	0	0	0	0
phgg_jones_meta_2017	pHGG_META_0539	Male	14	3	3	R175H	0	N1726X	0	0	0	0	0	0	G35R	0	0	0	0	0	0	0	0	0	0	0	0	0	0	0	0	0	0	0	0	0	0	0	0	0	0	0	0	0	0	0	0	0	0
phgg_jones_meta_2017	pHGG_META_0540	Female	13	3	3	R306*	0	C1122X	0	0	0	0	0	0	K28M	0	0	0	0	0	0	0	0	0	0	0	0	0	0	0	0	0	0	0	0	0	0	0	0	0	0	0	0	0	0	0	0	0	0
phgg_jones_meta_2017	pHGG_META_0541	Male	13	3	3	Y163C	0	V1393-S1394X	0	0	0	0	0	0	G35R	0	0	0	0	0	0	0	0	0	0	0	0	0	0	0	0	0	0	0	0	0	0	0	0	0	0	0	0	0	0	0	0	0	0
phgg_jones_meta_2017	pHGG_META_0542	Male	15	4	3	V10G	R132H	0	0	0	0	0	0	0	0	0	0	0	H1047R	0	0	0	0	0	0	0	0	0	0	0	0	0	0	0	0	0	0	0	0	0	0	0	0	0	0	0	0	0	0
phgg_jones_meta_2017	pHGG_META_0543	Male	14	2	2	R196*	0	0	0	0	0	0	0	0	0	0	0	0	0	0	0	0	0	0	0	0	0	A658X	0	0	0	0	0	0	0	0	0	0	0	0	0	0	0	0	0	0	0	0	0
phgg_jones_meta_2017	pHGG_META_0544	Female	6	3	3	R273C	0	0	0	0	0	0	0	G376R	K28M	0	0	0	0	0	0	0	0	0	0	0	0	0	0	0	0	0	0	0	0	0	0	0	0	0	0	0	0	0	0	0	0	0	0
phgg_jones_meta_2017	pHGG_META_0549	Male	12	2	2	0	0	H2254R	0	0	0	0	0	0	G35R	0	0	0	0	0	0	0	0	0	0	0	0	0	0	0	0	0	0	0	0	0	0	0	0	0	0	0	0	0	0	0	0	0	0
phgg_jones_meta_2017	pHGG_META_0555	Female	14	1	1	0	0	0	0	0	V600E	0	0	0	0	0	0	0	0	0	0	0	0	0	0	0	0	0	0	0	0	0	0	0	0	0	0	0	0	0	0	0	0	0	0	0	0	0	0
phgg_jones_meta_2017	pHGG_META_0564	Male	17	6	4	Y220C	R132H	G1589V	0	0	0	0	0	0	0	0	0	0	C420R	0	0	0	0	0	0	0	0	0	0	0	0	0	0	0	0	0	0	0	0	0	0	0	0	0	0	0	0	0	0
phgg_jones_meta_2017	pHGG_META_0565	Male	14	3	3	R175H	0	0	T2284-Y2285X	0	0	0	0	0	0	0	0	0	E545K	0	0	0	0	0	0	0	0	0	0	0	0	0	0	0	0	0	0	0	0	0	0	0	0	0	0	0	0	0	0
phgg_jones_meta_2017	pHGG_META_0566	Female	9	2	2	I251L	0	0	0	0	0	0	0	0	0	0	0	0	0	0	D984N	0	0	0	0	0	0	0	0	0	0	0	0	0	0	0	0	0	0	0	0	0	0	0	0	0	0	0	0
phgg_jones_meta_2017	pHGG_META_0568	Male	5	3	3	R213*	0	0	0	0	0	0	0	0	K28M	0	0	0	0	0	0	0	0	0	0	0	0	0	0	0	0	0	0	0	0	0	0	0	0	0	0	K385M	0	0	0	0	0	0	0
phgg_jones_meta_2017	pHGG_META_0572	Female	7	1	1	0	0	0	0	0	0	0	0	0	K28M	0	0	0	0	0	0	0	0	0	0	0	0	0	0	0	0	0	0	0	0	0	0	0	0	0	0	0	0	0	0	0	0	0	0
phgg_jones_meta_2017	pHGG_META_0575	Male	4	1	1	0	0	0	T1648S	0	0	0	0	0	0	0	0	0	0	0	0	0	0	0	0	0	0	0	0	0	0	0	0	0	0	0	0	0	0	0	0	0	0	0	0	0	0	0	0
phgg_jones_meta_2017	pHGG_META_0576	Male	15	7	5	R273C	0	E1757*	0	0	0	0	0	0	G35R	K189X	0	0	0	L618X	0	0	0	0	0	0	0	0	0	0	0	0	0	0	0	0	0	0	0	0	0	0	0	0	0	0	0	0	0
phgg_jones_meta_2017	pHGG_META_0579	Male	11	2	2	R248W	0	N2443D	0	0	0	0	0	0	0	0	0	0	0	0	0	0	0	0	0	0	0	0	0	0	0	0	0	0	0	0	0	0	0	0	0	0	0	0	0	0	0	0	0
phgg_jones_meta_2017	pHGG_META_0590	Female	20	4	4	R342*	0	R2111*	0	0	0	0	0	0	G35V	0	0	0	0	0	0	0	0	0	0	0	0	0	0	0	0	0	0	0	0	0	0	0	0	0	0	K385M	0	0	0	0	0	0	0
phgg_jones_meta_2017	pHGG_META_0597	Male	17	7	6	R175H	0	T1582X	A887T	0	0	0	0	R358*	0	0	0	0	0	0	A722V	0	0	0	0	0	0	0	T305X	0	0	0	0	0	0	0	0	0	0	0	0	0	0	0	0	0	0	0	0
phgg_jones_meta_2017	pHGG_META_0606	Female	14	2	2	R267W	0	0	R1968*	0	0	0	0	0	0	0	0	0	0	0	0	0	0	0	0	0	0	0	0	0	0	0	0	0	0	0	0	0	0	0	0	0	0	0	0	0	0	0	0
phgg_jones_meta_2017	pHGG_META_0615	Male	10	1	1	0	0	0	0	0	0	0	0	0	K28M	0	0	0	0	0	0	0	0	0	0	0	0	0	0	0	0	0	0	0	0	0	0	0	0	0	0	0	0	0	0	0	0	0	0
phgg_jones_meta_2017	pHGG_META_0617	Male	5	2	2	R273H	0	0	0	0	0	0	0	0	K28M	0	0	0	0	0	0	0	0	0	0	0	0	0	0	0	0	0	0	0	0	0	0	0	0	0	0	0	0	0	0	0	0	0	0
phgg_jones_meta_2017	pHGG_META_0618	Male	11	1	1	0	0	0	0	0	0	0	0	0	K28M	0	0	0	0	0	0	0	0	0	0	0	0	0	0	0	0	0	0	0	0	0	0	0	0	0	0	0	0	0	0	0	0	0	0
phgg_jones_meta_2017	pHGG_META_0619	Male	15	2	2	0	0	G832C	0	0	0	0	0	0	K28M	0	0	0	0	0	0	0	0	0	0	0	0	0	0	0	0	0	0	0	0	0	0	0	0	0	0	0	0	0	0	0	0	0	0
phgg_jones_meta_2017	pHGG_META_0620	Male	15	3	3	R273C	0	R1426*	0	0	0	0	0	0	K28M	0	0	0	0	0	0	0	0	0	0	0	0	0	0	0	0	0	0	0	0	0	0	0	0	0	0	0	0	0	0	0	0	0	0
phgg_jones_meta_2017	pHGG_META_0621	Male	22	2	2	R248Q	0	0	0	0	0	0	0	0	K28M	0	0	0	0	0	0	0	0	0	0	0	0	0	0	0	0	0	0	0	0	0	0	0	0	0	0	0	0	0	0	0	0	0	0
phgg_jones_meta_2017	pHGG_META_0623	Male	10	3	3	G262X	0	D1058X	0	0	0	0	0	0	K28M	0	0	0	0	0	0	0	0	0	0	0	0	0	0	0	0	0	0	0	0	0	0	0	0	0	0	0	0	0	0	0	0	0	0
phgg_jones_meta_2017	pHGG_META_0624	Male	11	3	3	R273C	0	0	0	0	0	0	0	G376E	K28M	0	0	0	0	0	0	0	0	0	0	0	0	0	0	0	0	0	0	0	0	0	0	0	0	0	0	0	0	0	0	0	0	0	0
phgg_jones_meta_2017	pHGG_META_0625	Female	15	3	3	C135Y	0	0	F190L	0	0	0	0	0	K28M	0	0	0	0	0	0	0	0	0	0	0	0	0	0	0	0	0	0	0	0	0	0	0	0	0	0	0	0	0	0	0	0	0	0
phgg_jones_meta_2017	pHGG_META_0626	Female	10	2	2	R273C	0	0	0	0	0	0	0	0	K28M	0	0	0	0	0	0	0	0	0	0	0	0	0	0	0	0	0	0	0	0	0	0	0	0	0	0	0	0	0	0	0	0	0	0
phgg_jones_meta_2017	pHGG_META_0627	Female	10	3	3	R282W	0	0	0	0	0	0	0	0	K28M	0	0	0	0	0	0	0	0	0	0	0	0	0	0	0	0	0	0	0	0	0	0	0	0	0	0	I543delinsSL	0	0	0	0	0	0	0
phgg_jones_meta_2017	pHGG_META_0628	Female	8	2	2	G273R	0	0	0	0	0	0	0	0	K28M	0	0	0	0	0	0	0	0	0	0	0	0	0	0	0	0	0	0	0	0	0	0	0	0	0	0	0	0	0	0	0	0	0	0
phgg_jones_meta_2017	pHGG_META_0629	Male	12	2	2	R248Q	0	0	0	0	0	0	0	0	K28M	0	0	0	0	0	0	0	0	0	0	0	0	0	0	0	0	0	0	0	0	0	0	0	0	0	0	0	0	0	0	0	0	0	0
phgg_jones_meta_2017	pHGG_META_0630	Female	6	4	4	V157X	0	0	0	0	0	0	0	0	K28M	0	0	0	0	0	0	0	0	0	0	0	0	0	D1035H	0	0	0	0	0	0	0	0	0	0	0	0	N328D	0	0	0	0	0	0	0
phgg_jones_meta_2017	pHGG_META_0631	Female	11	5	4	R248W	0	K1033X	0	0	0	0	0	0	K28M	0	0	0	0	0	0	0	0	0	0	0	0	0	0	0	0	0	0	0	0	0	0	0	0	0	0	A341T	0	0	0	0	0	0	0
phgg_jones_meta_2017	pHGG_META_0632	Male	7	2	2	A159X	0	0	0	0	0	0	0	0	K28M	0	0	0	0	0	0	0	0	0	0	0	0	0	0	0	0	0	0	0	0	0	0	0	0	0	0	0	0	0	0	0	0	0	0
phgg_jones_meta_2017	pHGG_META_0633	Male	7	2	2	V173L	0	0	0	0	0	0	0	0	K28M	0	0	0	0	0	0	0	0	0	0	0	0	0	0	0	0	0	0	0	0	0	0	0	0	0	0	0	0	0	0	0	0	0	0
phgg_jones_meta_2017	pHGG_META_0635	Male	4	2	2	S241P	0	0	0	0	0	0	0	0	K28M	0	0	0	0	0	0	0	0	0	0	0	0	0	0	0	0	0	0	0	0	0	0	0	0	0	0	0	0	0	0	0	0	0	0
phgg_jones_meta_2017	pHGG_META_0636	Female	7	3	3	V157F	0	Q1034X	0	0	0	0	0	0	K28M	0	0	0	0	0	0	0	0	0	0	0	0	0	0	0	0	0	0	0	0	0	0	0	0	0	0	0	0	0	0	0	0	0	0
phgg_jones_meta_2017	pHGG_META_0637	Female	13	4	4	P152X	0	C1122X	0	0	0	0	0	K448del	K28M	0	0	0	0	0	0	0	0	0	0	0	0	0	0	0	0	0	0	0	0	0	0	0	0	0	0	0	0	0	0	0	0	0	0
phgg_jones_meta_2017	pHGG_META_0638	Female	4	4	4	R306*	0	F1517L	0	0	0	0	0	0	K28M	0	0	0	H1047R	0	0	0	0	0	0	0	0	0	0	0	0	0	0	0	0	0	0	0	0	0	0	0	0	0	0	0	0	0	0
phgg_jones_meta_2017	pHGG_META_0639	Female	14	3	2	0	0	F2240V	0	0	0	0	0	0	K28M	0	0	0	0	0	0	0	0	0	0	0	0	0	0	0	0	0	0	0	0	0	0	0	0	0	0	0	0	0	0	0	0	0	0
phgg_jones_meta_2017	pHGG_META_0640	Female	9	3	2	0	0	0	Y2285X	0	0	0	0	0	K28M	0	0	0	0	0	0	0	0	0	0	0	0	0	0	0	0	0	0	0	0	0	0	0	0	0	0	0	0	0	0	0	0	0	0
phgg_jones_meta_2017	pHGG_META_0641	Male	11	4	3	0	0	L1800L	L1246-F1247X	0	0	0	0	0	K28M	0	0	0	0	0	0	0	0	0	0	0	0	0	0	0	0	0	0	0	0	0	0	0	0	0	0	0	0	0	0	0	0	0	0
phgg_jones_meta_2017	pHGG_META_0642	Male	11	2	1	0	0	0	0	0	0	0	0	0	K28M	0	0	0	0	0	0	0	0	0	0	0	0	0	0	0	0	0	0	0	0	0	0	0	0	0	0	0	0	0	0	0	0	0	0
phgg_jones_meta_2017	pHGG_META_0643	Male	6	2	1	K258E	0	0	0	0	0	0	0	0	0	0	0	0	0	0	0	0	0	0	0	0	0	0	0	0	0	0	0	0	0	0	0	0	0	0	0	0	0	0	0	0	0	0	0
phgg_jones_meta_2017	pHGG_META_0644	Male	4	4	2	0	0	0	0	0	0	0	0	H450delinsQY	0	0	0	0	0	0	0	0	0	0	0	0	0	0	0	0	0	0	0	0	0	0	0	0	0	0	0	A341T	0	0	0	0	0	0	0
phgg_jones_meta_2017	pHGG_META_0645	Male	3	3	1	0	0	0	0	0	0	0	0	0	0	0	0	0	C420R	0	0	0	0	0	0	0	0	0	0	0	0	0	0	0	0	0	0	0	0	0	0	0	0	0	0	0	0	0	0
phgg_jones_meta_2017	pHGG_META_0646	Female	3	3	1	0	0	0	0	0	0	0	0	0	0	0	0	0	I1039F	0	0	0	0	0	0	0	0	0	0	0	0	0	0	0	0	0	0	0	0	0	0	0	0	0	0	0	0	0	0
phgg_jones_meta_2017	pHGG_META_0647	Female	9	2	0	0	0	0	0	0	0	0	0	0	0	0	0	0	0	0	0	0	0	0	0	0	0	0	0	0	0	0	0	0	0	0	0	0	0	0	0	0	0	0	0	0	0	0	0
phgg_jones_meta_2017	pHGG_META_0648	Male	17	1	1	V173L	0	0	0	0	0	0	0	0	0	0	0	0	0	0	0	0	0	0	0	0	0	0	0	0	0	0	0	0	0	0	0	0	0	0	0	0	0	0	0	0	0	0	0
phgg_jones_meta_2017	pHGG_META_0651	Male	6	2	2	R158G	0	0	0	0	0	0	0	0	K28M	0	0	0	0	0	0	0	0	0	0	0	0	0	0	0	0	0	0	0	0	0	0	0	0	0	0	0	0	0	0	0	0	0	0
phgg_jones_meta_2017	pHGG_META_0652	Female	7	2	2	S241F	0	0	0	0	0	0	0	0	K28M	0	0	0	0	0	0	0	0	0	0	0	0	0	0	0	0	0	0	0	0	0	0	0	0	0	0	0	0	0	0	0	0	0	0
phgg_jones_meta_2017	pHGG_META_0653	Male	8	2	2	Y220C	0	0	0	0	0	0	0	0	K28M	0	0	0	0	0	0	0	0	0	0	0	0	0	0	0	0	0	0	0	0	0	0	0	0	0	0	0	0	0	0	0	0	0	0
phgg_jones_meta_2017	pHGG_META_0662	Female	9	2	1	0	0	0	0	0	0	0	0	0	K28M	0	0	0	0	0	0	0	0	0	0	0	0	0	0	0	0	0	0	0	0	0	0	0	0	0	0	0	0	0	0	0	0	0	0
phgg_jones_meta_2017	pHGG_META_0663	Male	14	2	2	R273H	0	0	0	0	0	E242X	0	0	0	0	0	0	0	0	0	0	0	0	0	0	0	0	0	0	0	0	0	0	0	0	0	0	0	0	0	0	0	0	0	0	0	0	0
phgg_jones_meta_2017	pHGG_META_0664	Male	6	1	1	G245S	0	0	0	0	0	0	0	0	0	0	0	0	0	0	0	0	0	0	0	0	0	0	0	0	0	0	0	0	0	0	0	0	0	0	0	0	0	0	0	0	0	0	0
phgg_jones_meta_2017	pHGG_META_0774	Male	13	4	3	W146*	0	0	0	0	0	0	0	0	K28M	0	0	0	0	0	0	0	0	0	0	0	0	0	0	0	0	0	0	0	0	0	0	0	0	0	0	0	0	0	0	0	0	0	0
phgg_jones_meta_2017	pHGG_META_0776	Male	15	2	1	0	0	0	0	0	V600E	0	0	0	0	0	0	0	0	0	0	0	0	0	0	0	0	0	0	0	0	0	0	0	0	0	0	0	0	0	0	0	0	0	0	0	0	0	0
phgg_jones_meta_2017	pHGG_META_0780	Female	16	5	4	R342*	0	G1676D	0	0	0	0	0	0	K28M	0	0	0	E545G	0	0	0	0	0	0	0	0	0	0	0	0	0	0	0	0	0	0	0	0	0	0	0	0	0	0	0	0	0	0
phgg_jones_meta_2017	pHGG_META_0784	Male	18	2	2	G266R	0	0	0	0	0	0	0	0	K28M	0	0	0	0	0	0	0	0	0	0	0	0	0	0	0	0	0	0	0	0	0	0	0	0	0	0	0	0	0	0	0	0	0	0
phgg_jones_meta_2017	pHGG_META_0829	Male	13	7	5	R342*	0	K1045-S1046X	0	0	0	0	0	0	G35R	K189X	0	0	0	0	0	0	0	0	0	0	0	0	0	0	0	0	0	0	0	0	0	0	0	0	0	D842Y	0	0	0	0	0	0	0
phgg_jones_meta_2017	pHGG_META_0830	Female	7	3	2	0	0	0	0	0	0	0	0	0	K28M	0	0	0	H1047R	0	0	0	0	0	0	0	0	0	0	0	0	0	0	0	0	0	0	0	0	0	0	0	0	0	0	0	0	0	0
phgg_jones_meta_2017	pHGG_META_0986	Male	11	3	1	0	0	0	0	0	0	0	0	G376R	0	0	0	0	0	0	0	0	0	0	0	0	0	0	0	0	0	0	0	0	0	0	0	0	0	0	0	0	0	0	0	0	0	0	0
phgg_jones_meta_2017	pHGG_META_0988	Female	5	3	1	G244S	0	0	0	0	0	0	0	0	0	0	0	0	0	0	0	0	0	0	0	0	0	0	0	0	0	0	0	0	0	0	0	0	0	0	0	0	0	0	0	0	0	0	0
phgg_jones_meta_2017	pHGG_META_0991	Female	4	3	2	R273C	0	0	0	0	0	0	0	0	K28M	0	0	0	0	0	0	0	0	0	0	0	0	0	0	0	0	0	0	0	0	0	0	0	0	0	0	0	0	0	0	0	0	0	0
phgg_jones_meta_2017	pHGG_META_0997	Male	7	2	2	0	0	0	0	0	V600E	0	0	0	0	0	0	0	0	0	0	0	0	0	0	0	0	0	0	0	0	0	0	0	0	0	0	0	F206-L207X	0	0	0	0	0	0	0	0	0	0
phgg_jones_meta_2017	pHGG_META_0998	Male	28	3	2	R273C	R132G	0	0	0	0	0	0	0	0	0	0	0	0	0	0	0	0	0	0	0	0	0	0	0	0	0	0	0	0	0	0	0	0	0	0	0	0	0	0	0	0	0	0
phgg_jones_meta_2017	pHGG_META_1000	Female	16	4	4	Y220C	0	K1357X	0	0	0	0	0	0	K28M	0	0	0	0	0	0	0	0	0	0	0	0	0	0	0	0	0	0	0	0	0	0	0	0	0	0	0	0	0	0	0	0	0	0
phgg_jones_meta_2017	pHGG_META_1001	Female	5	2	2	0	0	MUTATED	0	0	0	R130G	0	0	0	0	0	0	0	0	0	0	0	0	0	0	0	0	0	0	0	0	0	0	0	0	0	0	0	0	0	0	0	0	0	0	0	0	0
phgg_jones_meta_2017	pHGG_META_1003	Female	14	2	1	0	0	0	0	0	0	0	0	0	K28M	0	0	0	0	0	0	0	0	0	0	0	0	0	0	0	0	0	0	0	0	0	0	0	0	0	0	0	0	0	0	0	0	0	0
phgg_jones_meta_2017	pHGG_META_1004	Male	8	3	2	V272L	0	0	0	0	0	0	0	0	K28M	0	0	0	0	0	0	0	0	0	0	0	0	0	0	0	0	0	0	0	0	0	0	0	0	0	0	0	0	0	0	0	0	0	0
phgg_jones_meta_2017	pHGG_META_1005	Female	4	1	1	0	0	0	0	0	0	0	0	0	0	0	0	0	E545K	0	0	0	0	0	0	0	0	0	0	0	0	0	0	0	0	0	0	0	0	0	0	0	0	0	0	0	0	0	0
phgg_jones_meta_2017	pHGG_META_1007	Male	27	7	3	R273H	0	0	G1092X	0	0	0	0	0	K28M	0	0	0	0	0	0	0	0	0	0	0	0	0	0	0	0	0	0	0	0	0	0	0	0	0	0	0	0	0	0	0	0	0	0
phgg_jones_meta_2017	pHGG_META_1009	Female	8	3	2	G245S	0	R840X	0	0	0	0	0	0	0	0	0	0	0	0	0	0	0	0	0	0	0	0	0	0	0	0	0	0	0	0	0	0	0	0	0	0	0	0	0	0	0	0	0
phgg_jones_meta_2017	pHGG_META_1010	Female	7	5	1	0	0	0	0	0	0	0	0	0	0	0	0	0	0	0	0	0	0	0	0	0	0	0	0	0	0	0	0	0	0	0	0	0	H1515X	0	0	0	0	0	0	0	0	0	0
phgg_jones_meta_2017	pHGG_META_1013	Female	5	3	2	T155_R156del	0	0	0	0	0	0	0	0	0	0	0	0	0	0	A289V	0	0	0	0	0	0	0	0	0	0	0	0	0	0	0	0	0	0	0	0	0	0	0	0	0	0	0	0
phgg_jones_meta_2017	pHGG_META_1015	Male	14	6	1	0	0	0	0	0	0	C136W	0	0	0	0	0	0	0	0	0	0	0	0	0	0	0	0	0	0	0	0	0	0	0	0	0	0	0	0	0	0	0	0	0	0	0	0	0
phgg_jones_meta_2017	pHGG_META_1016	Male	9	4	3	R273C	0	0	0	0	0	0	0	0	0	G557R	0	0	0	0	0	0	0	0	0	0	0	E533*	0	0	0	0	0	0	0	0	0	0	0	0	0	0	0	0	0	0	0	0	0
phgg_jones_meta_2017	pHGG_META_1017	Female	17	4	1	T155_R156del	0	0	0	0	0	0	0	0	0	0	0	0	0	0	0	0	0	0	0	0	0	0	0	0	0	0	0	0	0	0	0	0	0	0	0	0	0	0	0	0	0	0	0
phgg_jones_meta_2017	pHGG_META_1018	Female	15	9	3	R175H	0	0	0	0	0	0	0	0	K28M	0	0	0	0	0	0	0	0	0	0	0	0	0	0	0	0	0	0	0	0	0	0	0	0	0	0	0	0	0	0	0	G594E	0	0
phgg_jones_meta_2017	pHGG_META_1019	Male	25	8	5	C124X	0	K2019T	0	0	0	0	0	0	G35R	0	0	0	0	0	0	0	0	0	0	0	0	0	0	0	0	0	0	0	0	0	0	R1230T	0	0	0	C235F	0	0	0	0	0	0	0
phgg_jones_meta_2017	pHGG_META_1020	Male	19	5	3	R342*	0	L764X	0	0	0	0	0	0	G35R	0	0	0	0	0	0	0	0	0	0	0	0	0	0	0	0	0	0	0	0	0	0	0	0	0	0	0	0	0	0	0	0	0	0
phgg_jones_meta_2017	pHGG_META_1021	Male	5	4	4	V157F	0	0	0	0	0	0	0	0	K28M	0	0	0	0	0	A289V	0	0	0	0	0	0	0	0	0	0	0	0	0	0	0	0	0	0	0	0	0	0	0	0	0	0	0	0
phgg_jones_meta_2017	pHGG_META_1023	Male	27	4	4	R273C	0	R1504*	0	0	0	P246L	0	0	G35R	0	0	0	0	0	0	0	0	0	0	0	0	0	0	0	0	0	0	0	0	0	0	0	0	0	0	0	0	0	0	0	0	0	0
gbm_tcga	TCGA-02-0003-01	Male	50	47	4	R282W H178Q	0	0	0	0	0	0	0	G376R	0	0	0	0	0	0	C620Y	0	0	0	0	0	0	0	0	0	0	0	0	0	0	0	0	0	0	0	0	0	0	0	0	0	0	0	0
gbm_tcga	TCGA-02-0033-01	Male	54	34	4	R248Q	0	0	X1445_splice	0	0	0	0	0	0	0	0	0	E542K	0	0	0	0	0	0	0	0	Q702*	0	0	0	0	0	0	0	0	0	0	0	0	0	0	0	0	0	0	0	0	0
gbm_tcga	TCGA-02-0047-01	Male	78	73	5	0	0	0	0	0	V600E	0	0	0	0	0	0	0	N345K	0	0	0	0	0	0	0	G1200Rfs*7	0	0	0	0	0	0	0	0	0	0	0	0	0	0	N848_Y849insF	0	0	0	0	0	0	0
gbm_tcga	TCGA-02-0055-01	Female	62	56	3	V216M	0	0	0	0	0	T131A	0	0	0	0	0	0	0	0	0	0	0	K29723E	0	0	0	0	0	0	0	0	0	0	0	0	0	0	0	0	0	0	0	0	0	0	0	0	0
gbm_tcga_pan_can_atlas_2018	TCGA-02-2466-01	Male	61	99	4	0	0	0	0	0	0	0	0	H2437N F2436L	0	G2349R	0	0	0	0	0	0	0	0	0	0	0	0	0	0	0	0	0	0	0	0	0	0	0	0	0	E920K	0	0	0	0	0	0	0
gbm_tcga	TCGA-02-2470-01	Male	57	63	2	0	0	0	0	K395E	0	R233*	0	0	0	0	0	0	0	0	0	0	0	0	0	0	0	0	0	0	0	0	0	0	0	0	0	0	0	0	0	0	0	0	0	0	0	0	0
gbm_tcga	TCGA-02-2483-01	Male	43	53	3	R273H	R132H	W2001Cfs*14	0	0	0	0	0	0	0	0	0	0	0	0	0	0	0	0	0	0	0	0	0	0	0	0	0	0	0	0	0	0	0	0	0	0	0	0	0	0	0	0	0
gbm_tcga	TCGA-02-2485-01	Male	53	62	5	R248Q S127Y	0	0	0	0	0	0	0	0	0	0	0	0	E103G	0	A289D	0	0	0	0	0	0	0	0	0	0	0	0	0	0	0	0	0	0	T11587M	0	0	0	0	0	0	0	0	0
gbm_tcga_pan_can_atlas_2018	TCGA-02-2486-01	Male	64	57	1	0	0	0	0	0	0	0	0	D2331Y	0	0	0	0	0	0	0	0	0	0	0	0	0	0	0	0	0	0	0	0	0	0	0	0	0	0	0	0	0	0	0	0	0	0	0
gbm_tcga	TCGA-06-0119-01	Female	81	69	3	0	0	0	L844F	0	0	0	0	0	0	0	0	0	E545K	0	0	0	0	V17330M	0	0	0	0	0	0	0	0	0	0	0	0	0	0	0	0	0	0	0	0	0	0	0	0	0
gbm_tcga	TCGA-06-0122-01	Female	84	71	2	0	0	0	0	0	0	0	0	0	0	0	0	0	0	0	0	0	0	P15114A P4786L	0	0	0	0	0	0	0	0	0	0	0	0	0	0	0	0	0	0	0	0	0	H1517Y	0	0	0
gbm_tcga	TCGA-06-0124-01	Male	67	62	4	0	0	0	S2332* Q1987*	0	0	T277I	0	0	0	0	0	0	0	0	0	0	0	0	0	0	0	0	0	0	0	0	0	0	0	0	0	0	0	0	0	0	0	0	0	0	0	0	0
lgggbm_tcga_pub	TCGA-06-0125-01	Female	63	55	4	0	0	0	0	0	0	T319*	0	0	0	0	0	0	0	0	G598V	0	0	0	0	0	0	0	0	0	0	0	0	0	0	0	0	0	0	S1500P	0	0	0	0	0	0	0	0	0
gbm_tcga	TCGA-06-0125-02	Female	63	73	4	0	0	0	0	0	0	T319*	0	0	0	0	0	0	0	0	G598V	0	0	0	0	0	0	0	0	0	0	0	0	0	0	0	0	0	0	S1500P	0	0	0	0	0	0	0	0	0
gbm_tcga	TCGA-06-0126-01	Male	86	51	3	0	0	0	0	0	0	0	0	0	0	0	0	0	0	0	0	0	0	M19462I	0	0	0	0	0	0	0	0	0	0	0	0	0	0	0	S2230P	0	0	0	0	0	R1308H	0	0	0
gbm_tcga	TCGA-06-0128-01	Male	66	64	5	S313Afs*32	R132H	0	0	0	0	0	0	G376R	0	0	0	0	0	0	0	0	0	N9042K	0	0	0	0	0	0	0	0	0	0	0	0	0	0	0	0	0	0	0	0	0	0	0	0	0
gbm_tcga	TCGA-06-0129-01	Male	30	47	5	R248Q	R132H	E886Lfs*18	0	0	0	0	0	R574Kfs*27	0	0	0	0	0	0	0	0	0	0	0	0	0	0	0	0	0	0	0	0	0	0	0	0	0	0	0	0	0	0	0	0	0	0	0
gbm_tcga	TCGA-06-0130-01	Male	54	29	3	R158H	0	0	0	0	0	0	0	0	0	0	0	0	0	0	0	0	0	R17810H	0	0	0	X830_splice	0	0	0	0	0	0	0	0	0	0	0	0	0	0	0	0	0	0	0	0	0
lgggbm_tcga_pub	TCGA-06-0132-01	Male	49	15	0	0	0	0	0	0	0	0	0	0	0	0	0	0	0	0	0	0	0	0	0	0	0	0	0	0	0	0	0	0	0	0	0	0	0	0	0	0	0	0	0	0	0	0	0
gbm_tcga	TCGA-06-0137-01	Female	63	69	1	0	0	0	0	0	0	0	0	0	0	0	0	0	0	0	P596L	0	0	0	0	0	0	0	0	0	0	0	0	0	0	0	0	0	0	0	0	0	0	0	0	0	0	0	0
lgggbm_tcga_pub	TCGA-06-0139-01	Male	40	1	0	0	0	0	0	0	0	0	0	0	0	0	0	0	0	0	0	0	0	0	0	0	0	0	0	0	0	0	0	0	0	0	0	0	0	0	0	0	0	0	0	0	0	0	0
gbm_tcga	TCGA-06-0140-01	Male	86	42	3	0	0	0	0	0	0	0	0	0	0	0	0	0	0	0	0	0	0	0	0	0	0	Q436*	0	0	0	0	0	0	0	0	0	0	Y805*	0	0	0	0	0	0	0	0	0	0
lgggbm_tcga_pub	TCGA-06-0141-01	Male	62	5	0	0	0	0	0	0	0	0	0	0	0	0	0	0	0	0	0	0	0	0	0	0	0	0	0	0	0	0	0	0	0	0	0	0	0	0	0	0	0	0	0	0	0	0	0
gbm_tcga	TCGA-06-0142-01	Male	81	47	2	0	0	0	0	0	0	0	0	0	0	0	0	0	0	0	A289V	0	0	0	0	0	0	0	0	0	0	0	0	0	0	0	0	0	0	0	0	0	0	0	0	0	0	0	0
gbm_tcga	TCGA-06-0145-01	Female	53	86	2	0	0	0	0	0	0	0	0	0	0	0	0	0	0	0	0	0	0	R16424H	0	0	0	0	0	0	0	0	0	0	0	0	0	0	0	0	0	0	0	0	0	0	0	0	0
gbm_tcga	TCGA-06-0151-01	Female	32	27	1	0	0	0	0	0	V600E	0	0	0	0	0	0	0	0	0	0	0	0	0	0	0	0	0	0	0	0	0	0	0	0	0	0	0	0	0	0	0	0	0	0	0	0	0	0
gbm_tcga	TCGA-06-0152-01	Male	68	56	2	0	0	0	0	0	0	0	0	0	0	0	0	0	0	0	0	0	0	0	0	0	0	0	0	0	0	0	0	0	0	0	0	0	0	L6486S	0	0	0	0	0	0	0	0	0
gbm_tcga	TCGA-06-0154-01	Male	54	63	3	0	0	0	0	0	0	0	0	0	0	0	0	0	0	0	R222C	0	0	0	0	0	0	0	0	0	0	0	0	0	0	0	0	0	0	0	0	0	0	0	0	0	0	0	0
gbm_tcga	TCGA-06-0155-01	Male	61	70	4	0	0	0	0	0	0	C136R	0	0	0	0	0	0	0	0	H304Y	0	0	I22960V	0	0	0	0	0	0	0	0	0	0	0	0	0	0	0	0	0	0	0	0	0	0	0	0	0
gbm_tcga	TCGA-06-0157-01	Female	63	48	3	0	0	0	0	0	0	Y76*	0	0	0	0	0	0	0	0	A289V	0	0	R11019C	0	0	0	0	0	0	0	0	0	0	0	0	0	0	0	0	0	0	0	0	0	0	0	0	0
gbm_tcga	TCGA-06-0158-01	Male	73	54	2	0	0	0	0	0	0	0	0	0	0	0	0	0	0	0	R108K G598A P596S	0	0	0	0	0	0	0	0	0	0	0	0	0	0	0	0	0	0	0	0	0	0	0	0	0	0	0	0
gbm_tcga	TCGA-06-0166-01	Male	51	52	3	0	0	0	0	0	0	T167S	0	0	0	0	0	0	L10_M16del	0	0	0	0	0	0	0	0	0	0	0	0	0	0	0	0	0	0	0	R810*	0	0	0	0	0	0	0	0	0	0
gbm_tcga	TCGA-06-0168-01	Female	59	45	3	0	0	0	0	0	0	A328*	0	0	0	0	0	0	0	0	0	0	0	0	0	0	0	0	0	0	0	0	0	0	0	0	0	0	0	0	0	0	0	0	0	0	0	0	0
gbm_tcga	TCGA-06-0169-01	Male	68	51	1	0	0	0	0	0	0	0	0	0	0	0	0	0	0	0	0	0	0	0	0	0	0	0	0	0	0	0	0	0	0	0	0	0	0	T6553Kfs*40	0	0	0	0	0	0	0	0	0
lgggbm_tcga_pub	TCGA-06-0171-01	Male	65	37	3	0	0	0	0	0	0	0	0	0	0	0	0	0	M1043V	0	0	0	0	V11041Ffs*81	0	0	0	0	0	0	0	0	0	0	0	0	0	0	0	0	0	0	0	0	0	0	0	0	0
gbm_tcga	TCGA-06-0171-02	Male	65	56	3	0	0	0	0	0	0	0	0	0	0	0	0	0	M1043V	0	0	0	0	V11041Ffs*81	0	0	0	0	0	0	0	0	0	0	0	0	0	0	0	0	0	0	0	0	0	0	0	0	0
gbm_tcga	TCGA-06-0173-01	Female	72	79	3	0	0	0	0	0	0	0	0	0	0	0	0	0	0	0	0	0	0	0	0	0	0	0	0	0	0	0	0	0	0	0	0	0	0	S6082N	0	0	0	0	0	0	0	0	E5432K
gbm_tcga	TCGA-06-0174-01	Male	54	91	3	0	0	0	0	0	0	0	0	0	0	0	0	0	0	0	G598V G614D	0	0	0	0	T3098M	0	0	0	0	0	0	0	0	0	0	0	0	0	0	0	W349C	0	0	0	0	0	0	0
gbm_tcga	TCGA-06-0184-01	Male	63	51	4	R158H	0	0	Q2302Hfs*17	0	0	G36E	0	0	0	0	0	0	0	0	0	0	0	0	0	0	0	X654_splice Y659F	0	0	0	0	0	0	0	0	0	0	0	0	0	0	0	0	0	0	0	0	0
gbm_tcga	TCGA-06-0185-01	Male	54	69	3	0	0	0	0	0	G596D	0	0	0	0	0	0	0	0	0	V651M	0	0	R18726W	0	0	0	0	0	0	0	0	0	0	0	0	0	0	0	0	0	0	0	0	0	0	0	0	0
gbm_tcga	TCGA-06-0188-01	Male	71	43	5	X307_splice	0	0	0	0	0	N323Mfs*21	0	0	0	0	0	0	0	0	0	0	0	0	0	0	0	R445*	0	0	0	0	0	0	0	0	0	0	0	0	0	0	0	0	0	0	0	0	0
gbm_tcga	TCGA-06-0189-01	Male	55	26	2	R175H	0	0	0	0	0	0	0	0	0	0	0	0	0	0	0	0	0	0	0	0	0	0	0	0	0	0	0	0	0	0	0	0	0	G11930A	0	0	0	0	0	0	0	0	0
lgggbm_tcga_pub	TCGA-06-0190-01	Male	62	44	6	G245S	0	0	Q1447K W561R	0	0	D92E	0	0	0	0	0	0	0	0	0	0	0	P10688S	0	0	0	0	0	0	0	0	0	0	0	0	0	0	0	0	0	0	0	0	0	0	0	0	0
gbm_tcga	TCGA-06-0190-02	Male	62	66	8	G245S	0	0	Q1447K W561R	0	0	D92E	0	R577Kfs*25	0	0	0	0	0	0	0	0	0	P10688S	0	0	0	0	0	0	0	0	0	0	0	0	0	0	0	0	0	0	0	F426L	0	0	0	0	0
gbm_tcga	TCGA-06-0192-01	Male	58	61	2	0	0	0	T2444Nfs*4	0	0	Y315*	0	0	0	0	0	0	0	0	0	0	0	0	0	0	0	0	0	0	0	0	0	0	0	0	0	0	0	0	0	0	0	0	0	0	0	0	0
gbm_tcga	TCGA-06-0195-01	Male	63	77	5	G266R D281A	0	0	0	0	0	R159K	0	0	0	0	0	0	0	0	0	0	0	T6647M S2575I	0	0	0	Q395*	0	0	0	0	0	0	0	0	0	0	Q918*	0	0	0	0	0	0	0	0	0	0
gbm_tcga	TCGA-06-0209-01	Male	76	68	1	0	0	0	0	0	0	0	0	0	0	0	0	0	0	0	0	0	0	0	0	0	0	0	0	0	0	0	0	0	0	0	0	0	0	T11535M	0	0	0	0	0	0	0	0	0
lgggbm_tcga_pub	TCGA-06-0210-01	Female	72	41	3	R248Q	0	0	R192*	0	0	0	0	0	0	0	0	0	E545K	0	0	0	0	0	0	0	0	0	0	0	0	0	0	0	0	0	0	0	0	0	0	0	0	0	0	0	0	0	0
gbm_tcga	TCGA-06-0210-02	Female	72	59	3	R248Q	0	0	R192* D633Ifs*55	0	0	0	0	0	0	0	0	0	E545K	0	0	0	0	0	0	0	0	0	0	0	0	0	0	0	0	0	0	0	0	0	0	0	0	0	0	0	0	0	0
lgggbm_tcga_pub	TCGA-06-0211-01	Male	47	46	2	0	0	0	0	0	0	0	0	0	0	0	0	0	0	0	0	0	0	0	0	0	0	0	E2542K	0	0	0	0	0	0	0	0	0	0	T14082I	0	0	0	0	0	0	0	0	0
gbm_tcga	TCGA-06-0211-02	Male	47	59	3	0	0	0	0	0	0	0	0	0	0	0	0	0	0	0	Q276*	0	0	0	0	0	0	0	E2542K	0	0	0	0	0	0	0	0	0	0	T14082I	0	0	0	0	0	0	0	0	0
gbm_tcga	TCGA-06-0213-01	Female	55	57	6	0	0	L1827Cfs*9	0	0	0	R335*	0	0	0	0	0	0	0	0	0	0	0	0	0	0	0	V654L	0	0	0	0	0	0	0	0	0	0	0	0	0	P1021L	0	0	0	0	0	0	0
gbm_tcga	TCGA-06-0214-01	Male	66	68	6	0	0	0	D1849N	0	0	0	0	0	0	0	0	0	0	0	0	0	0	0	0	0	0	0	0	0	0	0	0	0	0	0	0	0	0	T11089N	0	E229K	0	0	0	0	0	M452V	0
gbm_tcga	TCGA-06-0216-01	Female	61	52	3	0	0	0	0	0	0	D107H	0	0	0	0	0	0	0	0	0	0	0	N5938Y	0	0	0	0	0	0	0	0	0	0	0	0	0	0	0	K5240E	0	0	0	0	0	0	0	0	0
gbm_tcga	TCGA-06-0219-01	Male	67	41	1	0	0	0	0	G363C	0	0	0	0	0	0	0	0	0	0	0	0	0	0	0	0	0	0	0	0	0	0	0	0	0	0	0	0	0	0	0	0	0	0	0	0	0	0	0
lgggbm_tcga_pub	TCGA-06-0221-01	Male	31	16	3	K139Nfs*9	R132G	Q177*	0	0	0	0	0	0	0	0	0	0	0	0	0	0	0	0	0	0	0	0	0	0	0	0	0	0	0	0	0	0	0	0	0	0	0	0	0	0	0	0	0
gbm_tcga	TCGA-06-0221-02	Male	31	41	5	K139Nfs*9	R132G	Q177*	0	0	0	0	0	0	0	0	0	0	0	0	0	0	0	0	0	0	0	0	W1460*	0	0	0	0	0	0	0	0	0	0	A12225S	0	0	0	0	0	0	0	0	0
gbm_tcga	TCGA-06-0237-01	Female	75	43	3	I195T	0	0	0	0	0	0	0	0	0	0	0	0	0	0	L62R	0	0	0	0	0	0	0	0	0	0	0	0	0	0	0	0	0	0	0	0	0	0	0	0	0	0	0	0
gbm_tcga	TCGA-06-0238-01	Male	46	41	2	N239_S241del	0	0	0	G964V	0	0	0	0	0	0	0	0	0	0	0	0	0	0	0	0	0	0	0	0	0	0	0	0	0	0	0	0	0	0	0	0	0	0	0	0	0	0	0
gbm_tcga	TCGA-06-0240-01	Male	57	13	1	0	0	0	0	0	0	0	0	0	0	0	0	0	0	0	0	0	0	0	0	0	0	0	0	0	0	0	0	0	0	0	0	0	0	R13342C	0	0	0	0	0	0	0	0	0
gbm_tcga	TCGA-06-0241-01	Female	65	57	3	R248Q	0	0	0	0	0	0	0	0	0	0	0	0	0	0	0	0	0	0	0	0	0	0	0	0	0	0	0	0	0	0	0	0	0	0	0	E289G	0	0	0	0	0	0	0
gbm_tcga	TCGA-06-0644-01	Male	71	54	5	Y220C	0	0	0	0	V600E	I203Sfs*39	0	0	0	0	0	0	0	0	0	0	0	0	0	0	0	0	0	0	0	0	0	0	0	0	0	0	0	0	0	0	0	0	0	0	0	0	0
gbm_tcga	TCGA-06-0645-01	Female	55	53	1	0	0	0	0	0	0	0	0	0	0	0	0	0	0	0	0	0	0	0	0	0	0	0	0	0	0	0	0	0	0	0	0	0	0	0	0	0	0	0	0	0	0	0	0
gbm_tcga	TCGA-06-0646-01	Male	60	41	2	0	0	0	0	0	0	0	0	0	0	0	0	0	0	0	0	0	0	0	0	0	0	0	0	0	0	0	0	0	0	0	0	0	0	S466R	0	0	0	0	0	0	0	0	0
gbm_tcga	TCGA-06-0648-01	Male	77	63	2	0	0	0	0	0	0	0	0	0	0	0	0	0	0	0	0	0	0	P10247H R9531Q	0	F3648L A1308T	0	0	0	0	0	0	0	0	0	0	0	0	0	0	0	0	0	0	0	0	0	0	0
gbm_tcga	TCGA-06-0649-01	Female	73	96	5	0	0	0	0	0	0	R130G	0	0	0	0	0	0	0	0	G331R	0	0	0	0	Q569E	0	0	0	0	0	0	0	0	0	0	0	0	0	0	0	0	0	0	K105M	0	0	0	0
gbm_tcga	TCGA-06-0650-01	Female	39	33	2	0	0	0	0	0	0	0	0	0	0	0	0	0	0	0	E709K G719D V301del	0	0	0	0	0	0	0	0	0	0	0	0	0	0	0	0	0	0	0	0	0	0	0	0	0	0	0	0
gbm_tcga	TCGA-06-0686-01	Male	53	65	3	0	0	0	0	0	0	0	0	0	0	0	0	0	0	0	0	0	0	R22329W F9630C	0	0	0	0	0	0	0	0	0	0	0	0	0	0	0	R12752K	0	0	0	0	0	0	0	0	0
gbm_tcga	TCGA-06-0743-01	Male	69	87	8	H179R	0	0	0	0	0	N334Tfs*10 F90S	0	0	0	0	0	0	0	0	A289V E160K	0	0	V10362I	0	0	0	0	0	0	0	0	0	0	0	0	0	0	0	0	0	0	0	0	0	Q2317P	0	0	0
gbm_tcga	TCGA-06-0744-01	Male	66	74	4	H179R	0	0	0	0	0	0	0	0	0	0	0	0	0	0	0	0	0	R29503W	0	P4248S	0	0	0	0	0	0	0	0	0	0	0	0	0	0	0	0	0	0	0	0	0	0	0
gbm_tcga	TCGA-06-0745-01	Male	59	45	1	0	0	0	0	0	0	0	0	0	0	0	0	0	0	0	0	0	0	0	0	0	0	0	0	0	0	0	0	0	0	0	0	0	0	R5086H	0	0	0	0	0	0	0	0	0
gbm_tcga	TCGA-06-0747-01	Male	53	72	3	0	0	0	0	0	0	0	0	0	0	0	0	0	0	0	A289V	0	0	V11053A	0	W5648*	0	0	0	0	0	0	0	0	0	0	0	0	0	0	0	0	0	0	0	0	0	0	0
gbm_tcga	TCGA-06-0749-01	Male	50	51	4	0	0	0	0	0	0	D297Ifs*10	M803Vfs*5	0	0	0	0	0	0	0	A289T V774M	0	0	0	0	0	0	0	0	0	0	0	0	0	0	0	0	0	0	0	0	0	0	0	0	0	0	0	0
gbm_tcga	TCGA-06-0750-01	Male	43	38	2	0	0	0	0	0	0	0	0	X582_splice	0	0	0	0	0	0	P596R A289N	0	0	0	0	0	0	0	0	0	0	0	0	0	0	0	0	0	0	0	0	0	0	0	0	0	0	0	0
gbm_tcga	TCGA-06-0875-01	Female	61	63	5	R282W	0	0	0	0	0	P246L M270I	0	0	0	0	0	0	0	0	0	0	0	0	0	0	0	0	0	0	0	0	0	0	0	0	0	0	0	V11743M	0	0	0	0	L529F	0	0	0	0
gbm_tcga	TCGA-06-0876-01	Female	72	65	3	R248W	0	0	0	0	0	Y46H	0	0	0	0	0	0	0	0	A289D G598V R108K	0	0	0	0	0	0	0	0	0	0	0	0	0	0	0	0	0	0	0	0	0	0	0	0	0	0	0	0
gbm_tcga	TCGA-06-0877-01	Male	78	67	2	0	0	0	0	0	0	0	0	G376R	0	0	0	0	0	0	0	0	0	0	0	0	0	0	0	0	0	0	0	0	0	0	0	0	0	0	0	0	0	0	0	0	0	0	0
gbm_tcga	TCGA-06-0878-01	Male	74	44	3	0	0	0	0	S1459=	0	0	0	0	0	0	0	0	0	0	A289I	0	0	0	0	0	0	0	0	0	0	0	0	0	0	0	0	0	0	0	0	0	0	0	0	0	0	0	0
gbm_tcga	TCGA-06-0879-01	Male	52	52	3	0	0	0	0	0	0	0	0	0	0	0	0	0	E453D L455_G460delinsF	0	N771_H773dup	0	0	K2928N	0	0	0	0	0	0	0	0	0	0	0	0	0	0	0	0	0	0	0	0	0	0	0	0	0
gbm_tcga	TCGA-06-0881-01	Male	50	25	3	0	0	0	0	0	0	C105Y	0	0	0	0	0	0	0	0	A289V	0	0	T22432R R999H	0	0	0	0	0	0	0	0	0	0	0	0	0	0	0	0	0	0	0	0	0	0	0	0	0
gbm_tcga	TCGA-06-0882-01	Male	30	35	3	0	0	0	0	0	0	R173H	0	0	0	0	0	0	0	0	0	0	0	V17330M	0	0	0	0	0	0	0	0	0	0	0	0	0	0	0	0	0	0	0	0	0	0	0	0	0
gbm_tcga	TCGA-06-0939-01	Female	79	76	5	0	0	0	0	0	0	R233*	0	0	0	0	0	0	0	0	0	0	0	P10927L R32438Sfs*9	0	0	0	R445*	0	0	0	0	0	0	0	0	0	0	0	0	0	0	0	0	0	0	0	0	0
gbm_tcga_pan_can_atlas_2018	TCGA-06-1084-01	Male	54	90	3	0	0	0	L695P	0	0	0	0	0	0	0	0	0	0	0	0	0	0	0	0	0	0	0	0	0	0	0	0	0	0	0	0	0	0	0	0	0	0	0	0	0	0	0	0
gbm_tcga_pan_can_atlas_2018	TCGA-06-1087-01	Male	75	87	1	Y220C	0	0	0	0	0	0	0	0	0	0	0	0	0	0	0	0	0	0	0	0	0	0	0	0	0	0	0	0	0	0	0	0	0	0	0	0	0	0	0	0	0	0	0
gbm_tcga_pan_can_atlas_2018	TCGA-06-1800-01	Male	61	69	1	S241P	0	0	0	0	0	0	0	0	0	0	0	0	0	0	0	0	0	0	0	0	0	0	0	0	0	0	0	0	0	0	0	0	0	0	0	0	0	0	0	0	0	0	0
gbm_tcga_pan_can_atlas_2018	TCGA-06-1801-01	Female	56	246	1	0	0	0	0	0	0	0	0	0	0	0	0	0	0	0	0	0	0	0	0	0	0	0	0	0	0	0	0	0	0	0	0	0	0	0	0	0	0	0	0	0	0	0	0
gbm_tcga_pan_can_atlas_2018	TCGA-06-1802-01	Male	61	528	6	0	0	K1935E	G1406R	0	0	0	0	0	0	0	0	0	0	0	0	0	0	R876S	0	0	0	0	0	P2875L	0	0	0	0	0	0	0	0	0	0	0	0	0	0	0	0	0	0	0
gbm_tcga	TCGA-06-1804-01	Female	81	68	3	0	0	0	0	0	0	G44D	0	0	0	0	0	0	0	0	D256Y	0	0	0	0	0	0	0	0	0	0	0	0	0	0	0	0	0	E1236*	0	0	0	0	0	0	0	0	0	0
gbm_tcga_pan_can_atlas_2018	TCGA-06-1805-01	Female	28	313	6	R273C	R132H	0	0	0	0	0	0	0	0	0	0	0	0	0	0	0	P246Q	0	0	0	0	0	0	N352T	0	0	0	0	0	0	0	0	0	0	0	0	0	0	0	0	0	0	0
gbm_tcga	TCGA-06-1806-01	Male	47	27	2	0	0	0	0	0	V600E	0	0	0	0	0	0	0	0	0	0	0	0	0	0	0	0	0	0	0	0	0	0	0	0	S1929R	0	0	0	0	0	0	0	0	0	0	0	0	0
gbm_tcga	TCGA-06-2557-01	Male	76	48	3	0	0	0	0	0	0	0	0	0	0	0	0	0	0	0	A289T	0	0	0	0	0	0	0	0	0	0	0	0	0	0	0	0	0	0	0	0	0	0	0	0	0	0	0	E321A
gbm_tcga	TCGA-06-2558-01	Female	75	76	2	D281H	0	0	0	0	0	R130*	0	0	0	0	0	0	0	0	0	0	0	0	0	0	0	0	0	0	0	0	0	0	0	0	0	0	0	0	0	0	0	0	0	0	0	0	0
gbm_tcga	TCGA-06-2559-01	Male	83	64	5	T155N P190L	0	0	0	0	0	R335* R159S	0	0	0	0	0	0	0	0	0	0	0	0	0	0	0	0	0	0	0	0	0	0	0	0	0	0	W1218*	0	0	L655F E372K	0	0	0	0	0	0	0
gbm_tcga	TCGA-06-2561-01	Female	53	42	5	0	0	0	0	0	0	T319*	E675D	0	0	0	0	0	0	0	R149W	0	0	D3381E	0	0	0	0	0	0	0	0	0	0	0	0	0	0	0	0	0	0	0	0	0	0	0	0	0
gbm_tcga	TCGA-06-2562-01	Male	81	68	4	0	0	0	T467Nfs*6 K1661Gfs*36	0	0	0	0	L573P	0	0	0	0	0	0	0	0	0	I20423V	0	0	0	0	0	0	0	0	0	0	R600S	0	0	0	0	0	0	0	0	0	0	0	0	0	0
gbm_tcga	TCGA-06-2563-01	Female	72	71	2	L130P	0	0	0	0	0	0	0	0	0	0	0	0	0	0	R252C	0	0	0	0	0	0	0	0	0	0	0	0	0	0	0	0	0	0	0	0	0	0	0	0	0	0	0	0
gbm_tcga	TCGA-06-2564-01	Male	50	59	3	0	0	0	0	0	0	0	0	0	0	0	0	0	0	0	0	0	0	S27816F	0	0	0	0	0	0	0	0	0	0	0	0	0	0	0	0	0	0	0	0	0	0	0	0	0
gbm_tcga	TCGA-06-2565-01	Male	59	60	4	0	0	0	0	0	0	I101T	0	0	0	0	0	0	0	0	R108K S645C	0	0	0	0	0	0	0	0	0	0	0	0	0	0	0	0	0	0	0	0	0	0	0	0	0	0	0	0
gbm_tcga_pan_can_atlas_2018	TCGA-06-2566-01	Female	23	207	1	0	0	0	0	0	0	0	0	0	0	0	0	0	0	0	0	0	0	0	0	0	0	0	0	0	0	0	0	0	0	0	0	0	0	0	0	0	0	L3373Dfs*2	0	0	0	0	0
gbm_tcga	TCGA-06-2567-01	Male	65	54	2	E271K R196*	0	0	0	0	0	0	0	0	0	0	0	0	0	0	P596S	0	0	0	0	0	0	0	0	0	0	0	0	0	0	0	0	0	0	0	0	0	0	0	0	0	0	0	0
gbm_tcga_pan_can_atlas_2018	TCGA-06-2569-01	Female	24	33	3	T155_R158del	0	0	N1681Kfs*3	0	0	0	0	0	0	0	0	0	0	0	0	0	0	0	0	0	0	0	0	0	0	0	0	0	0	0	0	0	0	0	0	0	0	0	0	0	0	0	0
gbm_tcga	TCGA-06-2570-01	Female	21	42	6	Q136E	R132H	K1424Gfs*65	0	0	0	0	0	0	0	0	0	0	E542V	0	0	0	0	0	0	0	0	0	0	0	0	0	0	0	0	0	0	0	0	0	R806Tfs*14	0	0	0	0	0	0	0	0
gbm_tcga	TCGA-06-5408-01	Female	54	45	2	R273H	0	0	0	0	0	0	0	0	0	0	0	0	0	0	0	0	0	0	0	A1548T	0	0	0	0	0	0	0	0	0	0	0	0	0	0	0	0	0	0	0	0	0	0	0
gbm_tcga	TCGA-06-5410-01	Female	72	26	1	0	0	0	S436*	0	0	0	0	0	0	0	0	0	0	0	0	0	0	0	0	0	0	0	0	0	0	0	0	0	0	0	0	0	0	0	0	0	0	0	0	0	0	0	0
gbm_tcga	TCGA-06-5411-01	Male	51	34	1	0	0	0	0	0	0	R130*	0	0	0	0	0	0	0	0	0	0	0	0	0	0	0	0	0	0	0	0	0	0	0	0	0	0	0	0	0	0	0	0	0	0	0	0	0
gbm_tcga	TCGA-06-5412-01	Female	78	58	3	0	0	0	K1661Gfs*36	0	0	A328Qfs*16	0	0	0	0	0	0	0	0	0	0	0	0	0	0	0	0	0	0	0	0	0	P1263H	0	0	0	0	0	0	0	0	0	0	0	0	0	0	0
gbm_tcga	TCGA-06-5413-01	Male	67	48	3	0	0	0	0	0	0	0	0	0	0	0	0	0	E39K	0	V843L	0	0	A1081V	0	0	0	0	0	0	0	0	0	0	0	0	0	0	0	0	0	0	0	0	0	0	0	0	0
gbm_tcga_pan_can_atlas_2018	TCGA-06-5414-01	Male	61	33	0	0	0	0	0	0	0	0	0	0	0	0	0	0	0	0	0	0	0	0	0	0	0	0	0	0	0	0	0	0	0	0	0	0	0	0	0	0	0	0	0	0	0	0	0
gbm_tcga	TCGA-06-5415-01	Male	60	47	2	0	0	0	0	0	0	0	0	0	0	0	0	0	0	0	0	0	0	R26685W	0	0	0	0	0	0	0	0	0	0	0	0	0	0	0	0	0	0	0	0	0	0	0	0	0
gbm_tcga_pan_can_atlas_2018	TCGA-06-5416-01	Female	23	12178	63	R213*	0	R250* R840I R1022Q V2405I P1402S	X1757_splice E2693* D1672N K1581Q S2355N T2464I A2646V	E593K Y467H	R889Q N571S P219L	P1306T R2619H L3781M	R434Q A510T R940W	R1368* R1412Q R177Q V2491I	P873S	L3934F S3594N S3335Y	P424S D571Y S974N	0	0	0	P301S A657T R499H	E1257* E1258D N235D	0	0	S964Y N517Y E635D F1200L	E1682K K4776T R2903I R2452H	R348Q E163D	E98D	D630Y	A3012V Y727* G395E R3453Q D2715Y E1367K A1271V X1180_splice	R1390H Y1018H	L780R	A2066T E1024D E667K E37K	0	0	R1549Q E511K R2175H E1359* K4929Q S3460F E2915* E1258*	0	0	E66K	D144G	0	R1515H D1177N Q375H K981N K1140E	D48N	R694Q R296Q G109D K1025N A4051S I4666L	R541* S486Y	R999Q R511H	G252E	R47C	E525* A158=
gbm_tcga	TCGA-06-5417-01	Female	45	52	4	I255S R196*	R132H	H2254R	0	0	0	0	0	0	0	0	0	0	E545K	0	0	0	0	0	0	0	0	0	0	0	0	0	0	0	0	0	0	0	0	0	0	0	0	0	0	0	0	0	0
gbm_tcga	TCGA-06-5418-01	Female	75	44	3	0	0	0	0	0	0	P204L	0	0	0	0	0	0	0	0	0	0	0	0	0	0	0	0	0	0	0	0	0	0	0	0	0	0	0	0	0	0	0	0	0	0	0	0	0
gbm_tcga	TCGA-06-5856-01	Male	58	60	2	0	0	0	0	0	0	0	0	0	0	0	0	0	0	0	A289V	0	0	0	0	0	0	0	0	0	0	0	0	0	0	0	0	0	0	0	0	0	0	0	0	0	0	0	V5000L
gbm_tcga	TCGA-06-5858-01	Female	45	176	8	R175H	0	R2153C	0	A2254T	0	R233*	0	0	0	0	0	0	0	0	0	0	0	E33179K	0	0	0	X405_splice	0	0	0	0	0	0	0	0	0	0	0	T13117I	0	0	0	0	0	0	0	0	0
gbm_tcga	TCGA-06-5859-01	Male	63	43	0	0	0	0	0	0	0	0	0	0	0	0	0	0	0	0	0	0	0	0	0	0	0	0	0	0	0	0	0	0	0	0	0	0	0	0	0	0	0	0	0	0	0	0	0
gbm_tcga	TCGA-06-6388-01	Female	64	47	5	0	0	K1018N	0	0	0	0	Y815*	F646S	0	0	0	0	0	0	0	0	0	0	0	0	0	0	0	0	0	0	0	0	0	0	0	0	0	0	0	0	0	0	0	E443K	0	0	0
gbm_tcga_pan_can_atlas_2018	TCGA-06-6389-01	Female	49	35	3	Y220C	R132H	0	0	0	0	0	0	0	0	0	0	0	K157N	0	0	0	0	0	0	0	0	0	0	0	0	0	0	0	0	0	0	0	0	0	0	0	0	0	0	0	0	0	0
gbm_tcga	TCGA-06-6390-01	Male	58	38	1	0	0	0	0	0	0	0	0	0	0	0	0	0	0	0	0	0	0	0	0	0	0	0	0	0	0	0	0	0	0	0	0	0	0	S10218P	0	0	0	0	0	0	0	0	0
gbm_tcga	TCGA-06-6391-01	Female	44	60	2	0	0	E740*	0	0	0	0	0	0	0	0	0	0	R88Q	0	0	0	0	0	0	0	0	0	0	0	0	0	0	0	0	0	0	0	0	0	0	0	0	0	0	0	0	0	0
gbm_tcga	TCGA-06-6693-01	Female	64	52	0	0	0	0	0	0	0	0	0	0	0	0	0	0	0	0	0	0	0	0	0	0	0	0	0	0	0	0	0	0	0	0	0	0	0	0	0	0	0	0	0	0	0	0	0
gbm_tcga	TCGA-06-6694-01	Female	76	70	2	C238F	0	0	0	0	0	0	0	0	0	0	0	0	0	0	0	0	0	0	0	0	0	0	0	0	0	0	0	0	0	0	0	0	0	0	0	0	0	0	0	0	0	0	0
gbm_tcga	TCGA-06-6695-01	Male	64	56	3	0	0	0	0	0	0	0	0	L380del	0	0	0	0	0	0	H773_V774dup	0	0	0	0	0	0	0	0	0	0	0	0	0	0	0	0	0	0	0	0	0	T1093M	0	0	0	0	0	0
gbm_tcga	TCGA-06-6697-01	Male	65	64	2	0	0	0	0	0	0	0	0	0	0	0	0	0	0	0	0	0	0	0	0	0	0	0	0	0	0	0	0	0	0	0	0	0	0	0	R72T	0	0	0	0	0	0	0	0
gbm_tcga	TCGA-06-6698-01	Female	53	43	4	R175H	0	0	W1952*	0	0	0	0	0	0	0	0	0	0	S1498N	0	0	0	0	0	0	0	X89_splice S318Nfs*13	0	0	0	0	0	0	0	0	0	0	0	0	0	0	0	0	0	0	0	0	0
gbm_tcga	TCGA-06-6699-01	Female	58	62	1	0	0	0	0	0	0	0	0	0	0	0	0	0	0	0	0	0	0	0	0	0	0	0	0	0	0	0	0	0	0	0	0	0	0	V10405I	0	0	0	0	0	0	0	0	0
gbm_tcga	TCGA-06-6700-01	Male	76	50	1	0	0	0	0	0	0	0	0	0	0	0	0	0	0	0	G983R	0	0	0	0	0	0	0	0	0	0	0	0	0	0	0	0	0	0	0	0	0	0	0	0	0	0	0	0
gbm_tcga	TCGA-06-6701-01	Male	60	41	3	D281P	R132H	M1679_I1680del	0	0	0	0	0	0	0	0	0	0	0	0	0	0	0	0	0	0	0	0	0	0	0	0	0	0	0	0	0	0	0	0	0	0	0	0	0	0	0	0	0
gbm_tcga_pan_can_atlas_2018	TCGA-06-A5U0-01	Female	21	32	2	R342* E171Gfs*4	0	F2113Sfs*9	0	0	0	0	0	0	0	0	0	0	0	0	0	0	0	0	0	0	0	0	0	0	0	0	0	0	0	0	0	0	0	0	0	0	0	0	0	0	0	0	0
gbm_tcga_pan_can_atlas_2018	TCGA-06-A5U1-01	Female	78	53	1	0	0	0	0	0	0	0	0	0	0	0	0	0	0	0	0	0	0	0	0	0	0	0	0	0	0	0	0	0	0	S3564*	0	0	0	0	0	0	0	0	0	0	0	0	0
gbm_tcga_pan_can_atlas_2018	TCGA-06-A6S0-01	Male	79	54	0	0	0	0	0	0	0	0	0	0	0	0	0	0	0	0	0	0	0	0	0	0	0	0	0	0	0	0	0	0	0	0	0	0	0	0	0	0	0	0	0	0	0	0	0
gbm_tcga_pan_can_atlas_2018	TCGA-06-A6S1-01	Female	53	45	1	0	0	0	0	0	0	0	0	0	0	0	0	0	0	0	0	0	0	0	0	0	0	0	0	0	0	0	0	0	0	0	0	0	0	0	0	0	0	0	0	0	0	0	0
gbm_tcga_pan_can_atlas_2018	TCGA-06-A7TK-01	Male	64	51	3	0	0	0	0	0	0	0	0	0	0	0	M804I	0	0	0	0	0	0	0	0	0	0	0	0	0	0	0	0	0	0	0	0	0	0	0	0	0	0	0	0	0	0	0	0
gbm_tcga_pan_can_atlas_2018	TCGA-06-A7TL-01	Female	30	28	3	C275Y	R132H	E1362*	0	0	0	0	0	0	0	0	0	0	0	0	0	0	0	0	0	0	0	0	0	0	0	0	0	0	0	0	0	0	0	0	0	0	0	0	0	0	0	0	0
lgggbm_tcga_pub	TCGA-08-0386-01	Male	74	5	0	0	0	0	0	0	0	0	0	0	0	0	0	0	0	0	0	0	0	0	0	0	0	0	0	0	0	0	0	0	0	0	0	0	0	0	0	0	0	0	0	0	0	0	0
gbm_tcga	TCGA-12-0615-01	Female	78	56	1	0	0	0	0	0	0	0	0	0	0	0	0	0	0	0	0	0	0	0	0	0	0	0	0	0	0	0	0	0	0	0	0	0	0	0	0	0	0	0	0	0	0	0	0
gbm_tcga	TCGA-12-0616-01	Female	36	40	1	0	0	0	0	0	0	0	0	0	0	0	0	0	0	0	G598V	0	0	0	0	0	0	0	0	0	0	0	0	0	0	0	0	0	0	0	0	0	0	0	0	0	0	0	0
gbm_tcga	TCGA-12-0618-01	Male	49	55	4	C238Y	0	0	0	0	0	I28Rfs*17	0	0	0	0	0	0	0	0	0	0	0	0	0	0	0	0	0	0	0	0	0	0	0	0	0	0	0	0	0	0	0	0	0	T2016I	0	0	0
gbm_tcga	TCGA-12-0619-01	Male	60	59	4	K164E	0	0	0	0	0	0	0	0	0	0	0	0	0	0	G598V	0	0	0	0	0	0	R661W	0	0	0	0	0	0	0	0	0	0	0	0	0	0	0	0	0	0	0	0	0
gbm_tcga	TCGA-12-0688-01	Male	74	45	2	0	0	0	0	0	0	0	0	D560G	0	0	0	0	0	0	0	0	0	0	0	0	0	0	0	0	0	0	G156Efs*240	0	0	0	0	0	0	0	0	0	0	0	0	0	0	0	0
gbm_tcga	TCGA-12-0692-01	Female	75	73	2	0	0	0	0	0	0	0	T149Mfs*34	0	0	0	0	0	0	0	0	0	0	0	0	0	0	0	0	0	0	0	0	0	0	0	0	0	0	0	0	0	0	0	0	0	0	0	0
gbm_tcga	TCGA-12-0821-01	Male	62	82	4	0	0	0	0	0	0	0	X154_splice	0	0	0	0	0	M1?	0	0	0	0	0	0	0	0	0	0	0	0	0	0	0	0	0	0	0	0	0	0	0	0	0	0	0	0	0	0
gbm_tcga_pan_can_atlas_2018	TCGA-12-1088-01	Female	53	95	1	X187_splice	0	0	0	0	0	0	0	0	0	0	0	0	0	0	0	0	0	0	0	0	0	0	0	0	0	0	0	0	0	0	0	0	0	0	0	0	0	0	0	0	0	0	0
gbm_tcga_pan_can_atlas_2018	TCGA-12-1089-01	Male	64	128	1	0	0	0	0	0	0	0	0	0	0	0	0	0	0	0	0	0	0	0	0	0	0	0	0	0	0	0	0	0	0	0	E57K	0	0	0	0	0	0	0	0	0	0	0	0
[truncated: 895 more rows]
[truncated: 43 more columns]
